# Supplementary material for: Global biochemical analysis of plasma, serum and whole blood collected using various anticoagulant additives
Source: PLoS One. 2021 Apr 8;16(4):e0249797. doi: 10.1371/journal.pone.0249797 (PMC8031419; doi:10.1371/journal.pone.0249797)
Supplement: S1 Table — (XLSX) [file pone.0249797.s003.xlsx]

## Sheet: Supplemental Table
											Fold of Change											Statistical Values																					Mean Values						% Filled Values
											EDTA Whole Blood / EDTA Plasma	Heparin Plasma / EDTA Plasma	Serum / EDTA Plasma	Citrate Plasma / EDTA Plasma	Heparin Plasma / EDTA Whole Blood	Serum / EDTA Whole Blood	Citrate Plasma / EDTA Whole Blood	Serum / Heparin Plasma	Citrate Plasma / Heparin Plasma	Citrate Plasma / Serum		EDTA Whole Blood / EDTA Plasma		Heparin Plasma / EDTA Plasma		Serum / EDTA Plasma		Citrate Plasma / EDTA Plasma		Heparin Plasma / EDTA Whole Blood		Serum / EDTA Whole Blood		Citrate Plasma / EDTA Whole Blood		Serum / Heparin Plasma		Citrate Plasma / Heparin Plasma		Citrate Plasma / Serum			EDTA Plasma	EDTA Whole Blood	Heparin Plasma	Citrate Plasma	Serum		EDTA Plasma
	Pathway Sort Order	Super Pathway	Sub Pathway	Biochemical Name	Platform	Comp ID	KEGG	HMDB	PUBCHEM	X											X	p-value	q-value	p-value	q-value	p-value	q-value	p-value	q-value	p-value	q-value	p-value	q-value	p-value	q-value	p-value	q-value	p-value	q-value	p-value	q-value	X						X
	1	Amino Acid	Glycine, Serine and Threonine Metabolism	glycine	LC/MS pos early	58	C00037	HMDB0000123	750		1.21	1	1.04	0.89	0.83	0.86	0.73	1.04	0.89	0.85		4.274e-08	2.8666e-09	0.9338	0.3021	0.0002	0.0005	3.9591e-11	1.5887e-11	1.5573e-07	1.5547e-08	3.3238e-06	2.8271e-07	1.8754e-11	3.11e-12	0.0001	0.0015	6.87e-13	4.66e-13	5.1e-14	4.4e-14		1.0139	1.2262	1.0133	0.8978	1.0518		100
	2			N-acetylglycine	LC/MS pos early	27710		HMDB0000532	10972		0.87	3.03	3.1	2.07	3.49	3.57	2.38	1.02	0.68	0.67		0.0003	1.5825e-05	0	0	0	0	0	1e-15	0	0	0	0	0	0	0.0809	0.1475	1.28e-13	1.07e-13	1.45e-13	1.13e-13		0.674	0.5856	2.0422	1.3923	2.0911		100
	5			sarcosine	LC/MS pos early	1516	C00213	HMDB0000271	1088		0.75	0.14	0.16	0.12	0.18	0.22	0.15	1.21	0.86	0.7		2.4227e-06	1.4038e-07	1.651e-12	1.2206e-11	8.87e-13	6.684e-12	3.8e-14	3.7e-14	1.477e-12	2.53e-13	1.521e-12	2.48e-13	8.5e-14	2e-14	0.0264	0.0721	0.2759	0.0241	0.0006	0.0001		1.5964	1.1971	0.216	0.1847	0.2623		100
	6			dimethylglycine	LC/MS pos early	5086	C03626	HMDB0000092	673		0.78	1.32	1.36	1.21	1.7	1.74	1.55	1.03	0.91	0.89		6e-15	1e-15	1e-15	1.2e-14	0	0	1.91e-13	1.49e-13	0	0	0	0	0	0	0.3232	0.2933	1.3786e-09	4.2283e-10	1.0438e-10	4.4548e-11		1.0242	0.7981	1.3546	1.2354	1.3891		100
	7			betaine	LC/MS pos early	3141	C00719	HMDB0000043	247		1.22	0.96	0.96	0.87	0.79	0.79	0.71	1	0.91	0.9		6.6747e-09	4.7275e-10	0.0007	0.0008	0.0003	0.0006	4.872e-12	2.552e-12	1.0068e-09	1.2334e-10	6.0925e-11	8.16e-12	5.44e-13	1.13e-13	0.9416	0.5096	3.416e-12	1.859e-12	3.6987e-10	1.4099e-10		0.9952	1.215	0.9544	0.8638	0.9573		100
	10			serine	LC/MS pos early	1648	C00065	HMDB0000187	5951		1.05	1.02	1.06	0.92	0.98	1.02	0.88	1.04	0.9	0.87		0.0045	0.0002	0.0447	0.0299	3.746e-07	1.1941e-06	1.3686e-08	3.1788e-09	0.1758	0.0112	0.2936	0.0177	2.7012e-07	2.798e-08	0.0009	0.0082	1.0583e-11	4.953e-12	7.478e-12	3.97e-12		0.9714	1.0155	0.9952	0.8926	1.0319		100
	11			N-acetylserine	LC/MS polar	37076		HMDB0002931	65249		1.01	0.98	1.05	0.85	0.97	1.04	0.84	1.07	0.87	0.81		0.5148	0.0192	0.3868	0.1604	0.2389	0.1832	0.0001	1.4087e-05	0.1815	0.0115	0.4826	0.028	1.6274e-05	1.4529e-06	0.0186	0.0585	0.0003	4.2546e-05	4.4081e-07	1.0565e-07		1.0101	1.0177	0.9876	0.8596	1.0609		100
	16			2-methylserine	LC/MS pos early	53229	C02115		94309		0.69	0.6	0.56	0.59	0.87	0.82	0.86	0.94	0.99	1.05		0.0082	0.0004	0.0003	0.0003	0.0006	0.0011	0.0003	3.7741e-05	0.0299	0.002	0.0388	0.0025	0.0137	0.0009	0.6925	0.434	0.4051	0.0336	0.2984	0.0344		1.3081	0.9012	0.7856	0.7762	0.7384		96
	17			threonine	LC/MS pos early	1284	C00188	HMDB0000167	6288		0.86	0.98	1.01	0.87	1.15	1.18	1.02	1.03	0.89	0.86		1.6289e-10	1.3763e-11	0.0974	0.0565	0.1463	0.13	2.7872e-11	1.1681e-11	5.0193e-09	5.7678e-10	9.0508e-11	1.1832e-11	0.3124	0.0176	0.0012	0.0107	1.729e-12	1.034e-12	1.8e-14	1.8e-14		1.0281	0.8791	1.0118	0.8962	1.0403		100
	18			N-acetylthreonine	LC/MS neg	33939		HMDB0062557	152204		0.86	0.99	0.95	0.68	1.15	1.11	0.79	0.97	0.69	0.71		0.0001	5.5839e-06	0.4113	0.1681	0.0552	0.0606	1e-14	1.1e-14	9.8386e-05	7.8927e-06	0.0005	3.5946e-05	3.5685e-07	3.6667e-08	0.1397	0.1939	4.37e-13	3.11e-13	2.2005e-10	8.7789e-11		1.0864	0.9337	1.0707	0.737	1.0346		100
	29		Alanine and Aspartate Metabolism	alanine	LC/MS pos early	1126	C00041	HMDB0000161	5950		0.93	1	1.05	0.89	1.08	1.13	0.96	1.04	0.89	0.85		0.0019	8.8008e-05	0.7348	0.2555	0.0003	0.0006	2.3873e-08	5.3601e-09	0.0007	5.3167e-05	6.7875e-07	6.0644e-08	0.0139	0.0009	0.0017	0.0132	4.086e-09	1.1275e-09	2.91e-13	2.05e-13		0.9697	0.9012	0.9714	0.8626	1.0146		100
	31			N-acetylalanine	LC/MS neg	1585	C02847	HMDB0000766	88064		0.84	0.98	0.98	0.82	1.17	1.17	0.98	1	0.83	0.83		3.2691e-07	2.0451e-08	0.2821	0.1303	0.2211	0.1738	1.04e-13	9.3e-14	4.3171e-06	3.8908e-07	8.1386e-07	7.208e-08	0.3453	0.0189	0.8551	0.4838	4.0998e-11	1.6315e-11	5.686e-12	3.135e-12		1.0774	0.9015	1.0571	0.8803	1.055		100
	33			N,N-dimethylalanine	LC/MS pos early	63151			5488191		0.77	0.89	0.92	0.8	1.15	1.19	1.03	1.04	0.9	0.87		1.8747e-06	1.096e-07	0.0011	0.0013	0.0165	0.0221	1.1141e-05	1.673e-06	0.0106	0.0007	0.0041	0.0003	0.3691	0.02	0.1547	0.205	0.182	0.0165	0.0004	7.2745e-05		1.4863	1.1486	1.3183	1.1834	1.3672		100
	36			aspartate	LC/MS pos early	443	C00049	HMDB0000191	5960		37.05	1.08	4.04	0.8	0.03	0.11	0.02	3.75	0.74	0.2		0	0	0.0479	0.0317	0	0	5.5825e-09	1.3638e-09	0	0	2e-15	1e-15	0	0	0	4e-15	3.573e-12	1.901e-12	0	0		0.6959	25.7832	0.7497	0.5576	2.8105		100
	37			N-acetylaspartate (NAA)	LC/MS polar	22185	C01042	HMDB0000812	65065		0.71	0.5	0.53	0.23	0.7	0.75	0.32	1.08	0.46	0.43		0.3095	0.0121	0.0014	0.0015	0.0083	0.0122	1.4699e-08	3.3974e-09	0.0078	0.0006	0.021	0.0014	3.7502e-09	4.5726e-10	0.5559	0.3862	1.5134e-09	4.5546e-10	8.2188e-10	2.9574e-10		1.4082	1.0043	0.6982	0.3228	0.751		85
	40			asparagine	LC/MS pos early	512	C00152	HMDB0000168	6267		1.32	1.21	1.13	1.05	0.91	0.85	0.79	0.93	0.87	0.93		2.31e-13	2.8e-14	2.34e-13	2.291e-12	1.7438e-10	9.3669e-10	0.0003	3.2053e-05	0.0001	9.0011e-06	1.954e-08	1.9949e-09	1.3999e-11	2.371e-12	3.2064e-06	4.9375e-05	3.464e-12	1.874e-12	2.0581e-07	5.2985e-08		0.9183	1.2153	1.1085	0.9607	1.0352		100
	43			hydroxyasparagine**	LC/MS pos early	62060	C20631	HMDB32332	15991574		0.57	1	0.98	0.85	1.75	1.7	1.49	0.97	0.85	0.87		0	0	0.7553	0.261	0.2543	0.1926	9.7332e-07	1.6848e-07	1.11e-13	2.2e-14	1e-14	2e-15	2.3201e-11	3.828e-12	0.2458	0.2613	2.1543e-07	4.4907e-08	1.204e-05	2.4129e-06		1.0854	0.6213	1.0892	0.9245	1.0592		100
	44		Glutamate Metabolism	glutamate	LC/MS pos early	57	C00025 C00217	HMDB0000148	33032		4.64	1.01	1.06	0.81	0.22	0.23	0.18	1.05	0.81	0.77		2e-15	0	0.5476	0.2087	0.0206	0.0262	6.705e-07	1.1975e-07	1e-15	0	0	0	0	0	0.0057	0.0326	1.6068e-09	4.8057e-10	2.1425e-10	8.601e-11		0.8919	4.1398	0.8973	0.7248	0.9411		100
	45			glutamine	LC/MS pos early	53	C00064	HMDB0000641	5961		0.84	0.99	1	0.88	1.18	1.19	1.04	1.01	0.88	0.88		6.02e-11	5.429e-12	0.4231	0.1714	0.9563	0.4521	2.231e-12	1.282e-12	1.1013e-09	1.3424e-10	3.2177e-10	3.9649e-11	0.0131	0.0009	0.2692	0.2703	3.534e-12	1.891e-12	3.84e-13	2.66e-13		1.012	0.8501	1.0037	0.8877	1.013		100
	46			alpha-ketoglutaramate*	LC/MS polar	62101	C00940	HMDB0001552	48		1.19	0.92	1.05	0.82	0.77	0.89	0.69	1.15	0.89	0.78		0.0036	0.0002	0.1221	0.068	0.2282	0.177	4.5464e-05	6.447e-06	9.0237e-06	7.8393e-07	0.0241	0.0016	2.5651e-06	2.4399e-07	0.0006	0.0062	0.0049	0.0006	9.1906e-07	2.1083e-07		0.9662	1.1494	0.8887	0.7895	1.0186		100
	47			N-acetylglutamate	LC/MS pos early	15720	C00624	HMDB0001138	70914		0.77	1.21	1.28	1.46	1.57	1.65	1.89	1.05	1.21	1.15		0.0118	0.0005	0.0021	0.0022	0.0002	0.0004	2.2312e-06	3.6402e-07	8.0174e-07	7.6049e-08	3.6146e-08	3.6223e-09	6.5707e-10	8.7084e-11	0.0851	0.1506	1.4243e-06	2.6227e-07	0.0009	0.0002		0.9112	0.7057	1.1053	1.3344	1.1639		96
	48			N-acetylglutamine	LC/MS polar	33943	C02716	HMDB0006029	182230		1.2	1.95	2.16	1.36	1.62	1.8	1.13	1.11	0.7	0.63		0.0031	0.0001	1.1032e-10	5.2712e-10	3.555e-12	2.4266e-11	8.025e-06	1.2265e-06	2.1992e-08	2.3975e-09	3.1038e-11	4.337e-12	0.1284	0.0077	0.0621	0.1271	4.6791e-07	9.2911e-08	6.2626e-09	1.967e-09		0.6506	0.7829	1.268	0.8875	1.4058		89
	51			4-hydroxyglutamate	LC/MS pos early	40499	C03079	HMDB0001344	439902		1.24	1.13	1.3	9.02	0.91	1.05	7.25	1.15	7.97	6.93		0.0887	0.0036	0.2196	0.1073	0.0074	0.011	1.255e-12	7.9e-13	0.3597	0.0217	0.7674	0.0435	1.2007e-10	1.7588e-11	0.0886	0.1527	1.3033e-11	5.948e-12	1.9409e-11	9.303e-12		0.6223	0.7741	0.7043	5.6143	0.8103		41
	53			gamma-carboxyglutamate	LC/MS pos early	38754		HMDB0041900	40772		0.51	0.61	0.55	1.18	1.2	1.09	2.33	0.91	1.94	2.14		1.285e-12	1.4e-13	1.6821e-11	9.1537e-11	9.717e-12	6.1272e-11	0.0088	0.0009	0.0005	3.984e-05	0.107	0.0067	6.1873e-11	9.475e-12	0.013	0.0523	2.1143e-10	7.4586e-11	4.8973e-11	2.2076e-11		1.3228	0.6704	0.8059	1.5633	0.7294		100
	55			N-acetyl-aspartyl-glutamate (NAAG)	LC/MS pos early	35665	C12270	HMDB0001067	188803		0.49	1.46	1.54	1.27	3	3.17	2.6	1.06	0.87	0.82		1.1513e-06	6.845e-08	0.0027	0.0027	3.3552e-05	8.0434e-05	0.0222	0.0022	1.7113e-09	2.0582e-10	1.654e-11	2.387e-12	8.7533e-09	1.0244e-09	0.2386	0.2582	0.1113	0.0106	0.0276	0.0036		0.9355	0.455	1.3654	1.1847	1.4443		74
	56			beta-citrylglutamate	LC/MS neg	54923	C20775		189741		12.52	0.65	0.64	0.4	0.05	0.05	0.03	0.98	0.62	0.63		0	0	5.0555e-09	1.693e-08	2.2282e-10	1.1542e-09	0	0	0	0	0	0	0	0	0.4234	0.3352	6.1777e-08	1.4165e-08	2.332e-07	5.9168e-08		1.2361	15.4729	0.8038	0.4999	0.7894		100
	62			S-1-pyrroline-5-carboxylate	LC/MS pos early	42370	C04322	HMDB0001301	11966181		1.31	0.99	1.04	0.8	0.76	0.79	0.61	1.05	0.81	0.77		1.3916e-05	7.5629e-07	0.4401	0.176	0.9049	0.4419	7.5559e-06	1.1605e-06	1.9008e-05	1.6106e-06	0.0003	2.4387e-05	9.8132e-08	1.0522e-08	0.5662	0.3891	8.1805e-07	1.5662e-07	7.0928e-06	1.4579e-06		0.9973	1.3053	0.9868	0.7991	1.0355		100
	63			citramalate	LC/MS pos early	22158	C00815	HMDB0000426	1081		0.45	3.21	2.32	59.37	7.05	5.1	130.49	0.72	18.52	25.58		3.8806e-06	2.2036e-07	7.7535e-10	3.0999e-09	7.0697e-08	2.4559e-07	0	0	1e-15	0	8.07e-13	1.36e-13	0	0	1.2784e-05	0.0002	0	0	0	0		0.4796	0.2182	1.5376	28.4739	1.1132		70
	70		Histidine Metabolism	histidine	LC/MS neg	59	C00135	HMDB0000177	6274		0.84	1	1.02	0.79	1.2	1.22	0.94	1.02	0.78	0.77		5.226e-12	5.28e-13	0.7593	0.2619	0.1599	0.1382	1.772e-12	1.038e-12	1.9212e-09	2.2877e-10	9.2694e-10	1.0838e-10	0.0069	0.0005	0.2024	0.2372	0	0	3.1e-14	2.8e-14		0.9939	0.8337	0.9985	0.7828	1.0154		100
	71			1-methylhistidine	LC/MS pos early	30460	C01152	HMDB0000001	92105		0.99	1.63	1.67	0.55	1.64	1.68	0.55	1.02	0.34	0.33		0.4182	0.0158	2.1421e-10	9.9917e-10	5.3102e-10	2.5046e-09	2.29e-13	1.75e-13	1.6277e-05	1.3874e-06	5.9533e-06	5.0036e-07	5.8138e-05	4.9163e-06	0.8515	0.4836	0	0	0	0		0.8905	0.8849	1.455	0.4892	1.4896		100
	72			3-methylhistidine	LC/MS neg	15677	C01152	HMDB0000479	64969		0.61	1.08	1.1	0.67	1.77	1.78	1.09	1.01	0.62	0.61		4e-15	1e-15	0.0037	0.0035	0.0004	0.0008	4.6e-14	4.3e-14	0	0	0	0	0.0017	0.0001	0.1961	0.2338	0	0	0	0		1.246	0.7654	1.3515	0.8376	1.3648		100
	73			N-acetylhistidine	LC/MS pos early	33946	C02997	HMDB0032055	75619		0.85	1.12	1.17	0.95	1.32	1.38	1.12	1.04	0.85	0.82		0.02	0.0009	0.0365	0.0255	0.0102	0.0146	0.4586	0.0376	1.0092e-05	8.7147e-07	4.1557e-07	3.7845e-08	0.2587	0.0147	0.3319	0.295	0.0029	0.0004	0.0003	4.3035e-05		0.9503	0.8055	1.0668	0.9052	1.1098		100
	75			N-acetyl-3-methylhistidine*	LC/MS pos early	43256			193270		0.48	0.87	0.86	0.89	1.82	1.8	1.86	0.99	1.02	1.04		1.5763e-05	8.5451e-07	0.0062	0.0057	0.1856	0.1532	0.1301	0.0119	2.249e-05	1.8968e-06	2.3576e-05	1.9036e-06	0.0001	1.1543e-05	0.9609	0.5121	0.6427	0.0522	0.7653	0.0811		1.186	0.569	1.0373	1.0611	1.0243		63
	76			N-acetyl-1-methylhistidine*	LC/MS pos early	43255			53859791		0.65	0.94	0.95	0.82	1.45	1.47	1.26	1.01	0.87	0.86		7.346e-09	5.1789e-10	0.1504	0.0793	0.2459	0.1869	2.2022e-06	3.6054e-07	1.482e-07	1.4816e-08	1.1182e-07	1.0721e-08	4.6624e-05	3.9742e-06	0.6196	0.4092	6.0886e-07	1.1798e-07	2.4508e-07	6.1732e-08		1.3426	0.8683	1.2599	1.0947	1.2749		100
	77			hydantoin-5-propionate	LC/MS polar	40473	C05565	HMDB0001212	782		0.59	0.99	1.02	0.88	1.68	1.72	1.48	1.02	0.88	0.86		1.9973e-08	1.3597e-09	0.5074	0.197	0.9587	0.4529	0.0057	0.0006	1.8115e-07	1.7936e-08	4.2667e-09	4.6295e-10	7.3553e-07	7.3569e-08	0.4277	0.3373	0.0107	0.0012	0.0177	0.0024		0.8802	0.5199	0.8757	0.7707	0.8945		93
	78			trans-urocanate	LC/MS pos early	607	C00785	HMDB0000301	736715		0.62	1.1	1.02	0.76	1.76	1.64	1.22	0.93	0.69	0.74		1.7294e-06	1.0163e-07	0.4338	0.1747	0.7742	0.398	0.0002	2.0211e-05	4.5606e-06	4.1052e-07	5.1271e-05	4.0498e-06	0.6717	0.0353	0.3846	0.3202	9.1226e-06	1.5121e-06	0.0005	8.5142e-05		1.2559	0.7836	1.3756	0.9521	1.2841		100
	80			imidazole propionate	LC/MS pos early	40730		HMDB0002271	70630		0.82	0.98	1.01	0.85	1.19	1.22	1.03	1.03	0.87	0.84		2.5712e-05	1.3648e-06	0.5601	0.2114	0.888	0.4369	0.0031	0.0003	0.0049	0.0004	0.0003	2.2622e-05	0.3433	0.0188	0.6207	0.4092	0.0139	0.0015	0.0013	0.0002		1.268	1.0407	1.2419	1.0743	1.2748		100
	81			formiminoglutamate	LC/MS pos early	43493	C00439	HMDB0000854	439233		0.89	0.5	0.48	0.89	0.56	0.54	1	0.97	1.79	1.85		0.9096	0.0332	2.3461e-11	1.2592e-10	2.29e-13	1.875e-12	0.5752	0.0462	3.2241e-09	3.7709e-10	3.7006e-10	4.5284e-11	0.5135	0.0274	0.2528	0.2647	4.7474e-11	1.8435e-11	1.4893e-11	7.415e-12		1.3091	1.1673	0.6518	1.168	0.6321		96
	83			imidazole lactate	LC/MS pos early	15716	C05568	HMDB0002320	793		0.74	0.98	1	0.87	1.32	1.34	1.17	1.02	0.89	0.87		6.8e-14	9e-15	0.2653	0.124	0.8632	0.4299	3.2679e-07	6.1264e-08	9.5076e-11	1.3344e-11	1e-13	1.9e-14	2.6333e-08	2.9678e-09	0.202	0.2372	0.0002	3.108e-05	1.5848e-07	4.1464e-08		1.067	0.7925	1.043	0.9298	1.0655		100
	86			N-acetylcarnosine	LC/MS neg	43488		HMDB0012881	9903482		0.45	1.02	0.98	0.61	2.24	2.17	1.35	0.97	0.6	0.62		0	0	0.8051	0.2729	0.5837	0.333	1.88e-13	1.48e-13	0	0	0	0	6.2434e-10	8.309e-11	0.4907	0.3637	1e-15	2e-15	9.2e-14	7.4e-14		1.2558	0.5689	1.276	0.7686	1.2366		100
	88			histamine	LC/MS pos early	1574	C00388	HMDB0000870	774		3.55	1	1	1	0.28	0.28	0.28	1	1	1		4.0637e-11	3.785e-12							4.0637e-11	5.946e-12	4.0637e-11	5.602e-12	4.0637e-11	6.345e-12								0.327	1.1621	0.327	0.327	0.327		0
	91			1-methyl-4-imidazoleacetate	LC/MS pos early	32350	C05828	HMDB0002820	75810		0.76	0.94	0.98	0.83	1.24	1.29	1.09	1.04	0.88	0.85		1.58e-13	1.9e-14	0.0769	0.0464	0.3766	0.2447	2.0184e-09	5.4072e-10	1.1958e-09	1.4503e-10	1.3674e-10	1.752e-11	0.0006	4.8159e-05	0.108	0.1692	4.7599e-09	1.2949e-09	6.0075e-10	2.205e-10		1.4421	1.0934	1.3592	1.1957	1.4124		100
	92			1-methyl-5-imidazoleacetate	LC/MS pos early	62946		HMDB04988	6451814		0.7	1.19	1.22	1.05	1.69	1.74	1.5	1.03	0.89	0.86		0	0	1.9572e-08	5.991e-08	3.0958e-11	1.8709e-10	0.0024	0.0003	0	0	0	0	6.6e-14	1.6e-14	0.4169	0.3328	2.9545e-09	8.3687e-10	6.1008e-08	1.7038e-08		1.2909	0.9079	1.53	1.3604	1.5783		100
	93			1-methyl-5-imidazolelactate	LC/MS neg	64596					0.66	1.14	1.16	0.49	1.71	1.75	0.74	1.02	0.43	0.42		3.656e-12	3.76e-13	8.2341e-07	1.909e-06	1.5024e-08	5.6597e-08	1.609e-12	9.54e-13	5.88e-13	1.05e-13	2.46e-13	4.4e-14	4.5776e-06	4.284e-07	0.1412	0.1947	1.62e-13	1.31e-13	2.3e-13	1.71e-13		1.2918	0.857	1.4667	0.6303	1.4986		93
	96			1-ribosyl-imidazoleacetate*	LC/MS pos early	61868	C05131	HMDB0002331	440569		0.69	0.93	0.96	0.83	1.35	1.4	1.21	1.04	0.9	0.86		0	0	0.002	0.0021	0.0179	0.0235	3.4839e-11	1.4284e-11	5e-15	1e-15	2e-15	1e-15	1.207e-10	1.7641e-11	0.1294	0.1841	3.7156e-06	6.4707e-07	8.2146e-08	2.2357e-08		1.2753	0.8772	1.1808	1.0606	1.2295		100
	105		Lysine Metabolism	lysine	LC/MS pos early	1301	C00047 C00739	HMDB0003405	5962		0.82	0.93	0.95	0.92	1.13	1.16	1.12	1.02	0.99	0.97		1.3901e-10	1.19e-11	7.055e-10	2.8498e-09	8.3295e-06	2.2065e-05	1.0084e-07	2.0407e-08	2.2586e-07	2.2151e-08	1.0537e-07	1.0143e-08	8.2041e-07	8.1549e-08	0.0238	0.0691	0.2973	0.0258	0.0054	0.0008		1.0509	0.8605	0.9723	0.9634	0.9963		100
	107			N6-acetyllysine	LC/MS neg	36752	C02727	HMDB0000206	92832		1.07	1.14	1.17	0.66	1.07	1.1	0.62	1.02	0.58	0.57		0.1663	0.0066	1.2388e-06	2.7422e-06	2.7146e-08	9.9048e-08	1.26e-13	1.05e-13	0.0331	0.0022	0.0051	0.0004	4.029e-12	7.29e-13	0.333	0.2955	0	0	0	0		0.9285	0.9897	1.0628	0.6154	1.0889		100
	109			N2-acetyl,N6-methyllysine	LC/MS pos early	62954					0.52	0.94	0.98	0.83	1.81	1.89	1.61	1.04	0.89	0.85		7.957e-10	6.2158e-11	0.0091	0.0079	0.1413	0.1271	1.6118e-07	3.166e-08	5.5632e-08	5.7941e-09	1.407e-09	1.6053e-10	2.2955e-08	2.5961e-09	0.0081	0.0413	0.0574	0.0057	5.0393e-07	1.1922e-07		1.2692	0.6582	1.1932	1.057	1.2426		89
	110			N2-acetyl,N6,N6-dimethyllysine	LC/MS pos early	63254					0.6	1.02	0.96	0.83	1.7	1.6	1.38	0.94	0.81	0.86		1.3517e-05	7.3636e-07	0.6252	0.229	0.4791	0.2935	0.0093	0.001	1.3951e-05	1.1919e-06	3.2353e-05	2.5901e-06	0.0009	6.495e-05	0.4275	0.3373	0.011	0.0012	0.0117	0.0016		0.8277	0.4967	0.846	0.6859	0.796		67
	114			N6-methyllysine	LC/MS pos early	62860	C02728	HMDB0002038	164795		0.73	0.97	0.98	0.88	1.32	1.33	1.2	1.01	0.91	0.9		3e-15	0	0.0016	0.0016	0.0116	0.0162	6.07e-13	4.1e-13	1.8e-14	4e-15	9.9e-14	1.9e-14	3.8093e-10	5.1994e-11	0.6503	0.4206	1.4246e-10	5.1382e-11	1.0077e-09	3.5562e-10		1.3133	0.9625	1.2694	1.1568	1.2828		100
	115			N6,N6-dimethyllysine	LC/MS pos early	62862	C05545	HMDB0013287	193344		0.9	0.98	0.98	0.86	1.09	1.09	0.95	1	0.87	0.87		0.4726	0.0177	0.1179	0.0662	0.1169	0.1092	9e-14	8.3e-14	0.7482	0.0438	0.9201	0.0515	0.0268	0.0017	0.3616	0.3102	1.1969e-11	5.542e-12	6.2744e-05	1.1385e-05		1.0584	0.9541	1.0373	0.9055	1.0373		100
	116			N6,N6,N6-trimethyllysine	LC/MS pos early	1498	C03793	HMDB0001325	440120		3.79	0.97	0.99	0.84	0.26	0.26	0.22	1.03	0.87	0.85		0	0	0.0552	0.0358	0.6099	0.3435	2.326e-12	1.314e-12	0	0	0	0	0	0	0.0349	0.0859	5e-15	6e-15	2.1e-14	2e-14		0.9831	3.7262	0.952	0.8285	0.9776		100
	117			hydroxy-N6,N6,N6-trimethyllysine*	LC/MS pos early	62959					1.91	1	1.04	0.84	0.52	0.54	0.44	1.04	0.84	0.81		4.6093e-10	3.7154e-11	0.9195	0.299	0.0454	0.0509	3.0827e-09	7.9861e-10	6.1687e-10	7.7543e-11	1.9935e-09	2.2208e-10	1.981e-12	3.75e-13	0.1097	0.1702	5.5918e-11	2.1455e-11	7.6684e-10	2.7749e-10		1.0065	1.9264	1.0074	0.8486	1.0435		100
	119			5-hydroxylysine	LC/MS pos early	15685	C16741	HMDB0000450	3032849		0.54	0.91	0.96	0.9	1.69	1.79	1.67	1.06	0.99	0.94		5.453e-11	4.974e-12	0.1234	0.0687	0.5607	0.3246	0.0087	0.0009	1.2555e-11	1.935e-12	3.1642e-11	4.405e-12	3.4594e-10	4.7726e-11	0.3648	0.3117	0.1169	0.0111	0.0388	0.005		1.3483	0.7251	1.2246	1.211	1.2949		96
	120			5-(galactosylhydroxy)-L-lysine	LC/MS pos early	43582			66995551		0.69	0.95	1.04	0.87	1.38	1.51	1.26	1.09	0.91	0.84		9.0167e-11	7.958e-12	0.1096	0.0626	0.1978	0.1603	5.9509e-05	8.326e-06	9.8621e-09	1.1035e-09	8.2851e-10	9.7349e-11	1.3666e-06	1.3315e-07	0.0079	0.041	0.0089	0.001	2.2403e-05	4.3604e-06		1.0966	0.755	1.0438	0.9531	1.1393		100
	121			fructosyllysine	LC/MS pos early	46227		HMDB0034879	9839580		0.74	1.91	1.94	0.54	2.57	2.61	0.73	1.02	0.29	0.28		3.2014e-05	1.6894e-06	1.854e-12	1.3452e-11	4.3e-13	3.373e-12	1.5e-14	1.7e-14	0	0	5e-15	1e-15	1.9449e-08	2.2075e-09	0.9577	0.5115	0	0	0	0		0.8155	0.6055	1.5539	0.4429	1.5822		100
	123			2-aminoadipate	LC/MS neg	6146	C00956	HMDB0000510	92136		1	5.41	5.32	2.14	5.41	5.32	2.14	0.98	0.4	0.4				0	0	0	0	1.5994e-10	5.4648e-11	0	0	0	0	1.5994e-10	2.3008e-11	0.284	0.2783	0	0	0	0		0.2013	0.2013	1.0892	0.4317	1.07		0
	127			glutarylcarnitine (C5-DC)	LC/MS pos early	44664		HMDB0013130	71317118		0.61	0.79	0.8	1	1.31	1.32	1.65	1	1.26	1.26		0	0	1.1211e-08	3.5713e-08	1.3819e-08	5.2745e-08	0.6783	0.0537	1.3309e-08	1.4777e-09	3.8691e-09	4.211e-10	1.56e-13	3.5e-14	0.9763	0.5174	3.0599e-06	5.417e-07	6.1304e-07	1.4371e-07		1.1959	0.7256	0.9504	1.2	0.9543		100
	131			pipecolate	LC/MS pos early	1444					0.76	0.94	0.96	0.89	1.23	1.25	1.17	1.02	0.95	0.93		3.934e-12	4.02e-13	0.0067	0.006	0.0413	0.0471	1.203e-06	2.0587e-07	1.3359e-08	1.481e-09	5.3994e-11	7.329e-12	1.0219e-09	1.3296e-10	0.0878	0.1523	0.008	0.0009	3.615e-05	6.7695e-06		1.1532	0.8789	1.0829	1.0288	1.1021		100
	133			6-oxopiperidine-2-carboxylate	LC/MS neg	43231		HMDB0061705	3014237		0.68	1.08	1.05	0.67	1.59	1.54	0.98	0.97	0.61	0.64		6.3228e-05	3.2501e-06	0.1464	0.078	0.2372	0.1824	6.8743e-05	9.4912e-06	2.8596e-08	3.0804e-09	1.3497e-07	1.2819e-08	0.9952	0.051	0.58	0.394	3.7784e-09	1.0456e-09	3.2477e-07	7.9468e-08		1.011	0.6884	1.0956	0.673	1.0598		89
	135			N-acetyl-cadaverine	LC/MS pos early	43530		HMDB0002284	10374713		1	0.93	1.19	0.82	0.93	1.19	0.82	1.28	0.88	0.69		0.5515	0.0205	0.4288	0.173	0.0244	0.0303	0.3493	0.0292	0.8931	0.0519	0.0797	0.005	0.1613	0.0095	0.0712	0.1376	0.1182	0.0112	0.0016	0.0002		1.0677	1.0692	0.9945	0.8733	1.272		52
	136			5-aminovalerate	LC/MS pos early	18319	C00431	HMDB0003355	138		2.49	1.25	1.06	0.96	0.5	0.43	0.39	0.85	0.77	0.91		5.9365e-10	4.7349e-11	0.1416	0.0762	0.9693	0.4546	0.4773	0.039	1.3363e-06	1.2414e-07	4.3651e-07	3.9651e-08	1.2358e-08	1.4254e-09	0.2656	0.2688	0.046	0.0047	0.3228	0.0366		0.7103	1.7665	0.8868	0.6844	0.7544		74
	138			N,N,N-trimethyl-5-aminovalerate	LC/MS pos early	57687			14274897		3.06	0.99	1	0.83	0.32	0.33	0.27	1.01	0.84	0.83		0	0	0.2131	0.1046	0.7371	0.3866	9.8e-14	8.8e-14	0	0	0	0	0	0	0.1697	0.2156	2.26e-13	1.73e-13	2.9e-14	2.7e-14		1.1134	3.4036	1.1036	0.9259	1.1118		100
	139			N-acetyl-2-aminoadipate	LC/MS pos early	63920	C12986		443992		0.58	1.09	1.12	9.39	1.88	1.93	16.12	1.03	8.59	8.36		8.47e-13	9.6e-14	0.0305	0.022	0.0009	0.0016	0	0	3.2394e-11	4.808e-12	4.07e-13	7.1e-14	0	0	0.2132	0.2436	0	0	0	0		1.0092	0.588	1.1035	9.4783	1.1339		100
	140		Phenylalanine Metabolism	phenylalanine	LC/MS pos early	64	C00079	HMDB0000159	6140		0.91	0.99	1.02	0.9	1.09	1.13	0.99	1.03	0.91	0.88		2.0659e-07	1.3177e-08	0.5274	0.2024	0.0048	0.0075	2.3258e-11	9.791e-12	6.4869e-06	5.718e-07	2.3946e-08	2.4307e-09	0.4991	0.0267	0.0015	0.0123	1.8768e-09	5.5272e-10	2.77e-13	1.98e-13		0.9925	0.8999	0.9838	0.8906	1.0162		100
	141			N-acetylphenylalanine	LC/MS neg	33950	C03519	HMDB0000512	74839		0.68	0.98	0.96	0.61	1.44	1.4	0.9	0.97	0.62	0.64		1.4211e-06	8.4273e-08	0.9144	0.2984	0.3856	0.2483	5.62e-13	3.92e-13	1.8529e-06	1.7127e-07	1.0222e-05	8.4708e-07	0.1099	0.0066	0.1748	0.2203	5e-15	6e-15	2.56e-13	1.88e-13		1.109	0.758	1.092	0.6816	1.0628		96
	146			1-carboxyethylphenylalanine	LC/MS neg	62566			59100900		0.67	0.87	0.84	0.51	1.29	1.25	0.77	0.97	0.59	0.61		4.4821e-10	3.6192e-11	0.0004	0.0005	5.8028e-06	1.5641e-05	9e-15	1e-14	0.0001	9.0378e-06	0.0013	9.0282e-05	3.1521e-06	2.9849e-07	0.3292	0.2941	1.041e-12	6.64e-13	1.1326e-10	4.8017e-11		1.1503	0.7704	0.996	0.5907	0.9643		96
	150			phenylpyruvate	LC/MS neg	566	C00166	HMDB0000205	997		0.63	0.77	1.09	0.71	1.23	1.74	1.14	1.42	0.93	0.66		0.0003	1.5677e-05	0.002	0.002	0.9329	0.448	0.0016	0.0002	0.1298	0.0084	0.002	0.0001	0.2692	0.0152	0.0745	0.1397	0.803	0.0642	0.0154	0.0021		0.8855	0.554	0.6799	0.6312	0.9623		81
	151			phenyllactate (PLA)	LC/MS neg	22130	C05607	HMDB0000779 HMDB0000563	3848		0.66	1	1.02	0.78	1.51	1.54	1.18	1.02	0.78	0.77		4.134e-12	4.2e-13	0.5125	0.1983	0.2773	0.2036	1.0037e-07	2.0386e-08	3e-15	1e-15	1e-14	2e-15	1.9906e-06	1.9104e-07	0.6021	0.4024	3.7227e-09	1.0362e-09	1.2575e-08	3.81e-09		1.1202	0.7431	1.1224	0.8792	1.1439		100
	156			2-hydroxyphenylacetate	LC/MS polar	1432	C05852	HMDB0000669	11970		0.66	1.05	0.89	0.82	1.59	1.35	1.25	0.85	0.79	0.93		0.0445	0.0019	0.9857	0.3142	0.4437	0.2783	0.058	0.0056	0.0735	0.0048	0.1304	0.0081	0.4084	0.022	0.5201	0.3746	0.0823	0.0081	0.5641	0.0605		0.9226	0.6074	0.966	0.7598	0.8207		81
	162		Tyrosine Metabolism	tyrosine	LC/MS pos early	1299	C00082	HMDB0000158	6057		1.04	1.13	1.18	0.83	1.09	1.14	0.8	1.05	0.73	0.7		0.2581	0.0101	0.0007	0.0009	0.0002	0.0003	5.3653e-08	1.137e-08	0.0055	0.0004	6.1918e-05	4.869e-06	1.431e-07	1.5017e-08	0.2919	0.2843	1.7957e-11	7.969e-12	1.8028e-10	7.329e-11		0.9705	1.0048	1.0925	0.801	1.1471		100
	163			N-acetyltyrosine	LC/MS neg	32390		HMDB0000866	68310		0.76	1.15	1.14	0.73	1.52	1.51	0.97	0.99	0.64	0.64		0.0026	0.0001	0.0143	0.0116	0.0276	0.0335	0.011	0.0012	4.9087e-06	4.4129e-07	2.5385e-06	2.1722e-07	0.8295	0.0429	0.6951	0.4348	8.9161e-08	1.9969e-08	4.7972e-06	1.007e-06		0.9359	0.7086	1.0765	0.6878	1.0684		74
	175			4-hydroxyphenylpyruvate	LC/MS neg	1669	C01179	HMDB0000707	979		0.81	1.26	1.33	1.53	1.56	1.65	1.9	1.06	1.22	1.15		0.0118	0.0005	0.0327	0.0234	0.0046	0.0073	2.7685e-05	4.0103e-06	0.0007	5.0879e-05	0.0003	2.1953e-05	8.1187e-06	7.4244e-07	0.5145	0.3722	0.0052	0.0006	0.0167	0.0023		0.7766	0.6264	0.9753	1.1888	1.0306		81
	181			3-(4-hydroxyphenyl)lactate	LC/MS neg	32197	C03672	HMDB0000755	9378		0.77	0.97	0.98	0.58	1.25	1.27	0.75	1.02	0.6	0.59		4.4002e-11	4.073e-12	0.1241	0.069	0.5658	0.3263	0	0	8.1474e-10	1.0118e-10	4.6483e-10	5.6298e-11	3.6631e-10	5.029e-11	0.2066	0.2401	0	0	0	0		1.168	0.9006	1.1275	0.6798	1.1456		100
	190			phenol sulfate	LC/MS neg	32553	C02180	HMDB0060015	74426		0.61	0.98	1	0.88	1.62	1.65	1.45	1.02	0.9	0.88		0	0	0.0228	0.0173	0.2627	0.1956	9.83e-13	6.27e-13	0	0	0	0	0	0	0.0854	0.1506	1.3054e-09	4.0424e-10	1.6257e-11	7.911e-12		1.3961	0.8461	1.3688	1.228	1.3946		100
	193			4-methoxyphenol sulfate	LC/MS neg	48457					0.41	0.89	0.95	0.74	2.19	2.34	1.83	1.07	0.83	0.78		2.0358e-05	1.0933e-06	0.3028	0.1368	0.6602	0.3603	0.0014	0.0002	7.5599e-05	6.1259e-06	1.8335e-05	1.4983e-06	0.0003	2.2057e-05	0.1952	0.2338	0.161	0.0149	0.0113	0.0016		0.7907	0.321	0.7044	0.5875	0.752		59
	202			vanillylmandelate (VMA)	LC/MS neg	1567	C05584	HMDB0000291	1245		0.61	1.04	1.09	0.74	1.71	1.8	1.22	1.05	0.71	0.68		5.2017e-09	3.7073e-10	0.0736	0.0447	0.0055	0.0084	1.6202e-05	2.3986e-06	5.3647e-10	6.8509e-11	2.7468e-10	3.4264e-11	0.002	0.0001	0.2124	0.2432	1.2582e-07	2.7413e-08	7.0959e-07	1.6544e-07		1.08	0.6554	1.1198	0.7983	1.181		100
	204			3-methoxytyrosine	LC/MS pos early	12017		HMDB0001434	9307		0.89	0.98	1	0.87	1.1	1.11	0.98	1.02	0.89	0.87		0.0097	0.0004	0.6339	0.2311	0.9529	0.4513	0.0003	4.1935e-05	0.0376	0.0025	0.0053	0.0004	0.6941	0.0365	0.5725	0.391	0.0025	0.0003	0.0002	3.9273e-05		1.1068	0.9896	1.0856	0.9651	1.1033		100
	219			gentisate	LC/MS polar	18280	C00628	HMDB0000152	3469		0.23	1.01	1	1.2	4.42	4.37	5.26	0.99	1.19	1.2		1.61e-10	1.3655e-11	0.8318	0.279	0.6458	0.3558	0.0133	0.0014	1.5341e-11	2.334e-12	1.4185e-09	1.6159e-10	1.07e-13	2.5e-14	0.4909	0.3637	0.036	0.0037	0.0182	0.0025		1.0651	0.2429	1.0744	1.2765	1.0617		89
	224			dopamine 3-O-sulfate	LC/MS neg	48407	C13690	HMDB0006275	122136		0.79	0.95	1	0.55	1.19	1.25	0.69	1.05	0.58	0.55		0.0025	0.0001	0.147	0.0781	0.5847	0.3332	9.0968e-11	3.3399e-11	0.0091	0.0006	0.0028	0.0002	0.0001	9.4273e-06	0.1355	0.1897	8.831e-12	4.295e-12	2.69e-13	1.94e-13		0.9942	0.7894	0.9399	0.5468	0.9893		89
	225			p-cresol glucuronide*	LC/MS neg	48841		HMDB0011686	154035		0.47	0.9	0.72	0.51	1.9	1.54	1.08	0.81	0.57	0.7		3.89e-13	4.5e-14	8.9356e-05	0.0001	1.557e-12	1.115e-11	3.25e-13	2.37e-13	2.557e-12	4.22e-13	1.5709e-09	1.778e-10	0.0004	2.8844e-05	1.1114e-09	2.4786e-08	1.081e-12	6.8e-13	2.2706e-09	7.5178e-10		1.9405	0.9154	1.7405	0.9899	1.4064		96
	226			tyramine O-sulfate	LC/MS neg	48408		HMDB0006409	153005		0.58	0.94	0.95	0.74	1.61	1.63	1.27	1.01	0.79	0.78		0.0009	4.5021e-05	0.8034	0.2725	0.4207	0.2681	0.0111	0.0012	0.0016	0.0001	0.0032	0.0002	0.0098	0.0007	0.5434	0.3829	0.0269	0.0028	0.0499	0.0064		0.813	0.4733	0.763	0.5992	0.7712		41
	227			N-formylphenylalanine	LC/MS neg	48433		HMDB0240317	7064571;759256		4.73	0.73	0.64	0.59	0.15	0.13	0.13	0.87	0.81	0.94		2.695e-12	2.8e-13	0.2291	0.1107	0.0208	0.0262	0.0246	0.0025	0	0	0	0	0	0	0.102	0.164	0.1807	0.0164	0.9152	0.0961		0.5299	2.5045	0.3871	0.3151	0.3365		41
	245			thyroxine	LC/MS neg	2761	C01829	HMDB0000248	5819		0.52	0.9	0.94	0.68	1.72	1.79	1.3	1.04	0.75	0.72		7.2311e-08	4.7502e-09	7.9765e-05	0.0001	0.0249	0.0308	1.89e-13	1.48e-13	1.2342e-06	1.1556e-07	1.1752e-06	1.028e-07	0.0018	0.0001	0.239	0.2582	2.8883e-09	8.2052e-10	8.456e-12	4.436e-12		1.1753	0.6136	1.0584	0.7977	1.1014		100
	254		Tryptophan Metabolism	tryptophan	LC/MS pos early	54	C00078	HMDB0000929	6305		0.63	1.02	1.04	0.9	1.6	1.65	1.42	1.03	0.88	0.86		0	0	0.1301	0.0713	0.0009	0.0017	7.9825e-10	2.4127e-10	0	0	0	0	0	0	0.0141	0.054	4.48e-13	3.15e-13	2.7e-13	1.94e-13		0.9988	0.6322	1.0143	0.8974	1.0403		100
	255			N-acetyltryptophan	LC/MS neg	33959	C03137	HMDB0013713	439917;700653		0.41	0.99	0.91	0.63	2.41	2.21	1.54	0.92	0.64	0.7		3.0599e-10	2.5245e-11	0.4957	0.1933	0.1885	0.1553	1.6149e-07	3.166e-08	8.8e-14	1.7e-14	4.7491e-10	5.742e-11	8.0822e-05	6.7807e-06	0.0158	0.0553	2.7761e-09	7.9568e-10	4.3821e-06	9.2741e-07		0.9933	0.4083	0.9831	0.629	0.9029		85
	261			C-glycosyltryptophan	LC/MS neg	48782		HMDB0240296	10981970		1.23	0.94	0.99	0.46	0.76	0.81	0.37	1.06	0.49	0.46		1.8753e-07	1.1995e-08	0.0012	0.0014	0.9613	0.4534	0	0	2.2918e-08	2.491e-09	1.7608e-06	1.5214e-07	0	0	1.6574e-06	2.6798e-05	0	0	0	0		1.0633	1.3107	0.9944	0.4898	1.0573		100
	263			oxindolylalanine	LC/MS pos early	64568			20977764		1.89	0.35	0.35	0.31	0.18	0.19	0.16	1.01	0.89	0.88		8.674e-10	6.7642e-11	9.0429e-11	4.4289e-10	1.29e-10	7.0602e-10	1.637e-12	9.65e-13	0	0	0	0	0	0	0.5327	0.3798	0.1304	0.0123	0.0188	0.0025		1.8518	3.4938	0.6414	0.5726	0.6485		100
	264			tryptophan betaine	LC/MS pos early	37097	C09213	HMDB0061115	442106		5.01	1.01	1.01	0.81	0.2	0.2	0.16	1	0.8	0.8		0	0	0.1674	0.0864	0.0356	0.0415	2.87e-13	2.13e-13	0	0	0	0	0	0	0.2371	0.2581	3e-15	4e-15	0	0		1.3068	6.5457	1.3201	1.0615	1.3192		100
	267			kynurenine	LC/MS pos early	15140	C00328	HMDB0000684	161166		0.69	0.97	0.96	0.9	1.41	1.4	1.31	0.99	0.93	0.94		1.2805e-11	1.241e-12	0.1949	0.0976	0.135	0.1221	0.0006	7.0041e-05	6.13e-13	1.09e-13	2.337e-12	3.72e-13	2.59e-12	4.85e-13	0.7862	0.4618	0.0031	0.0004	0.0033	0.0005		1.092	0.7492	1.0586	0.9836	1.0517		100
	270			N-acetylkynurenine (2)	LC/MS pos early	48757			73817779		0.83	0.84	0.87	0.68	1.01	1.06	0.82	1.04	0.81	0.78		0.361	0.0137	2.0698e-05	3.7201e-05	0.0015	0.0027	1.0619e-07	2.1215e-08	0.2265	0.0142	0.4008	0.0234	0.0076	0.0005	0.2544	0.2654	0.0007	9.3774e-05	6.964e-05	1.2583e-05		1.238	1.0242	1.0384	0.8395	1.0828		100
	272			kynurenate	LC/MS neg	1417	C01717	HMDB0000715	3845		0.56	0.88	0.87	0.48	1.58	1.55	0.85	0.98	0.54	0.55		0	0	1.3246e-09	5.1386e-09	2.4714e-09	1.0625e-08	0	0	1.1e-14	3e-15	0	0	3.2241e-08	3.5956e-09	0.2587	0.2672	0	0	0	0		1.2021	0.6736	1.0621	0.5728	1.0431		100
	274			N-formylanthranilic acid	LC/MS neg	43549	C05653	HMDB0004089	101399		2.38	1.01	0.96	0.66	0.43	0.4	0.28	0.94	0.65	0.69		3.5657e-09	2.5817e-10	0.5034	0.1957	0.5244	0.3111	0.0034	0.0004	4.2061e-09	4.8643e-10	5.318e-09	5.7263e-10	2.4799e-11	4.06e-12	0.1884	0.2314	0.0003	4.5117e-05	0.0172	0.0023		0.7672	1.8233	0.7766	0.5037	0.733		67
	278			xanthurenate	LC/MS pos early	15679	C02470	HMDB0000881	5699		0.34	0.85	0.9	0.75	2.52	2.66	2.22	1.05	0.88	0.83		0	0	0.0014	0.0015	0.0093	0.0135	9.9306e-06	1.5007e-06	2.1e-14	4e-15	2e-15	0	8.8413e-11	1.3348e-11	0.1087	0.1695	0.0063	0.0007	0.0007	0.0001		1.1605	0.3934	0.9915	0.8723	1.0458		100
	279			8-methoxykynurenate	LC/MS neg	62955	C05830	HMDB0060426	76230		0.42	0.72	0.82	0.47	1.71	1.94	1.11	1.14	0.65	0.57		5.5557e-05	2.8687e-06	0.0017	0.0017	0.0567	0.0618	9.8594e-05	1.3301e-05	0.0038	0.0003	0.0006	4.2659e-05	0.3901	0.0211	0.1897	0.232	0.0173	0.0019	0.0013	0.0002		0.6988	0.2932	0.5017	0.3263	0.5699		52
	282			picolinate	LC/MS pos early	1512	C10164	HMDB0002243	1018		0.55	0.85	0.84	0.95	1.54	1.52	1.73	0.99	1.12	1.14		3.8357e-05	2.0102e-06	0.0806	0.0483	0.098	0.0957	0.8019	0.0623	0.0008	6.2145e-05	0.0004	3.1928e-05	2.2252e-06	2.1292e-07	0.7681	0.4562	0.1588	0.0147	0.1677	0.0201		0.9105	0.5011	0.7725	0.8682	0.7628		81
	287			serotonin	LC/MS pos early	2342	C00780	HMDB0000259	5202		4	0.48	16.81	0.19	0.12	4.21	0.05	35.16	0.39	0.01		3.2418e-09	2.3547e-10	0.0075	0.0066	2.5e-14	2.55e-13	6.4345e-07	1.1602e-07	3.654e-12	5.92e-13	2.483e-12	3.94e-13	0	0	0	0	0.0016	0.0002	0	0		0.2394	0.9566	0.1145	0.0446	4.0255		81
	298			indolelactate	LC/MS neg	18349	C02043	HMDB0000671	92904		0.52	0.98	1.04	0.83	1.88	2.01	1.59	1.07	0.85	0.79		0	0	0.5322	0.2036	0.0003	0.0005	1.92e-13	1.49e-13	0	0	0	0	0	0	3.0911e-06	4.8762e-05	2.951e-12	1.643e-12	0	0		1.1752	0.6106	1.1482	0.9715	1.2254		100
	299			indoleacetate	LC/MS neg	27513	C00954	HMDB0000197	802		0.48	0.98	0.99	0.77	2.04	2.07	1.61	1.02	0.79	0.78		0	0	0.1136	0.0644	0.5341	0.3143	0	0	0	0	0	0	0	0	0.2025	0.2372	0	0	0	0		1.1899	0.5703	1.1608	0.9201	1.1829		100
	305			indolepropionate	LC/MS neg	32405		HMDB0002302	3744		0.47	0.95	0.96	0.77	1.99	2.02	1.63	1.02	0.82	0.81		0	0	0.0001	0.0002	0.0031	0.0053	6e-15	7e-15	0	0	0	0	0	0	0.1961	0.2338	1e-14	1.1e-14	0	0		1.2528	0.5946	1.185	0.9695	1.2039		100
	307			indoleacetylglutamine	LC/MS pos early	42087		HMDB0013240	25200879		0.3	0.83	0.91	0.42	2.77	3.05	1.4	1.1	0.51	0.46		4.4239e-09	3.1778e-10	0.0045	0.0043	0.092	0.0914	5.1792e-08	1.1e-08	2.5143e-07	2.4526e-08	4.602e-08	4.5539e-09	0.0313	0.002	0.3282	0.294	6.9732e-06	1.1639e-06	1.0682e-05	2.1508e-06		1.0955	0.3267	0.9057	0.4586	0.9954		81
	319			indoleacetoylcarnitine*	LC/MS pos early	62279					0.55	0.65	0.67	0.71	1.18	1.23	1.3	1.04	1.1	1.05		2.6562e-05	1.4083e-06	7.1115e-05	0.0001	0.0001	0.0003	6.5184e-05	9.0395e-06	0.1189	0.0077	0.1775	0.0109	0.0084	0.0006	0.761	0.4549	0.0642	0.0064	0.0598	0.0076		1.0546	0.5762	0.6827	0.7477	0.7088		63
	322			3-indoxyl sulfate	LC/MS neg	27672		HMDB0000682	10258		0.48	0.96	0.95	0.76	2	1.98	1.57	0.99	0.79	0.79		0	0	6.7334e-05	0.0001	2.1717e-07	7.1586e-07	0	0	0	0	0	0	0	0	0.1071	0.1682	0	0	0	0		1.152	0.554	1.1091	0.8709	1.0965		100
	327			6-bromotryptophan	LC/MS neg	62503			9856996		0.45	0.92	0.92	0.62	2.02	2.04	1.36	1.01	0.67	0.67		0	0	4.5385e-06	9.1662e-06	4.5001e-06	1.2315e-05	0	0	0	0	0	0	2.9012e-10	4.0373e-11	0.5102	0.37	0	0	0	0		1.1426	0.519	1.0476	0.7053	1.0567		100
	332		Leucine, Isoleucine and Valine Metabolism	leucine	LC/MS pos early	60	C00123	HMDB0000687	6106		0.91	0.98	0.99	0.9	1.08	1.09	1	1.01	0.92	0.92		9.4554e-07	5.6735e-08	0.0532	0.0348	0.2084	0.1673	1.2061e-10	4.2438e-11	1.4373e-05	1.2266e-06	2.9709e-06	2.5361e-07	0.6975	0.0366	0.3074	0.2915	1.8013e-09	5.3213e-10	3.2504e-11	1.5111e-11		1.0001	0.9059	0.9786	0.9039	0.9873		100
	336			N-acetylleucine	LC/MS neg	1587	C02710	HMDB0011756	70912		0.72	1.18	1.16	0.86	1.63	1.61	1.19	0.98	0.73	0.74		9.1854e-05	4.6792e-06	0.0009	0.0011	0.0148	0.0201	0.089	0.0083	5.4411e-10	6.924e-11	1.4264e-07	1.3493e-08	0.0121	0.0008	0.6829	0.4309	9.7948e-05	1.4402e-05	4.091e-05	7.6165e-06		0.9123	0.6611	1.0786	0.7891	1.0617		93
	340			1-carboxyethylleucine	LC/MS neg	62559					0.97	0.72	0.79	0.56	0.75	0.82	0.57	1.09	0.77	0.7		0.8111	0.0298	0.0014	0.0015	0.001	0.0018	0.0001	1.8067e-05	0.0059	0.0004	0.0322	0.0021	6.4737e-06	5.9799e-07	0.0839	0.1503	0.0089	0.001	0.0016	0.0002		0.7991	0.7756	0.5783	0.4446	0.6329		52
	343			4-methyl-2-oxopentanoate	LC/MS neg	22116	C00233	HMDB0000695	70		0.54	0.95	1.02	0.8	1.76	1.89	1.48	1.08	0.84	0.78		0	0	0.0007	0.0008	0.387	0.2489	1.8e-14	1.9e-14	0	0	0	0	0	0	1.1433e-06	1.8959e-05	2.75e-13	2.09e-13	1e-15	1e-15		1.0602	0.5713	1.004	0.8479	1.0802		100
	347			alpha-hydroxyisocaproate	LC/MS neg	22132	C03264	HMDB0000665 HMDB0000624 HMDB00746	92779;83697;439960		0.67	1.04	1.04	0.77	1.56	1.55	1.15	1	0.74	0.74		1.3862e-10	1.1889e-11	0.2369	0.1135	0.2841	0.2071	3.4763e-09	8.9209e-10	9.5468e-11	1.3373e-11	1.8214e-10	2.3072e-11	0.0058	0.0004	0.8262	0.4754	2.3928e-10	8.3492e-11	8.4641e-10	3.0372e-10		1.0714	0.7167	1.1175	0.8245	1.1144		100
	348			2-ketocaprylate	LC/MS neg	63120		HMDB13211	67600		0.46	0.89	0.91	0.75	1.94	1.99	1.64	1.03	0.85	0.82		5.9681e-11	5.404e-12	0.071	0.0435	0.3074	0.2194	0.001	0.0001	7.6727e-11	1.0811e-11	1.79e-13	3.3e-14	9.063e-12	1.577e-12	0.1275	0.184	0.0075	0.0008	8.0606e-06	1.6462e-06		1.2401	0.5679	1.0993	0.9324	1.1321		100
	351			isovalerate (i5:0)	LC/MS neg	44656	C08262	HMDB0000718	10430		0.48	2.78	2.76	2.25	5.81	5.77	4.7	0.99	0.81	0.81		0.0003	1.3999e-05	3.781e-09	1.2995e-08	2.6466e-08	9.7238e-08	3.0288e-06	4.8575e-07	1.3e-14	3e-15	4.4e-14	9e-15	7.756e-12	1.353e-12	0.7273	0.4442	0.0032	0.0004	0.0078	0.0011		0.514	0.246	1.4282	1.1565	1.42		78
	353			isovalerylglycine	LC/MS neg	35107		HMDB00678	546304		0.98	1.07	0.92	0.84	1.09	0.93	0.85	0.86	0.78	0.91		0.7478	0.0275	0.3423	0.1455	0.358	0.2362	0.118	0.0109	0.407	0.0244	0.2263	0.0137	0.0938	0.0057	0.0499	0.1099	0.0361	0.0037	0.4661	0.0507		0.8031	0.7894	0.8609	0.6723	0.7369		70
	354			isovalerylcarnitine (C5)	LC/MS pos early	34407	C20826	HMDB0000688	169235		0.95	0.91	0.94	0.8	0.96	0.99	0.85	1.03	0.88	0.85		0.3982	0.0151	0.0003	0.0004	0.0004	0.0009	9.0907e-10	2.6789e-10	0.1239	0.008	0.214	0.013	0.0002	1.4021e-05	0.2616	0.2672	7.8186e-05	1.1638e-05	6.4291e-06	1.3343e-06		1.1874	1.123	1.0828	0.95	1.1118		100
	363			beta-hydroxyisovalerate	LC/MS neg	12129		HMDB0000754	69362		0.77	1.01	1.09	0.84	1.31	1.42	1.1	1.08	0.84	0.77		4.2341e-06	2.3984e-07	0.6582	0.2377	0.0174	0.023	0.005	0.0006	1.2153e-06	1.1394e-07	2.7999e-09	3.0948e-10	0.0545	0.0034	0.0148	0.055	0.0004	5.3884e-05	4.2453e-05	7.8809e-06		1.0675	0.8186	1.0754	0.8985	1.1663		100
	367			3-methylglutaconate	LC/MS polar	57747		HMDB0000522	1551553		0.64	0.93	1.01	0.81	1.45	1.58	1.27	1.09	0.88	0.81		8.64e-13	9.8e-14	0.0618	0.039	0.6562	0.3588	2.8019e-06	4.5011e-07	1.3991e-10	1.9081e-11	7e-15	1e-15	2.8905e-07	2.9843e-08	0.0033	0.0217	0.0009	0.0001	1.3945e-07	3.6786e-08		1.3512	0.865	1.2565	1.0998	1.3647		100
	375			3-methylglutarylcarnitine (2)	LC/MS pos early	46548		HMDB0000552	128145		0.55	0.95	0.94	0.93	1.73	1.71	1.69	0.99	0.98	0.99		9.8041e-11	8.587e-12	0.7444	0.2581	0.7776	0.398	0.025	0.0025	5.59e-12	8.92e-13	4.9254e-11	6.737e-12	0.0061	0.0004	0.9613	0.5121	0.043	0.0044	0.0356	0.0047		1.3242	0.7271	1.26	1.2307	1.2461		96
	385			isoleucine	LC/MS pos early	1125	C16424 C00407 C06418	HMDB0000172	6306		0.88	0.99	1	0.92	1.12	1.14	1.05	1.01	0.94	0.92		1.9915e-11	1.905e-12	0.1704	0.0875	0.9674	0.4545	4.004e-09	1.0177e-09	7.112e-11	1.008e-11	1.4112e-11	2.053e-12	0.0002	1.5161e-05	0.0942	0.1578	1.8263e-11	8.068e-12	5.0798e-10	1.886e-10		0.9784	0.8587	0.9648	0.904	0.9788		100
	387			N-acetylisoleucine	LC/MS neg	33967		HMDB0061684	306109		0.89	1.1	1.23	1.13	1.23	1.39	1.27	1.12	1.03	0.92		0.5094	0.019	0.539	0.2058	0.1442	0.1289	0.4979	0.0403	0.1681	0.0107	0.0132	0.0009	0.2002	0.0116	0.3096	0.2915	0.9651	0.076	0.3401	0.038		0.6468	0.5758	0.7096	0.732	0.7979		48
	391			1-carboxyethylisoleucine	LC/MS neg	62558					0.71	0.83	0.84	0.67	1.17	1.19	0.94	1.02	0.81	0.79		0.011	0.0005	0.0135	0.011	0.021	0.0264	0.0027	0.0003	0.1009	0.0066	0.0526	0.0034	0.1369	0.0082	0.3997	0.3284	0.0186	0.002	0.005	0.0007		0.6258	0.4429	0.5164	0.418	0.5279		37
	394			3-methyl-2-oxovalerate	LC/MS neg	15676	C00671 C06008 C03465	HMDB0000491	440877;439286		0.54	0.92	0.97	0.75	1.71	1.8	1.41	1.05	0.82	0.78		0	0	2.2447e-05	3.9978e-05	0.0179	0.0235	1e-15	1e-15	0	0	0	0	3e-14	8e-15	0.0004	0.0047	4.9e-13	3.42e-13	1.1e-14	1.2e-14		1.0989	0.5883	1.0085	0.8293	1.0616		100
	395			2-hydroxy-3-methylvalerate	LC/MS neg	36746		HMDB0000317	164623		0.59	1.02	1.02	0.76	1.73	1.72	1.29	1	0.75	0.75		1.53e-12	1.64e-13	0.4132	0.1685	0.8441	0.4225	8.0479e-08	1.6643e-08	3.3495e-11	4.941e-12	2.93e-13	5.2e-14	0.0002	1.9222e-05	0.4092	0.3312	2.3183e-08	5.5537e-09	3.2871e-08	9.5322e-09		1.3947	0.8242	1.4221	1.0656	1.421		100
	397			2-methylbutyrylcarnitine (C5)	LC/MS pos early	45095		HMDB0000378	6426901		1.51	1.16	1.27	0.83	0.77	0.84	0.55	1.09	0.71	0.65		5.7588e-09	4.0852e-10	9.8431e-07	2.1913e-06	1.7762e-10	9.4533e-10	4.066e-08	8.8347e-09	1.0413e-06	9.7873e-08	0.0002	1.5042e-05	6.275e-12	1.104e-12	0.0001	0.0018	9e-15	1e-14	0	0		0.9313	1.4081	1.0843	0.7723	1.1841		100
	400			tiglylcarnitine (C5:1-DC)	LC/MS pos early	35428		HMDB0002366	22833596		0.94	0.96	0.99	1.05	1.03	1.06	1.12	1.03	1.09	1.06		0.8276	0.0303	0.9702	0.3098	0.889	0.4369	0.2615	0.0228	0.7193	0.0422	0.8708	0.049	0.2866	0.0162	0.8463	0.4828	0.1586	0.0147	0.2288	0.0269		1.1393	1.068	1.096	1.1947	1.1314		96
	405			3-hydroxy-2-ethylpropionate	LC/MS polar	32397		HMDB0000396	188979		0.74	0.98	1.05	0.88	1.32	1.4	1.18	1.06	0.89	0.84		1.5514e-06	9.1519e-08	0.7973	0.2712	0.2858	0.2075	0.0581	0.0056	2.3471e-05	1.975e-06	1.0354e-08	1.0805e-09	0.0097	0.0007	0.1497	0.2025	0.0703	0.0069	0.0011	0.0002		1.0578	0.7869	1.0385	0.9288	1.1055		100
	407			ethylmalonate	LC/MS polar	15765		HMDB0000622	11756		0.65	0.92	1	0.84	1.43	1.55	1.3	1.09	0.91	0.84		1.3143e-10	1.1336e-11	0.0268	0.0198	0.7991	0.4049	1.4052e-05	2.0901e-06	2.9961e-09	3.5155e-10	9.3482e-09	9.8125e-10	4.9844e-06	4.6512e-07	0.0704	0.1376	0.0002	2.5002e-05	2.1407e-05	4.1793e-06		1.2416	0.8019	1.1454	1.0411	1.2438		100
	416			valine	LC/MS pos early	1649	C00183	HMDB0000883	6287		0.78	0.91	0.93	0.93	1.18	1.2	1.2	1.02	1.02	1		3e-15	0	8.7559e-07	1.9897e-06	5.227e-06	1.417e-05	0.0001	1.3923e-05	1.2898e-11	1.984e-12	2.575e-12	4.04e-13	8.2e-14	2e-14	0.0732	0.1388	0.0398	0.0041	0.9223	0.0966		1.0316	0.7998	0.9411	0.9578	0.9605		100
	417			N-acetylvaline	LC/MS neg	1591		HMDB0011757	66789		0.84	1.04	1.04	0.74	1.23	1.23	0.88	1	0.72	0.72		0.0007	3.3254e-05	0.438	0.1756	0.2955	0.2124	9.5847e-08	1.9564e-08	0.0015	0.0001	0.0001	9.4572e-06	0.0074	0.0005	0.8041	0.4694	3.1983e-07	6.5257e-08	7.345e-08	2.0205e-08		1.0398	0.8771	1.078	0.7715	1.0778		100
	420			1-carboxyethylvaline	LC/MS neg	62562					0.99	0.76	0.81	0.66	0.77	0.81	0.67	1.06	0.87	0.82		0.9932	0.0362	0.0069	0.0062	0.0113	0.016	0.0007	8.4949e-05	0.0195	0.0013	0.0268	0.0018	0.0035	0.0002	0.42	0.3333	0.1127	0.0108	0.0389	0.0051		0.7804	0.7727	0.5955	0.5187	0.6289		48
	423			3-methyl-2-oxobutyrate	LC/MS neg	44526	C00141	HMDB0000019	49		0.59	0.92	0.93	0.74	1.54	1.56	1.24	1.01	0.8	0.79		0	0	0.0002	0.0003	0.0002	0.0004	1.257e-12	7.9e-13	8e-15	2e-15	0	0	5.8296e-09	6.971e-10	0.4413	0.3427	8.48e-13	5.61e-13	2.42e-12	1.42e-12		1.101	0.6545	1.0087	0.8105	1.0216		100
	424			alpha-hydroxyisovalerate	LC/MS neg	33937		HMDB0000407	99823		0.7	1.02	1.03	0.83	1.45	1.47	1.18	1.01	0.81	0.8		4e-15	1e-15	0.2244	0.1088	0.0799	0.0813	1.8e-14	1.9e-14	2e-15	0	0	0	1.225e-08	1.4154e-09	0.5158	0.3727	1.37e-13	1.13e-13	0	0		1.4618	1.0252	1.4881	1.2071	1.507		100
	426			isobutyrylcarnitine (C4)	LC/MS pos early	33441		HMDB0000736	168379		1.47	0.9	0.91	0.82	0.61	0.62	0.56	1.02	0.91	0.89		1.7408e-06	1.0203e-07	4.1135e-07	1.0011e-06	1.4088e-06	4.279e-06	9.6941e-11	3.4891e-11	6.8653e-08	7.0487e-09	8.4109e-08	8.1747e-09	4.9475e-10	6.6817e-11	0.4547	0.348	7.4771e-05	1.1181e-05	9.5412e-07	2.1809e-07		1.0691	1.5707	0.9607	0.8733	0.977		100
	427			isobutyrylglycine	LC/MS neg	35437		HMDB0000730	10855600		1.17	1.03	1.07	0.88	0.89	0.92	0.76	1.03	0.85	0.82		0.2698	0.0106	0.9296	0.3013	0.739	0.387	0.4932	0.0401	0.3712	0.0224	0.4162	0.0243	0.0951	0.0058	0.7672	0.4562	0.5314	0.0435	0.332	0.0372		0.673	0.7842	0.6956	0.5931	0.7191		56
	428			3-hydroxyisobutyrate	LC/MS polar	1549	C01188 C06001	HMDB0000023 HMDB0000336	11966314		0.77	1.04	1.05	0.91	1.36	1.36	1.19	1	0.87	0.87		1.5727e-09	1.1819e-10	0.3856	0.16	0.1825	0.1514	0.0007	7.8661e-05	1.0374e-10	1.4392e-11	6.243e-12	9.51e-13	0.0079	0.0005	0.7133	0.44	4.8156e-06	8.2229e-07	3.5801e-05	6.714e-06		1.0789	0.8267	1.1262	0.9838	1.1278		100
	434		Methionine, Cysteine, SAM and Taurine Metabolism	methionine	LC/MS pos early	1302	C00073	HMDB0000696	6137		0.89	0.99	1.01	0.96	1.12	1.14	1.08	1.02	0.97	0.95		1.7781e-05	9.5859e-07	0.9146	0.2984	0.4042	0.2584	0.0772	0.0073	5.7621e-09	6.5795e-10	2.1749e-09	2.4191e-10	4.5385e-07	4.6042e-08	0.0159	0.0553	2.2988e-05	3.696e-06	3.8834e-07	9.3948e-08		0.9999	0.8851	0.9923	0.9597	1.013		96
	435			N-acetylmethionine	LC/MS neg	1589	C02712	HMDB0011745	448580		4.39	0.97	0.98	0.54	0.22	0.22	0.12	1	0.55	0.55		0	0	0.1716	0.0879	0.0961	0.0946	0	0	0	0	0	0	0	0	0.8605	0.4856	0	0	0	0		1.0613	4.6614	1.0311	0.5694	1.0355		100
	437			N-formylmethionine	LC/MS neg	2829	C03145	HMDB0001015	439750		0.64	0.96	0.98	0.55	1.49	1.52	0.86	1.02	0.57	0.56		1e-15	0	0.0109	0.0093	0.1502	0.1324	0	0	3.58e-13	6.5e-14	2.14e-13	3.9e-14	0.0001	1.0509e-05	0.1579	0.2071	0	0	0	0		1.0891	0.6973	1.042	0.5989	1.0623		100
	438			S-methylmethionine	LC/MS pos early	38127	C05319	HMDB0038670	458		0.54	0.94	1	0.84	1.75	1.87	1.56	1.07	0.9	0.83		1.1752e-08	8.1462e-10	0.6172	0.2277	0.3324	0.2235	0.0048	0.0005	2.5615e-08	2.7675e-09	1.5782e-09	1.7834e-10	1.4498e-06	1.4019e-07	0.6382	0.416	0.0043	0.0005	0.001	0.0002		1.0955	0.5872	1.025	0.9177	1.1002		78
	439			methionine sulfone	LC/MS pos early	44878		HMDB0062174	69961		0.89	1.01	0.96	0.9	1.13	1.08	1.01	0.95	0.9	0.94		1.8243e-05	9.8207e-07	0.7709	0.2638	0.0746	0.0766	0.0005	6.3262e-05	0.0002	1.2666e-05	0.0009	6.7309e-05	0.4342	0.0233	0.1165	0.1745	0.0001	1.6416e-05	0.0585	0.0074		1.106	0.984	1.1117	0.9958	1.0603		100
	440			methionine sulfoxide	LC/MS pos early	18374	C02989	HMDB0002005	158980		2.05	0.77	0.72	0.7	0.38	0.35	0.34	0.93	0.91	0.98		0	0	2.3073e-09	8.2939e-09	4.23e-13	3.365e-12	1.0097e-11	4.737e-12	0	0	0	0	0	0	0.0003	0.0035	4.5444e-05	7.0475e-06	0.3416	0.0381		1.1573	2.377	0.8952	0.8129	0.8311		100
	447			5-methylthioribose**	LC/MS pos early	62100		HMDB0001087	6419710		1.25	40.37	40.88	36.17	32.34	32.75	28.98	1.01	0.9	0.88		0.029	0.0012	0	0	0	0	0	0	0	0	0	0	0	0	0.4958	0.3654	0.0002	2.6198e-05	1.9858e-05	3.9006e-06		0.0262	0.0327	1.0576	0.9477	1.071		7
	448			2,3-dihydroxy-5-methylthio-4-pentenoate (DMTPA)*	LC/MS neg	62805		HMDB0240388			0.78	0.98	1.02	0.81	1.25	1.31	1.03	1.04	0.82	0.79		1.5205e-09	1.1446e-10	0.4132	0.1685	0.107	0.102	1.0196e-11	4.76e-12	1.0319e-09	1.2621e-10	1.6882e-09	1.8986e-10	0.2377	0.0136	0.016	0.0555	1.97e-13	1.55e-13	4.4e-14	4e-14		1.0632	0.8284	1.039	0.8561	1.084		100
	449			2-hydroxy-4-(methylthio)butanoic acid	LC/MS polar	63739		HMDB0037115	11427		0.61	0.98	1.09	0.76	1.6	1.77	1.23	1.1	0.77	0.7		3.7941e-06	2.1572e-07	0.6027	0.2234	0.3509	0.2329	0.0012	0.0001	2.7828e-05	2.3254e-06	2.2423e-06	1.9257e-07	0.0273	0.0018	0.0055	0.0317	0.003	0.0004	5.2928e-05	9.6719e-06		1.0018	0.6149	0.9857	0.757	1.0872		89
	453			cystathionine	LC/MS pos early	15705	C02291	HMDB0000099	439258		0.79	0.91	0.89	1	1.16	1.13	1.27	0.97	1.09	1.12		0.1546	0.0062	0.8936	0.2935	0.2802	0.205	0.3167	0.0274	0.0808	0.0053	0.9163	0.0514	0.002	0.0001	0.082	0.1482	0.4249	0.0352	0.107	0.0132		0.9576	0.7532	0.8739	0.9543	0.8506		93
	454			alpha-ketobutyrate	LC/MS polar	4968	C00109	HMDB0000005	58		0.15	0.49	0.56	0.43	3.2	3.65	2.77	1.14	0.87	0.76		6e-15	1e-15	2.8122e-06	5.8611e-06	2.2737e-06	6.6619e-06	5.3815e-09	1.3181e-09	2.8211e-07	2.7435e-08	1.3865e-06	1.2083e-07	9.9162e-06	8.9911e-07	0.8995	0.4973	0.1763	0.0161	0.0631	0.008		1.3039	0.2016	0.645	0.559	0.7352		96
	455			cysteine	LC/MS pos early	1868	C00097	HMDB0000574	5862		2.62	1.24	1.2	0.77	0.47	0.46	0.3	0.97	0.63	0.64		1e-15	0	0.0005	0.0006	0.0017	0.003	7.7558e-05	1.06e-05	1.3e-14	3e-15	4e-15	1e-15	0	0	0.4173	0.3328	3.407e-12	1.859e-12	2.4971e-11	1.1837e-11		0.9188	2.4034	1.1351	0.7106	1.1043		100
	457			S-methylcysteine	LC/MS neg	39592		HMDB0002108	88180;7058174;24417		0.58	1	1.02	0.79	1.71	1.74	1.34	1.02	0.79	0.77		0	0	0.9215	0.2994	0.4307	0.2725	2.359e-09	6.2488e-10	0	0	0	0	2.1069e-09	2.6088e-10	0.4709	0.356	2.732e-12	1.548e-12	1.4954e-09	5.0821e-10		1.1323	0.6616	1.1299	0.8889	1.1501		100
	458			S-methylcysteine sulfoxide	LC/MS pos early	43378		HMDB0029432	82142		0.91	1.81	1.86	1.56	2	2.06	1.73	1.03	0.86	0.84		0.0002	8.2774e-06	0	1e-15	0	0	0	0	0	0	0	0	0	0	0.5498	0.3844	5.5299e-07	1.0781e-07	8.4352e-08	2.2909e-08		0.907	0.8214	1.6433	1.4174	1.688		100
	460			S-carboxyethylcysteine	LC/MS pos early	64177					1.81	1.2	1.2	1	0.66	0.66	0.55	1	0.83	0.83		5.3049e-08	3.5219e-09	1.3359e-05	2.4925e-05	4.489e-06	1.2315e-05	0.1258	0.0115	3.9033e-06	3.5266e-07	2.6608e-07	2.4611e-08	1.8601e-08	2.1187e-09	0.3194	0.2933	4.5271e-06	7.7715e-07	2.0939e-06	4.5902e-07		0.9959	1.8073	1.1944	0.9923	1.1924		96
	461			cysteine s-sulfate	LC/MS polar	22176	C05824	HMDB0000731	115015		0.04	0.81	0.86	0.36	18.1	19.16	7.93	1.06	0.44	0.41		0	0	0.0006	0.0008	0.0058	0.0089	4.41e-13	3.1e-13	0	0	0	0	0	0	0.1679	0.2146	8.0186e-11	3.0048e-11	3.686e-12	2.095e-12		1.048	0.0471	0.8526	0.3736	0.9023		100
	462			cystine	LC/MS pos early	56	C00491	HMDB0000192	67678		0.02	1.28	1.48	0.97	81.1	93.42	61.23	1.15	0.76	0.66		0	0	0.0003	0.0004	1.7202e-05	4.2831e-05	0.5148	0.0416	0	0	0	0	0	0	0.0237	0.0691	3.6813e-06	6.4226e-07	2.1064e-06	4.6097e-07		0.9225	0.0146	1.184	0.894	1.3639		100
	466			lanthionine	LC/MS pos early	42002			98504		1.38	0.84	0.84	0.81	0.61	0.61	0.59	1	0.97	0.96		0.2622	0.0103	0.3042	0.1372	0.1119	0.1056	0.2008	0.0178	0.079	0.0052	0.0631	0.004	0.0667	0.0041	0.5924	0.3985	0.7463	0.0599	0.8179	0.0862		0.713	0.9858	0.5995	0.5786	0.6017		59
	468			cysteine sulfinic acid	LC/MS pos early	37443	C00606	HMDB0000996	109		9.26	2.85	2.84	2.43	0.31	0.31	0.26	0.99	0.85	0.86		0	0	6.66e-13	5.671e-12	8.36e-13	6.383e-12	1.6769e-10	5.6678e-11	0	0	0	0	1e-15	0	0.8032	0.4692	0.0027	0.0003	0.0028	0.0004		0.4493	4.1598	1.2819	1.09	1.2746		81
	470			hypotaurine	LC/MS polar	590	C00519	HMDB0000965	107812		5.42	1.07	1.26	0.76	0.2	0.23	0.14	1.18	0.71	0.6		0	0	0.1362	0.0742	0.0053	0.0082	6.6781e-06	1.0307e-06	0	0	1e-15	0	0	0	0.072	0.1382	4.5316e-07	9.0169e-08	2.1963e-07	5.6093e-08		0.8844	4.791	0.9454	0.671	1.1135		96
	471			taurine	LC/MS pos early	2125	C00245	HMDB0000251	1123		3.07	1.15	1.3	0.86	0.38	0.42	0.28	1.13	0.75	0.66		0	0	8.6648e-07	1.9854e-06	3.7519e-06	1.0415e-05	6.9515e-09	1.6596e-09	0	0	0	0	0	0	0.0146	0.0547	1.1e-14	1.2e-14	7.8981e-10	2.85e-10		0.9173	2.8119	1.0558	0.7912	1.19		100
	472			N-methyltaurine	LC/MS polar	42989			7882		0.94	0.94	1.03	0.82	0.99	1.09	0.87	1.09	0.87	0.8		0.8398	0.0307	0.0911	0.0536	0.1789	0.15	0.0077	0.0008	0.5353	0.0316	0.3588	0.0211	0.1678	0.0098	0.0324	0.0815	0.0197	0.0021	0.0033	0.0005		0.5232	0.4931	0.4906	0.4282	0.5372		41
	473			N-acetyltaurine	LC/MS neg	48187		HMDB0240253	159864		1.97	1.14	1.19	0.99	0.58	0.6	0.51	1.04	0.87	0.84		1.8641e-09	1.3895e-10	0.0002	0.0003	2.8371e-06	8.1142e-06	0.9652	0.0739	6.727e-08	6.9165e-09	2.8859e-07	2.6555e-08	1.7302e-09	2.1717e-10	0.1113	0.1702	0.0002	2.994e-05	1.0206e-05	2.0582e-06		0.9302	1.8306	1.0628	0.9247	1.1054		100
	476			succinoyltaurine	LC/MS polar	63678					0.54	0.98	1.12	0.8	1.81	2.08	1.49	1.15	0.82	0.71		1.4503e-06	8.5889e-08	0.8724	0.288	0.2952	0.2124	0.0016	0.0002	2.1552e-06	1.9844e-07	6.0531e-06	5.0755e-07	0.0005	3.927e-05	0.224	0.2503	0.0024	0.0003	0.0004	7.2595e-05		1.0573	0.5689	1.0321	0.847	1.1856		81
	481			3-sulfo-L-alanine	LC/MS pos early	47089	C00506	HMDB0002757	72886		1.69	1	1	1	0.59	0.59	0.59	1	1	1		1.38e-13	1.7e-14							1.38e-13	2.7e-14	1.38e-13	2.6e-14	1.38e-13	3.2e-14								0.6131	1.0337	0.6131	0.6131	0.6131		0
	483		Urea cycle; Arginine and Proline Metabolism	arginine	LC/MS pos early	1638	C00062	HMDB0000517	6322		0.31	0.98	1.21	0.95	3.18	3.94	3.08	1.24	0.97	0.78		2e-15	0	0.0435	0.0293	1.893e-12	1.3072e-11	1.3575e-06	2.3066e-07	4e-15	1e-15	0	0	1.6e-14	4e-15	0	1e-14	1.3354e-05	2.1798e-06	0	0		0.9311	0.2857	0.9099	0.88	1.1247		100
	484			argininosuccinate	LC/MS pos early	15497	C03406	HMDB0000052	60150382		1.35	1.65	1.71	0.52	1.22	1.26	0.38	1.04	0.32	0.3		0.006	0.0003	2.6432e-05	4.6442e-05	3.6241e-06	1.0108e-05	0.0003	3.939e-05	0.3018	0.0187	0.1109	0.0069	1.364e-06	1.3311e-07	0.4439	0.3431	2.7944e-10	9.6756e-11	5.06e-12	2.838e-12		0.7187	0.9719	1.1831	0.3741	1.2272		67
	485			urea	LC/MS pos early	1670	C00086	HMDB0000294	1176		0.86	1.02	1.04	0.96	1.19	1.21	1.12	1.01	0.93	0.92		1.6e-14	2e-15	0.0145	0.0117	0.0003	0.0006	0.005	0.0005	7.4e-14	1.5e-14	2.1e-14	4e-15	8.2415e-09	9.698e-10	0.0862	0.1506	7.041e-09	1.8784e-09	5.8057e-10	2.137e-10		1.0583	0.9052	1.081	1.0107	1.0957		100
	487			ornithine	LC/MS pos early	1493	C00077	HMDB0000214	6262		1.44	0.91	0.94	0.93	0.63	0.65	0.64	1.03	1.02	0.99		5.616e-12	5.63e-13	1.3609e-09	5.2277e-09	3.4936e-07	1.1197e-06	2.5301e-07	4.8006e-08	1.4e-14	3e-15	4.9e-14	1e-14	1.9e-14	5e-15	0.0016	0.0132	0.0726	0.0072	0.1338	0.0163		0.9875	1.4252	0.8982	0.9138	0.9277		100
	489			3-amino-2-piperidone	LC/MS pos early	62853		HMDB0000323	5200225		1.16	1	1.01	0.93	0.86	0.87	0.8	1.01	0.93	0.92		1.0896e-05	6.0077e-07	0.9694	0.3098	0.7813	0.3987	0.0006	7.7195e-05	0.0002	1.3861e-05	0.0002	1.8698e-05	1.0825e-07	1.1543e-08	0.8009	0.4683	0.0055	0.0006	0.0036	0.0005		0.9942	1.1563	0.993	0.9237	1.0053		100
	491			2-oxoarginine*	LC/MS pos early	55072	C03771	HMDB0004225	558		0.76	0.73	0.75	0.71	0.96	0.99	0.93	1.03	0.97	0.95		0.001	4.7513e-05	1.3429e-10	6.3392e-10	1.8799e-10	9.8254e-10	9.276e-12	4.374e-12	0.0968	0.0063	0.1996	0.0122	0.0432	0.0027	0.6601	0.4248	0.207	0.0186	0.1301	0.0159		1.228	0.9368	0.899	0.8745	0.9242		100
	492			citrulline	LC/MS pos early	2132	C00327	HMDB0000904	9750		0.97	0.99	1.01	0.91	1.02	1.05	0.94	1.02	0.92	0.9		0.1372	0.0056	0.764	0.2621	0.2777	0.2036	1.027e-06	1.7737e-07	0.2895	0.018	0.0696	0.0044	0.0084	0.0006	0.2056	0.2401	2.6148e-06	4.646e-07	7.1179e-08	1.9664e-08		0.9826	0.9509	0.9744	0.8962	0.9956		100
	493			homoarginine	LC/MS pos early	22137	C01924	HMDB0000670	9085		0.73	0.99	1.03	0.9	1.35	1.4	1.23	1.04	0.91	0.88		0	0	0.6075	0.2248	0.0048	0.0075	6.693e-09	1.606e-09	8e-15	2e-15	0	0	3.1465e-11	5.048e-12	0.0076	0.0404	5.389e-08	1.2446e-08	6.992e-12	3.79e-12		1.0808	0.7938	1.0725	0.9755	1.1104		100
	494			homocitrulline	LC/MS pos early	22138	C02427	HMDB0000679	65072		1.84	1.06	1.49	0.77	0.58	0.81	0.42	1.41	0.73	0.51		3.9329e-07	2.4469e-08	0.2199	0.1073	0.0005	0.0009	0.1692	0.0152	7.3053e-06	6.4081e-07	0.0059	0.0004	2.974e-08	3.3328e-09	0.0119	0.0499	0.0019	0.0002	3.0025e-05	5.7312e-06		1.0461	1.9218	1.1083	0.8045	1.5626		89
	495			proline	LC/MS pos early	1898	C00148 C000763	HMDB0000162 HMDB0003411	145742;614;8988		0.91	1	1.02	0.89	1.1	1.13	0.99	1.02	0.89	0.87		2.8446e-08	1.9231e-09	0.8795	0.2896	0.0035	0.0058	1.5528e-10	5.3441e-11	5.7143e-08	5.9343e-09	8.4402e-11	1.1095e-11	0.1251	0.0075	0.0149	0.0551	4.5223e-11	1.7776e-11	8.8e-14	7.2e-14		0.9918	0.8981	0.9903	0.8857	1.0146		100
	498			dimethylarginine (SDMA + ADMA)	LC/MS pos early	36808	C21189 C03626	HMDB0003334 HMDB0001539	123831;169148		0.87	0.98	1.02	0.84	1.12	1.17	0.97	1.04	0.86	0.83		4.616e-07	2.8563e-08	0.1809	0.0916	0.129	0.1181	1.08e-13	9.4e-14	1.271e-05	1.0872e-06	1.1095e-07	1.0652e-08	0.1226	0.0074	0.0098	0.0437	3.4368e-10	1.1654e-10	1.7e-14	1.7e-14		1.0419	0.9044	1.0172	0.8735	1.058		100
	499			N-acetylarginine	LC/MS pos early	33953	C02562	HMDB0004620	67427		0.59	0.98	1.01	0.88	1.64	1.71	1.48	1.04	0.9	0.86		0	0	0.7625	0.2621	0.1253	0.115	1.0468e-07	2.1003e-08	0	0	0	0	2.1e-14	5e-15	0.0705	0.1376	1.7553e-07	3.7152e-08	3.7718e-10	1.4336e-10		1.0762	0.6383	1.05	0.9441	1.0923		100
	504			N-acetylcitrulline	LC/MS neg	48434	C15532 C02851	HMDB0000856	656979		0.45	0.98	1.06	0.63	2.19	2.39	1.41	1.09	0.64	0.59		4.0009e-07	2.4824e-08	0.8551	0.2847	0.0259	0.0318	1.194e-05	1.7901e-06	1.46e-07	1.4616e-08	1.1042e-08	1.1471e-09	0.0008	5.7669e-05	0.3053	0.2913	1.0696e-05	1.7639e-06	1.086e-06	2.4476e-07		0.958	0.4276	0.9382	0.6013	1.02		70
	508			N-delta-acetylornithine	LC/MS neg	43249	C00437	HMDB0003357	9920500		0.68	1.04	1.05	0.69	1.52	1.54	1.02	1.01	0.67	0.66		5.56e-13	6.4e-14	0.064	0.04	0.0036	0.0059	2e-15	3e-15	8.2e-14	1.6e-14	6e-15	1e-15	0.2121	0.0122	0.1334	0.1876	3e-15	4e-15	3e-15	3e-15		1.197	0.8169	1.2444	0.8308	1.2574		100
	509			N-alpha-acetylornithine	LC/MS pos early	32984	C00437	HMDB0003357	439232		11.25	1.44	1.53	0.89	0.13	0.14	0.08	1.06	0.62	0.58		0	0	0.013	0.0107	0.0055	0.0084	0.4975	0.0403	0	0	1e-15	0	0	0	0.7173	0.4403	0.002	0.0002	0.0003	5.616e-05		0.5413	6.0913	0.7783	0.4839	0.828		44
	510			N2,N5-diacetylornithine	LC/MS neg	43591			65977		0.61	0.76	0.89	0.51	1.26	1.47	0.84	1.17	0.67	0.57		4.8684e-06	2.7406e-07	0.0013	0.0014	0.0645	0.0686	2.2856e-06	3.7097e-07	0.0353	0.0024	5.6594e-05	4.4554e-06	0.0244	0.0016	0.0166	0.0558	0.0012	0.0002	1.8223e-05	3.5959e-06		0.9305	0.5635	0.7073	0.472	0.8275		67
	512			N-methylhydroxyproline**	LC/MS pos early	62068			9860390		0.24	1.08	1.07	0.92	4.44	4.38	3.79	0.99	0.85	0.86		7.4152e-05	3.7944e-06	0.1468	0.0781	0.8085	0.4078	0.8053	0.0625	7.7017e-07	7.3152e-08	0.0001	1.1016e-05	4.0091e-05	3.4402e-06	0.0736	0.1389	0.1471	0.0138	0.9567	0.0996		0.9935	0.2417	1.0722	0.9152	1.0583		52
	513			trans-4-hydroxyproline	LC/MS pos early	32306	C01157	HMDB0000725	5810		0.87	1.31	1.32	1.21	1.5	1.51	1.38	1.01	0.92	0.91		6.006e-10	4.7653e-11	1.0095e-11	5.9033e-11	1.36e-13	1.163e-12	8.005e-09	1.8919e-09	1e-15	0	0	0	1.8e-14	5e-15	0.7155	0.44	1.3861e-07	2.9996e-08	3.7144e-06	7.8869e-07		1.0031	0.8765	1.3154	1.2089	1.3235		100
	515			pro-hydroxy-pro	LC/MS pos early	35127		HMDB0006695	11902893		0.51	0.96	0.99	0.87	1.88	1.94	1.7	1.03	0.9	0.87		0	0	0.2074	0.1025	0.9124	0.4441	4.1156e-09	1.0376e-09	0	0	0	0	0	0	0.0846	0.1506	7.9572e-07	1.5265e-07	1.3945e-09	4.7771e-10		1.1272	0.5756	1.0795	0.9767	1.1168		100
	518			N-methylproline	LC/MS pos early	37431		HMDB0094696	643474		0.81	0.93	0.99	0.86	1.15	1.22	1.06	1.06	0.92	0.87		5.9638e-10	4.74e-11	0.0621	0.0391	0.2149	0.1713	3.8338e-07	7.1307e-08	1.0997e-07	1.1132e-08	5.71e-07	5.1341e-08	0.2883	0.0163	0.407	0.33	7.1431e-05	1.0749e-05	4.7258e-06	9.9523e-07		2.1332	1.7343	1.9906	1.8358	2.1074		100
	519			N,N,N-trimethyl-alanylproline betaine (TMAP)	LC/MS pos early	62947		HMDB0240365			2.24	0.94	0.95	0.84	0.42	0.42	0.38	1.01	0.9	0.89		0	0	0.0013	0.0014	0.0003	0.0007	3.614e-12	1.937e-12	0	0	0	0	0	0	0.8517	0.4836	1.3117e-09	4.0487e-10	1.2708e-08	3.841e-09		1.0797	2.4229	1.0111	0.9098	1.0219		100
	522			argininate*	LC/MS pos early	57461		HMDB0003148	160437		0.6	0.94	0.95	0.87	1.55	1.57	1.44	1.01	0.93	0.92		0	0	0.0183	0.0143	0.0367	0.0426	1.8099e-06	3.0155e-07	3.546e-12	5.76e-13	1.273e-12	2.09e-13	5.56e-13	1.15e-13	0.4707	0.356	0.0649	0.0064	0.0127	0.0018		1.2443	0.7525	1.1663	1.083	1.1782		100
	525			N-acetylhomocitrulline	LC/MS pos early	62707					0.62	1.11	1.09	0.96	1.79	1.75	1.54	0.98	0.86	0.88		0.0086	0.0004	0.0333	0.0237	0.1171	0.1092	0.5346	0.0431	0.0035	0.0003	0.0024	0.0002	0.0118	0.0008	0.9863	0.5174	0.0629	0.0063	0.0545	0.007		0.5196	0.3228	0.5784	0.497	0.5658		26
	527		Creatine Metabolism	guanidinoacetate	LC/MS pos early	43802	C00581	HMDB0000128	763		0.76	1.08	1.13	0.93	1.41	1.48	1.22	1.05	0.86	0.82		1.5e-14	2e-15	0.0203	0.0156	0.0001	0.0003	0.0014	0.0002	2.091e-12	3.5e-13	1.1e-14	2e-15	1.0107e-07	1.0819e-08	0.0551	0.1179	1.2493e-05	2.0496e-06	1.9438e-07	5.0243e-08		0.9717	0.7432	1.0465	0.9044	1.0968		100
	528			creatine	LC/MS pos early	27718	C00300	HMDB0000064	586		3.5	0.97	0.96	0.92	0.28	0.28	0.26	1	0.95	0.95		0	0	0.004	0.0039	0.0004	0.0009	1.619e-06	2.7311e-07	0	0	0	0	0	0	0.8419	0.4827	3.7858e-05	5.9187e-06	2.7116e-05	5.2146e-06		1.0233	3.5817	0.9875	0.9422	0.9867		100
	529			creatinine	LC/MS pos early	513	C00791	HMDB0000562	588		0.86	0.99	0.99	0.91	1.15	1.16	1.06	1.01	0.92	0.92		1.006e-12	1.12e-13	0.4237	0.1715	0.5516	0.3219	2.3889e-07	4.5419e-08	2.2363e-11	3.347e-12	8.7242e-10	1.0217e-10	0.0001	8.8709e-06	0.7568	0.4528	5.9567e-09	1.6024e-09	4.6817e-09	1.4961e-09		1.0253	0.8798	1.013	0.9355	1.0187		100
	538		Polyamine Metabolism	N-acetylputrescine	LC/MS pos early	37496	C02714	HMDB0002064	122356		0.73	0.94	0.96	0.82	1.28	1.31	1.12	1.02	0.87	0.85		2e-14	3e-15	0.0012	0.0014	0.0144	0.0196	4.4119e-11	1.7481e-11	2.4594e-10	3.2798e-11	4.606e-12	7.09e-13	2.3968e-05	2.1075e-06	0.1479	0.2006	7.2902e-09	1.9395e-09	1.654e-12	9.99e-13		1.1004	0.8046	1.0317	0.9011	1.0551		100
	544			N-acetyl-isoputreanine	LC/MS pos early	62309			131802901		7.96	0.96	0.99	0.83	0.12	0.12	0.1	1.04	0.86	0.83		0	0	0.0306	0.0221	0.7328	0.3853	6.161e-12	3.058e-12	0	0	0	0	0	0	0.0165	0.0558	1.9664e-10	7.0137e-11	5.56e-13	3.76e-13		1.0056	8.0073	0.9636	0.8323	0.9999		100
	545			spermidine	LC/MS pos early	485	C00315	HMDB0001257	1102		352.39	0.7	1.44	2.92	0	0	0.01	2.07	4.19	2.02		0	0	0.0149	0.012	0.0055	0.0084	1.8527e-07	3.6097e-08	0	0	0	0	0	0	7.9848e-05	0.0011	8.4368e-08	1.8984e-08	0.0003	4.4708e-05		0.4311	151.915	0.3001	1.2583	0.6214		26
	550			(N(1) + N(8))-acetylspermidine	LC/MS pos early	57814	C00612 C01029	HMDB0001276 HMDB0002189	123689;496		0.59	1.03	1.2	1	1.76	2.04	1.7	1.17	0.97	0.83		5.8e-14	7e-15	0.1436	0.0772	3.5003e-10	1.7658e-09	0.4196	0.0346	5.7e-14	1.1e-14	0	0	1.1654e-11	1.995e-12	1.4102e-07	2.5334e-06	0.0375	0.0039	5.0406e-08	1.4231e-08		1.0149	0.5941	1.0427	1.0127	1.2148		100
	551			acisoga	LC/MS pos early	43258		HMDB0061384	129397		1.54	1.2	1.15	0.82	0.78	0.75	0.53	0.96	0.69	0.71		2.1202e-07	1.3486e-08	0.0001	0.0002	0.0063	0.0095	0.0145	0.0015	4.3089e-05	3.5594e-06	1.6813e-06	1.4545e-07	1.7735e-08	2.0237e-09	0.3218	0.2933	6.0282e-06	1.0132e-06	6.9363e-06	1.428e-06		1.0281	1.5873	1.2327	0.8463	1.1851		100
	556			5-methylthioadenosine (MTA)	LC/MS pos early	1419	C00170	HMDB0001173	439176		2.79	0.77	0.79	0.7	0.28	0.28	0.25	1.02	0.9	0.88		6.2506e-08	4.1316e-09	4.4474e-08	1.2536e-07	1.3972e-08	5.2978e-08	8.017e-12	3.838e-12	2.3161e-09	2.7399e-10	6.2561e-09	6.6857e-10	4.2867e-10	5.8138e-11	0.4816	0.3605	0.0006	8.4757e-05	4.5377e-05	8.3875e-06		1.1546	3.2222	0.8911	0.8026	0.9124		100
	560			4-acetamidobutanoate	LC/MS neg	1558	C02946	HMDB0003681	18189		0.67	0.95	0.99	0.87	1.42	1.47	1.29	1.04	0.91	0.88		9.0375e-06	5.0132e-07	0.2167	0.106	0.8369	0.4193	0.0291	0.0029	0.0003	2.0568e-05	4.238e-05	3.3663e-06	0.002	0.0001	0.2986	0.2888	0.2538	0.0224	0.0324	0.0042		1.0076	0.6768	0.9609	0.8755	0.9946		85
	563		Guanidino and Acetamido Metabolism	4-guanidinobutanoate	LC/MS pos early	15681	C01035	HMDB0003464	500		1.06	1.55	1.66	1.35	1.47	1.57	1.28	1.07	0.87	0.81		0.1192	0.0048	1.8082e-05	3.2648e-05	6.511e-07	2.0528e-06	0.0001	1.7398e-05	4.9779e-06	4.4688e-07	4.791e-05	3.7927e-06	0.0033	0.0002	0.6679	0.4269	0.1078	0.0103	0.0001	2.248e-05		0.8006	0.847	1.2425	1.0809	1.3287		89
	566		Glutathione Metabolism	glutathione, reduced (GSH)	LC/MS pos early	2127	D00014 C00051	HMDB0000125	124886		608.79	0.07	0.5	0.42	0	0	0	6.68	5.62	0.84		2e-15	0	0.1471	0.0781	0.2562	0.1936	0.2565	0.0224	2e-15	1e-15	2e-15	0	2e-15	1e-15	0.3528	0.3063	0.354	0.0297	0.977	0.1015		0.0632	38.4757	0.0047	0.0264	0.0314		11
	567		Fibrinogen Cleavage Peptide	glutathione, oxidized (GSSG)	LC/MS pos early	27727	D00031 C00127	HMDB0003337	65359		11114	1	1	1	0	0	0	1	1	1		0	0	0.3265	0.1409	0.3265	0.221	0.3265	0.0274	0	0	0	0	0	0								0.0001	1.1114	0.0001	0.0001	0.0001		7
	573			cysteine-glutathione disulfide	LC/MS pos early	35159	R00900	HMDB0000656	3080690		11.54	0.75	0.87	0.9	0.07	0.08	0.08	1.16	1.19	1.03		0	0	1.9581e-09	7.1037e-09	0.0009	0.0017	0.0007	8.8626e-05	0	0	0	0	0	0	4.775e-05	0.0007	1.3688e-09	4.2115e-10	0.1151	0.0141		1.0373	11.9663	0.7785	0.9295	0.904		100
	576			cysteinylglycine	LC/MS pos early	35637	C01419	HMDB0000078	439498		0.5	1.08	0.85	0.91	2.15	1.71	1.83	0.79	0.85	1.07		0.0002	7.9318e-06	0.2474	0.1172	0.1041	0.1002	0.5307	0.0428	1.1309e-05	9.7081e-07	0.0015	0.0001	0.0003	2.1545e-05	0.0108	0.0464	0.1217	0.0115	0.188	0.0223		0.9326	0.4664	1.0039	0.8512	0.7964		93
	577			cysteinylglycine disulfide*	LC/MS pos early	62103		HMDB0000709	22833544		0	0.95	0.96	0.91	252.2	255.22	242.7	1.01	0.96	0.95		0	0	0.0068	0.0062	0.0348	0.0408	7.0019e-07	1.2435e-07	0	0	0	0	0	0	0.4332	0.3392	0.0115	0.0012	0.0006	9.5498e-05		1.0651	0.004	1.0088	0.9708	1.0209		100
	578			cys-gly, oxidized	LC/MS pos early	18368			333293		0.4	0.8	0.84	0.79	2.02	2.11	1.99	1.05	0.99	0.94		4.78e-13	5.6e-14	9.7688e-10	3.8276e-09	1.1936e-09	5.2458e-09	1.7286e-10	5.8011e-11	2.0188e-11	3.04e-12	2.8489e-11	3.997e-12	1.8366e-11	3.054e-12	0.0216	0.065	0.2959	0.0257	0.0075	0.0011		1.2045	0.4792	0.9657	0.9514	1.0132		100
	579			5-oxoproline	LC/MS neg	1494	C01879 C02237	HMDB0000267	439685;7405		1.61	0.99	1.03	0.82	0.62	0.64	0.51	1.04	0.83	0.8		5e-15	1e-15	0.7425	0.2577	0.2609	0.195	3.1e-14	3.2e-14	0	0	6.5e-14	1.3e-14	0	0	0.0555	0.1184	2.898e-12	1.623e-12	4.3464e-11	1.973e-11		0.996	1.6014	0.9903	0.8194	1.0252		100
	580			2-aminobutyrate	LC/MS pos early	42374	C02356	HMDB0000452	80283		0.87	0.99	1.02	0.92	1.14	1.17	1.06	1.02	0.93	0.91		4.9288e-06	2.7712e-07	0.6802	0.2425	0.1342	0.1217	1.7576e-06	2.9387e-07	1.0676e-07	1.0823e-08	1.7414e-08	1.7855e-09	0.057	0.0035	0.0287	0.0754	4.8362e-05	7.488e-06	4.4462e-06	9.3942e-07		1.0853	0.945	1.0769	1.0021	1.1024		100
	582			2-hydroxybutyrate/2-hydroxyisobutyrate	LC/MS polar	52281	C21297 C05984	HMDB0000729 HMDB00008	4277439;440864		0.85	1.06	1.11	0.9	1.26	1.31	1.06	1.05	0.84	0.81		2.0427e-09	1.5176e-10	0.0415	0.0283	0.0001	0.0003	1.8412e-05	2.7086e-06	2.6383e-10	3.5119e-11	1.47e-13	2.7e-14	0.0719	0.0044	0.0097	0.0437	6.4136e-10	2.0797e-10	6.63e-13	4.35e-13		1.1155	0.943	1.1854	0.9988	1.2394		100
	632	Peptide	Gamma-glutamyl Amino Acid	gamma-glutamylalanine	LC/MS pos early	37063	C03738	HMDB0029142	440103		0.34	1.06	1.06	0.93	3.13	3.13	2.73	1	0.87	0.87		4.4e-14	6e-15	0.0055	0.0051	0.0028	0.0047	0.0031	0.0004	1.3e-14	3e-15	0	0	1.82e-13	4.1e-14	0.6632	0.4255	1.7846e-08	4.4067e-09	7.7701e-08	2.1328e-08		0.9781	0.3329	1.0414	0.9089	1.0407		100
	634			gamma-glutamylglutamate	LC/MS pos early	36738	C05282	HMDB0011737	92865		2.5	0.62	0.62	1.17	0.25	0.25	0.47	1	1.88	1.89		1.064e-12	1.18e-13	3.6715e-06	7.4925e-06	1.9504e-06	5.7731e-06	0.0021	0.0002	7.31e-13	1.29e-13	2.557e-12	4.03e-13	8.17e-13	1.65e-13	0.8674	0.4871	1.8279e-07	3.852e-08	2.3352e-07	5.9168e-08		1.1275	2.8232	0.699	1.3167	0.6958		100
	635			gamma-glutamylglutamine	LC/MS pos early	2730	C05283	HMDB0011738	150914		0.1	1.23	1.22	0.96	12.45	12.38	9.72	1	0.78	0.78		0	0	1.5436e-08	4.8e-08	7.7896e-10	3.5583e-09	0.0791	0.0074	0	0	0	0	0	0	0.7493	0.4501	4.4e-14	4e-14	1.04e-13	8.3e-14		0.94	0.0927	1.1537	0.9007	1.148		100
	636			gamma-glutamylglycine	LC/MS pos early	33949		HMDB0011667	100099		0.12	0.98	1	0.81	8.3	8.5	6.89	1.02	0.83	0.81		2.9e-14	4e-15	0.1496	0.079	0.5555	0.3229	5.4271e-10	1.6891e-10	2.9e-14	6e-15	2.1e-14	4e-15	2.22e-13	4.9e-14	0.4383	0.3408	1.3585e-10	4.9183e-11	1.0593e-09	3.7081e-10		1.0579	0.1247	1.035	0.8591	1.0596		100
	637			gamma-glutamylhistidine	LC/MS pos early	18245		HMDB0029151	7017195		0.39	1.01	1.03	0.83	2.6	2.64	2.14	1.02	0.82	0.81		0	0	0.559	0.2114	0.0814	0.0826	1.0862e-09	3.1615e-10	0	0	0	0	0	0	0.4543	0.348	1.403e-09	4.2893e-10	6.665e-09	2.0782e-09		1.0012	0.389	1.0106	0.8323	1.0281		100
	638			gamma-glutamylisoleucine*	LC/MS pos early	34456		HMDB0011170	22885096		0.73	0.98	1	0.82	1.34	1.36	1.12	1.02	0.84	0.82		2.87e-10	2.3765e-11	0.6994	0.2477	0.9392	0.4489	1.3023e-09	3.6991e-10	6.4193e-10	8.0274e-11	1.0702e-10	1.3888e-11	0.0047	0.0003	0.5631	0.3887	3.2432e-07	6.6032e-08	2.8532e-10	1.1141e-10		1.0421	0.7616	1.023	0.8561	1.0391		100
	639			gamma-glutamylleucine	LC/MS pos early	18369		HMDB0011171	151023		0.62	1.05	1.12	0.88	1.68	1.79	1.41	1.07	0.84	0.79		9.9e-14	1.2e-14	0.0016	0.0017	4.7441e-05	0.0001	3.7136e-06	5.8857e-07	1.28e-13	2.5e-14	3.65e-13	6.4e-14	2.8526e-09	3.5184e-10	0.0158	0.0553	1.7615e-09	5.2358e-10	3.1129e-10	1.2009e-10		0.9697	0.6058	1.0182	0.8545	1.0864		100
	640			gamma-glutamyl-alpha-lysine	LC/MS pos early	55015			65254		0.41	0.92	0.94	0.88	2.24	2.28	2.15	1.02	0.96	0.94		0	0	8.2358e-06	1.5818e-05	7.0407e-06	1.8737e-05	2.7351e-08	6.0974e-09	0	0	0	0	0	0	0.5085	0.3698	0.0097	0.0011	0.0041	0.0006		1.0524	0.4338	0.9733	0.9311	0.9884		100
	641			gamma-glutamyl-epsilon-lysine	LC/MS pos early	33934		HMDB0003869	7015685		0.67	0.99	0.99	0.83	1.48	1.48	1.23	1	0.83	0.83		9.06e-13	1.02e-13	0.8621	0.2863	0.9063	0.4422	4.9004e-05	6.9282e-06	0	0	2e-15	1e-15	0.0002	1.535e-05	0.9161	0.5013	0.0002	2.2578e-05	5.482e-05	9.9608e-06		1.0109	0.6788	1.004	0.8345	1.0039		100
	642			gamma-glutamylmethionine	LC/MS pos early	44872		HMDB0029155	7009567		0.03	0.82	0.82	0.92	32.65	32.73	36.69	1	1.12	1.12		0	0	3.5252e-06	7.2315e-06	0.0001	0.0003	0.0506	0.0049	0	0	0	0	0	0	0.934	0.5076	0.0001	2.0632e-05	0.0009	0.0001		1.0932	0.0274	0.8946	1.0053	0.8968		100
	643			gamma-glutamylphenylalanine	LC/MS pos early	33422		HMDB0000594	111299		0.41	1	1.04	0.82	2.44	2.54	2.01	1.04	0.82	0.79		5.3e-14	7e-15	0.6635	0.2385	0.8878	0.4369	0.0002	3.0318e-05	9e-15	2e-15	1.9985e-10	2.5196e-11	9.257e-11	1.3943e-11	0.7458	0.4501	0.0003	3.7042e-05	0.0169	0.0023		1.0184	0.4152	1.0143	0.8364	1.0549		100
	644			gamma-glutamylthreonine	LC/MS pos early	33364		HMDB0029159	76078708		0.64	0.98	0.98	0.88	1.54	1.54	1.38	1	0.9	0.9		3.9373e-11	3.682e-12	0.7716	0.2638	0.6912	0.3713	0.0003	3.7051e-05	3.8822e-10	5.0743e-11	5.842e-12	8.92e-13	2.8793e-09	3.5445e-10	0.9799	0.5174	0.0035	0.0004	0.0006	9.8664e-05		1.0372	0.6593	1.0163	0.9131	1.0136		100
	645			gamma-glutamyltryptophan	LC/MS pos early	33947		HMDB0029160	3989307		0.43	0.98	0.99	0.86	2.26	2.28	1.99	1.01	0.88	0.87		1e-15	0	0.6654	0.2388	0.692	0.3713	0.0011	0.0001	1.31e-13	2.6e-14	1.2e-14	3e-15	3.712e-12	6.77e-13	0.9653	0.5134	0.0073	0.0008	0.0166	0.0023		1.0525	0.4558	1.0299	0.9063	1.0391		100
	646			gamma-glutamyltyrosine	LC/MS pos early	2734		HMDB0011741	94340		0.49	0.95	0.95	0.91	1.93	1.94	1.84	1	0.95	0.95		1.6218e-10	1.3729e-11	0.3395	0.1448	0.421	0.2681	0.0447	0.0044	3.6353e-10	4.7774e-11	7.3521e-11	9.718e-12	5.004e-12	8.95e-13	0.9801	0.5174	0.1985	0.0178	0.2501	0.0292		1.0413	0.5122	0.9898	0.9443	0.9924		100
	647			gamma-glutamylvaline	LC/MS pos early	43829		HMDB0011172	7015683		0.49	0.86	0.89	0.93	1.76	1.82	1.91	1.03	1.08	1.05		1.7e-14	2e-15	1.081e-07	2.8617e-07	1.6586e-06	4.9599e-06	0.0034	0.0004	2.08e-12	3.49e-13	2.28e-13	4.1e-14	5.13e-13	1.08e-13	0.1059	0.1675	0.0003	4.4424e-05	0.0117	0.0016		1.1065	0.5393	0.9517	1.0282	0.98		100
	648			gamma-glutamylserine	LC/MS pos early	54914		HMDB0029158	22844748		1	1.95	2.03	1.83	1.95	2.03	1.83	1.04	0.94	0.9				2e-15	2.7e-14	6e-15	6.7e-14	3.58e-13	2.56e-13	2e-15	0	6e-15	1e-15	3.58e-13	7.7e-14	0.2988	0.2888	0.074	0.0073	0.0087	0.0012		0.4931	0.4931	0.9619	0.9001	1.0007		0
	649			gamma-glutamylcitrulline*	LC/MS pos early	62104					0.04	0.94	0.96	0.88	22.42	22.96	21.12	1.02	0.94	0.92		0	0	0.0578	0.037	0.0351	0.041	0.0004	4.4142e-05	0	0	0	0	0	0	0.4294	0.3377	0.1977	0.0178	0.0462	0.006		1.0403	0.0435	0.9751	0.9187	0.9988		100
	650			gamma-glutamyl-2-aminobutyrate	LC/MS pos early	37092					0.07	1.02	1.04	0.67	14.77	15.01	9.68	1.02	0.66	0.65		0	0	0.3106	0.1389	0.4228	0.269	3.6457e-06	5.7877e-07	0	0	0	0	1.4e-14	4e-15	0.8698	0.4879	1.1896e-07	2.6156e-08	1.1977e-05	2.4041e-06		1.1443	0.0794	1.1725	0.7686	1.1915		100
	762		Dipeptide	cyclo(leu-pro)	LC/MS pos early	37104		HMDB0034276	7074739		0.27	0.84	0.81	0.93	3.15	3.03	3.5	0.96	1.11	1.15		4.3e-14	6e-15	0.27	0.1259	0.0343	0.0404	0.7337	0.0577	5.7e-14	1.1e-14	3.0331e-11	4.247e-12	4.4e-14	1.1e-14	0.0888	0.1528	0.4924	0.0404	0.0231	0.0031		1.3312	0.355	1.1174	1.2424	1.0769		96
	796			glutaminylthreonine	LC/MS pos early	54759		HMDB0028807	18218212		15.92	1.59	91.23	0.94	0.1	5.73	0.06	57.5	0.59	0.01		0	0	0.0005	0.0007	0	0	0.3265	0.0274	0	0	8.654e-12	1.305e-12	0	0	0	0	0.0005	6.872e-05	0	0		0.0179	0.2849	0.0284	0.0168	1.6331		4
	847			isoleucylalanine	LC/MS pos early	40046		HMDB0028900	7009577		3.15	0.6	0.6	0.87	0.19	0.19	0.28	1.01	1.45	1.44		6.882e-11	6.146e-12	0.0002	0.0003	1.367e-05	3.448e-05	0.5043	0.0408	1e-15	0	1e-14	2e-15	4.987e-12	8.94e-13	0.9141	0.5013	0.0001	1.8393e-05	3.3273e-05	6.2951e-06		1.0375	3.2704	0.6222	0.8994	0.6264		81
	931			phenylalanylphenylalanine	LC/MS neg	38150			6993090		2.47	0.39	66.37	0.14	0.16	26.86	0.06	168.12	0.36	0		5.9664e-07	3.662e-08	0.0005	0.0006	0	0	0.0001	1.9282e-05	3.5187e-08	3.7401e-09	0	0	4.8661e-09	5.8663e-10	0	0	0.1923	0.0173	0	0		0.1796	0.4437	0.0709	0.0253	11.9198		67
	936			phenylalanyltryptophan	LC/MS pos early	41377		HMDB0029006	134906		0.08	3.26	2.51	2.29	41.22	31.67	28.87	0.77	0.7	0.91		0	0	0	0	0	0	0	0	0	0	0	0	0	0	1.0922e-10	3.0712e-09	4e-15	5e-15	0.0001	1.9371e-05		0.5849	0.0463	1.9083	1.3365	1.4663		100
	941			prolylalanine	LC/MS pos early	40705		HMDB0029010	6347578		10.52	1.09	0.96	0.77	0.1	0.09	0.07	0.88	0.71	0.8		0	0	0.0571	0.0367	0.9903	0.4604	0.0104	0.0011	1e-15	0	2e-15	0	0	0	0.0905	0.1544	0.0006	7.7602e-05	0.0165	0.0022		0.4758	5.005	0.5201	0.3675	0.459		33
	947			prolylglycine	LC/MS pos early	40703		HMDB0011178	6426709		0.23	0.84	0.97	0.75	3.68	4.23	3.29	1.15	0.89	0.78		6.0012e-05	3.0917e-06	0.4768	0.1876	0.6875	0.3713	0.0088	0.0009	6.3079e-05	5.1344e-06	1.3032e-05	1.0737e-06	0.0013	9.4197e-05	0.261	0.2672	0.0857	0.0084	0.0052	0.0008		0.78	0.1789	0.658	0.5877	0.756		56
	953			prolylproline	LC/MS pos early	40731		HMDB0011180	263469		58	1.57	4.47	1.59	0.03	0.08	0.03	2.85	1.02	0.36		0	0	0.0004	0.0006	1.557e-12	1.115e-11	0.0023	0.0003	0	0	0	0	0	0	6.9985e-10	1.7409e-08	0.7269	0.0587	2.6448e-10	1.039e-10		0.2315	13.4281	0.3627	0.3683	1.035		19
	954			prolylserine	LC/MS pos early	40714		HMDB0029026	18218236		0.42	1.02	0.99	0.66	2.4	2.33	1.55	0.97	0.65	0.67		5.7756e-06	3.2354e-07	0.7289	0.2542	0.8215	0.413	3.4869e-05	5.0048e-06	2.3344e-06	2.1467e-07	1.5483e-05	1.2726e-06	0.0394	0.0025	0.4349	0.3397	1.8206e-05	2.9468e-06	2.7277e-05	5.2377e-06		0.9677	0.4104	0.9851	0.6375	0.9545		96
	961			serylalanine	LC/MS pos early	42049		HMDB0029032	7009579		1.16	0.08	33.15	0.08	0.07	28.53	0.07	396.73	0.99	0		0.0641	0.0026	0	0	0	0	0	0	0	0	0	0	0	0	0	0	0.2016	0.0181	0	0		0.7145	0.8301	0.0597	0.0593	23.6849		100
	1001			tryptophylleucine	LC/MS neg	40080		HMDB0029087	323786		2.77	0.84	0.88	0.64	0.3	0.32	0.23	1.05	0.76	0.72		1.6032e-07	1.0327e-08	0.0158	0.0125	0.0244	0.0303	3.076e-06	4.9248e-07	1.0672e-08	1.1923e-09	1.1507e-07	1.0988e-08	5.7895e-11	8.909e-12	0.7711	0.4571	0.0002	2.3239e-05	0.0002	4.2612e-05		0.8695	2.4121	0.7323	0.5539	0.7671		67
	1157		Fibrinogen Cleavage Peptide	Fibrinopeptide A*	LC/MS neg	57709			25081464		1	1	12.36	1	1	12.36	1	12.36	1	0.08						9.656e-10	4.3091e-09					9.656e-10	1.1253e-10			9.656e-10	2.2304e-08			9.656e-10	3.4361e-10		0.0831	0.0831	0.0831	0.0831	1.0271		0
	1158			Fibrinopeptide A (2-15)**	LC/MS neg	62809			25078015		1	1	3.62	1	1	3.62	1	3.62	1	0.28						0	2e-15					0	0			0	8e-15			0	0		0.3182	0.3182	0.3182	0.3182	1.1505		0
	1159			Fibrinopeptide A (3-15)**	LC/MS neg	62808			25078015		1	1	4.65	1	1	4.65	1	4.65	1	0.22						0	0					0	0			0	2e-15			0	0		0.2607	0.2607	0.2607	0.2607	1.2125		0
	1160			Fibrinopeptide A (4-15)**	LC/MS neg	62810			25078015		1	1	2.83	1	1	2.83	1	2.83	1	0.35						1.7598e-07	5.9013e-07					1.7598e-07	1.6515e-08			1.7598e-07	3.0761e-06			1.7598e-07	4.5578e-08		0.3399	0.3399	0.3399	0.3399	0.9607		0
	1161			Fibrinopeptide A (3-16)**	LC/MS neg	62811			25078015		1	1	14.39	1	1	14.39	1	14.39	1	0.07						0	0					0	0			0	0			0	0		0.0684	0.0684	0.0684	0.0684	0.9841		0
	1162			Fibrinopeptide A (5-16)*	LC/MS neg	62148					1	1	46.85	1	1	46.85	1	46.85	1	0.02						0	0					0	0			0	0			0	0		0.0228	0.0228	0.0228	0.0228	1.0681		0
	1163			Fibrinopeptide A (7-16)*	LC/MS neg	62149					1	1	6.03	1	1	6.03	1	6.03	1	0.17						1e-15	1.8e-14					1e-15	0			1e-15	5.7e-14			1e-15	2e-15		0.2128	0.2128	0.2128	0.2128	1.2831		0
	1164			Fibrinopeptide A (8-16)**	LC/MS neg	62812			25078015		1	1	7.04	1	1	7.04	1	7.04	1	0.14						4.3619e-08	1.5717e-07					4.3619e-08	4.3284e-09			4.3619e-08	8.5487e-07			4.3619e-08	1.2452e-08		0.1778	0.1778	0.1778	0.1778	1.2514		0
	1165			Fibrinopeptide A, des-ala(1)*	LC/MS neg	31548			132993922		1	1	266.13	1	1	266.13	1	266.13	1	0						0	0					0	0			0	0			0	0		0.0038	0.0038	0.0038	0.0038	1.0113		4
	1166			Fibrinopeptide A, phosphono-ser(3)*	LC/MS neg	57712			132993923		1	1	2.36	1	1	2.36	1	2.36	1	0.42						1.589e-12	1.1245e-11					1.589e-12	2.58e-13			1.589e-12	5.1398e-11			1.589e-12	9.77e-13		0.421	0.421	0.421	0.421	0.9935		0
	1177			Fibrinopeptide B (1-9)**	LC/MS neg	62816			16132131		1	1	12.26	1	1	12.26	1	12.26	1	0.08						1.3818e-10	7.4918e-10					1.3818e-10	1.7672e-11			1.3818e-10	3.7237e-09			1.3818e-10	5.7446e-11		0.1026	0.1026	0.1026	0.1026	1.2576		0
	1178			Fibrinopeptide B (1-11)**	LC/MS neg	62815			16132131		1	1	11.93	1	1	11.93	1	11.93	1	0.08						0	0					0	0			0	0			0	0		0.0977	0.0977	0.0977	0.0977	1.1654		0
	1179			Fibrinopeptide B (1-12)**	LC/MS neg	62814			16132131		1	1	13.87	1	1	13.87	1	13.87	1	0.07						0	0					0	0			0	0			0	0		0.0699	0.0699	0.0699	0.0699	0.9693		0
	1180			Fibrinopeptide B (1-13)**	LC/MS neg	62813					1	1	9.24	1	1	9.24	1	9.24	1	0.11						0	0					0	0			0	0			0	0		0.11	0.11	0.11	0.11	1.0163		0
	1184		Acetylated Peptides	phenylacetylcarnitine	LC/MS pos early	48425			101724840		0.77	0.56	0.55	0.72	0.73	0.71	0.94	0.98	1.29	1.32		0.4035	0.0153	6.7884e-05	0.0001	5.8018e-05	0.0001	6.409e-05	8.9009e-06	0.0261	0.0018	0.021	0.0014	0.2436	0.0139	0.85	0.4835	0.0055	0.0006	0.0071	0.001		0.9552	0.7365	0.5348	0.6922	0.5244		59
	1187			phenylacetylglutamine	LC/MS pos early	35126	C04148	HMDB0006344	92258		0.59	0.97	0.96	0.86	1.66	1.64	1.47	0.99	0.88	0.9		0	0	0.053	0.0347	0.028	0.0339	4.5467e-10	1.4436e-10	0	0	0	0	0	0	0.8236	0.4747	5.4125e-07	1.0616e-07	7.8256e-07	1.8179e-07		1.1721	0.6885	1.1408	1.0096	1.1261		100
	1206		Modified Peptides	pyroglutamylglycine	LC/MS neg	31522			152981		0.19	0.19	1.98	0.19	0.97	10.21	0.97	10.51	1	0.1		0	0	0	0	0.0099	0.0143	0	0	0.1644	0.0105	1.73e-13	3.2e-14	0.1644	0.0097	1.08e-13	3.679e-12			1.08e-13	8.6e-14		0.959	0.1862	0.181	0.181	1.9018		100
	1219			N,N-dimethyl-pro-pro	LC/MS pos early	64571					1.23	1	1	1	0.81	0.81	0.81	1	1	1		5.1072e-10	4.0806e-11							5.1072e-10	6.5568e-11	5.1072e-10	6.1435e-11	5.1072e-10	6.8683e-11								0.8224	1.0154	0.8224	0.8224	0.8224		0
	1220	Carbohydrate	Glycolysis, Gluconeogenesis, and Pyruvate Metabolism	1,5-anhydroglucitol (1,5-AG)	LC/MS neg	20675	C07326	HMDB0002712	64960		0.73	0.97	0.98	0.85	1.33	1.35	1.17	1.01	0.88	0.86		0	0	0.0004	0.0005	0.0738	0.0765	0	0	0	0	0	0	6.9842e-11	1.062e-11	0.0146	0.0547	1e-15	1e-15	1e-15	1e-15		1.0481	0.7617	1.015	0.8904	1.0298		100
	1223			glucose	LC/MS polar	48152	C00031	HMDB0000122	5793		0.86	0.96	0.99	0.92	1.12	1.16	1.07	1.03	0.96	0.93		2.52e-13	3e-14	0.0078	0.0068	0.3745	0.2446	9.8524e-06	1.4913e-06	2.1881e-08	2.389e-09	7.757e-12	1.174e-12	0.0001	8.5133e-06	0.0094	0.0435	0.002	0.0002	2.9282e-06	6.2903e-07		1.0206	0.873	0.9789	0.9373	1.0086		100
	1231			2,3-diphosphoglycerate	LC/MS neg	15664	C01159	HMDB0001294	186004		1.33	1	1	1	0.75	0.75	0.75	1	1	1		1.4613e-09	1.1037e-10							1.4613e-09	1.7634e-10	1.4613e-09	1.6566e-10	1.4613e-09	1.8561e-10								0.7668	1.0161	0.7668	0.7668	0.7668		0
	1237			3-phosphoglycerate	LC/MS pos early	1414	C00597	HMDB0000807	724		62.85	0.11	0.11	0.2	0	0	0	1	1.8	1.8		0	0	3.8359e-09	1.3069e-08	3.8359e-09	1.601e-08	7.5064e-08	1.5592e-08	0	0	0	0	0	0			0.0003	3.922e-05	0.0003	4.8469e-05		0.8595	54.0162	0.0953	0.172	0.0953		81
	1239			pyruvate	LC/MS polar	48990	C00022	HMDB0000243	1060		0.25	0.55	0.55	0.51	2.22	2.18	2.05	0.98	0.92	0.94		3e-14	4e-15	8.55e-13	7.017e-12	1.611e-12	1.1259e-11	0	0	3.1399e-11	4.67e-12	5.1215e-11	6.978e-12	3.7623e-09	4.5787e-10	0.7012	0.4361	0.1478	0.0138	0.2358	0.0276		1.4878	0.3716	0.8244	0.7611	0.8114		100
	1240			lactate	LC/MS neg	527	C00186	HMDB0000190	612		0.94	1.04	1.05	0.79	1.11	1.12	0.84	1.01	0.76	0.76		0.0082	0.0004	0.0023	0.0023	0.0006	0.0012	1.62e-13	1.31e-13	0.0004	2.7576e-05	0.0002	1.2761e-05	8.9756e-07	8.8804e-08	0.401	0.3284	1e-15	1e-15	0	0		1.0495	0.9866	1.0913	0.8333	1.1026		100
	1243			glycerate	LC/MS polar	1572	C00258	HMDB0006372 HMDB0000139	752;439194		0.57	0.68	0.76	0.45	1.21	1.34	0.79	1.11	0.65	0.59		1.983e-12	2.09e-13	1.2447e-08	3.933e-08	4.1615e-07	1.3193e-06	3.7e-14	3.6e-14	8.0695e-05	6.5315e-06	1.6932e-07	1.5932e-08	6.0179e-07	6.057e-08	0.0004	0.0042	4.5509e-11	1.7816e-11	2.685e-12	1.561e-12		1.2343	0.6988	0.8449	0.5528	0.935		100
	1262		Pentose Metabolism	ribitol	LC/MS polar	15772	C00532 C01904 C00474 C00379	HMDB0002917 HMDB0000508 HMDB0001851 HMDB0000568	6912		0.84	0.91	0.97	0.79	1.08	1.15	0.93	1.07	0.87	0.81		0.0001	5.6089e-06	0.0114	0.0096	0.6055	0.3417	1.35e-05	2.0112e-06	0.1265	0.0082	0.004	0.0003	0.0917	0.0056	0.0367	0.0886	0.0003	3.6812e-05	8.3765e-05	1.505e-05		1.038	0.8747	0.9408	0.8165	1.0101		100
	1263			ribonate	LC/MS polar	27731	C01685	HMDB0000867	5460677		1.95	1.16	1.37	0.87	0.59	0.7	0.45	1.19	0.75	0.63		6.0696e-11	5.463e-12	0.3048	0.1372	8.0254e-05	0.0002	0.0313	0.0031	9.0596e-07	8.5599e-08	6.3198e-06	5.2804e-07	6.1954e-10	8.2796e-11	0.0177	0.0571	0.0019	0.0002	6.2015e-09	1.9569e-09		0.8161	1.589	0.9437	0.7099	1.1201		100
	1267			xylose	LC/MS polar	15581	C00181	HMDB0000098	135191		0.79	1.14	1.16	0.89	1.44	1.47	1.13	1.02	0.79	0.77		0.3051	0.0119	0.5107	0.1981	0.4003	0.2563	0.8598	0.0665	0.0734	0.0048	0.0678	0.0043	0.3801	0.0206	0.9508	0.5111	0.1477	0.0138	0.2794	0.0325		0.5682	0.4481	0.647	0.5079	0.6575		52
	1269			arabinose	LC/MS polar	575	C00216	HMDB0029942	66308		0.94	1.48	1.69	0.93	1.58	1.8	0.99	1.14	0.63	0.55		0.5962	0.0221	0.0767	0.0463	0.0284	0.0343	0.6105	0.0489	0.0191	0.0013	0.0061	0.0004	0.8377	0.0432	0.566	0.3891	0.011	0.0012	0.0054	0.0008		0.4416	0.4147	0.6546	0.4113	0.7471		48
	1277			arabitol/xylitol	LC/MS polar	48885	C00542 C01904 C00379	HMDB0002917 HMDB0001851 HMDB0000568	6912;94154		0.83	0.93	0.99	0.84	1.12	1.19	1.01	1.06	0.9	0.85		3.021e-09	2.2048e-10	0.0064	0.0058	0.5932	0.3362	8.8154e-07	1.5451e-07	9.2715e-05	7.4709e-06	4.3493e-08	4.322e-09	0.8134	0.0422	0.0043	0.0265	2.7314e-05	4.355e-06	3.0451e-08	8.8703e-09		1.0335	0.8591	0.9636	0.8711	1.0232		100
	1283			arabonate/xylonate	LC/MS polar	48255	C00502 C05411	HMDB0000539	122045;6602431		1.95	1.01	1.17	0.84	0.52	0.6	0.43	1.16	0.83	0.72		8e-15	1e-15	0.6814	0.2427	0.0106	0.015	0.0008	9.7892e-05	7.405e-12	1.166e-12	1.3721e-09	1.568e-10	1.2e-14	3e-15	0.0083	0.0415	6.3718e-05	9.642e-06	1.7199e-07	4.4725e-08		0.9247	1.8019	0.9375	0.7809	1.0858		100
	1289			lyxonate	LC/MS polar	61858					1.09	0.82	0.92	0.77	0.75	0.84	0.71	1.12	0.94	0.84		0.1049	0.0043	2.1418e-05	3.8319e-05	0.014	0.0192	5.9691e-06	9.258e-07	0.0001	8.043e-06	0.0028	0.0002	1.8096e-05	1.6133e-06	0.0155	0.0553	0.1576	0.0147	0.0028	0.0004		1.025	1.118	0.8419	0.7892	0.9441		100
	1299		Glycogen Metabolism	maltose	LC/MS polar	15586	C00208	HMDB0000163	10991489		22.54	1.71	2.52	0.51	0.08	0.11	0.02	1.48	0.3	0.2		0	0	0.0044	0.0042	0.0725	0.0753	0.0014	0.0002	0	0	1.1e-14	2e-15	0	0	0.5569	0.3862	2.117e-06	3.8251e-07	0.0001	2.5087e-05		0.5417	12.2122	0.9239	0.2737	1.3659		52
	1346		Fructose, Mannose and Galactose Metabolism	fructose	LC/MS polar	48195	C00095	HMDB0000660	2723872		0.44	2.45	2.8	0.97	5.62	6.41	2.23	1.14	0.4	0.35		4.8175e-09	3.4443e-10	2.936e-12	2.0919e-11	8.6e-14	7.72e-13	0.9809	0.0749	0	0	0	0	8.5565e-10	1.121e-10	0.0028	0.019	2.15e-13	1.65e-13	7.8e-14	6.6e-14		0.5602	0.2446	1.3742	0.5449	1.5673		100
	1351			mannitol/sorbitol	LC/MS polar	46142	C00392 C00794	HMDB0000247 HMDB0000765	6251;5780		2.65	0.99	1.02	0.85	0.37	0.38	0.32	1.03	0.86	0.83		7e-14	9e-15	0.9445	0.3048	0.3421	0.2287	5.2236e-06	8.1554e-07	1.3e-14	3e-15	1.1e-14	2e-15	0	0	0.5103	0.37	0.0003	3.8858e-05	4.0155e-07	9.6963e-08		0.9754	2.5894	0.9664	0.8311	0.9969		100
	1352			mannose	LC/MS polar	48153	C00159 C02209 C00936	HMDB0000169	185698;82308;18950;439680		0.82	0.96	1.01	0.91	1.16	1.23	1.11	1.06	0.95	0.9		3.241e-12	3.36e-13	0.0396	0.0273	0.5646	0.3263	0.0003	4.0787e-05	9.198e-08	9.377e-09	2.061e-11	2.956e-12	0.0006	4.9442e-05	0.0015	0.0121	0.0068	0.0008	1.5295e-05	3.0229e-06		1.0603	0.8747	1.0173	0.9679	1.0743		100
	1372			galactonate	LC/MS polar	27719	C15930 C00880	HMDB0000565	12310779;128869		5.88	0.71	0.91	0.3	0.12	0.15	0.05	1.29	0.42	0.33		2.1707e-10	1.8139e-11	0.6253	0.229	0.9242	0.446	0.0002	2.6187e-05	1.2182e-11	1.881e-12	1.1262e-09	1.2996e-10	3e-15	1e-15	0.4231	0.3352	9.7953e-05	1.4402e-05	9.1025e-05	1.6309e-05		0.8971	5.2736	0.6343	0.2678	0.8164		74
	1391		Nucleotide Sugar	UDP-N-acetylglucosamine/galactosamine	LC/MS polar	46148	C00203 C00043	HMDB0000304 HMDB0000290	44576;1167		5.61	1	1	1	0.18	0.18	0.18	1	1	1		5.641e-09	4.0142e-10							5.641e-09	6.4515e-10	5.641e-09	6.0466e-10	5.641e-09	6.7749e-10								0.2013	1.1284	0.2013	0.2013	0.2013		0
	1406		Aminosugar Metabolism	glucuronate	LC/MS polar	15443	C16245	HMDB0000127	441478;94715;23677976;65041;444791		0.46	1.31	1.32	0.46	2.83	2.85	1	1.01	0.35	0.35		3.7017e-09	2.676e-10	0.0085	0.0074	2.4394e-06	7.1116e-06	2.1612e-09	5.7735e-10	3.2059e-08	3.4177e-09	3.588e-11	4.975e-12	0.1415	0.0084	0.5703	0.3899	6.4293e-09	1.7199e-09	1.1446e-11	5.789e-12		1.0002	0.4636	1.3137	0.4617	1.3211		100
	1418			N-acetylneuraminate	LC/MS pos early	32377	C00270	HMDB0000230	439197		2.13	0.95	0.97	1.07	0.44	0.45	0.5	1.02	1.13	1.11		1.407e-11	1.36e-12	0.0455	0.0304	0.1682	0.1435	0.1542	0.014	2.71e-13	5e-14	1.853e-12	2.96e-13	6.4006e-11	9.779e-12	0.401	0.3284	0.0117	0.0013	0.024	0.0032		1.0122	2.158	0.9572	1.0857	0.9774		100
	1430			N-acetylglucosaminylasparagine	LC/MS pos early	48149	C04540	HMDB0000489	123826		16.57	0.59	0.62	0.54	0.04	0.04	0.03	1.05	0.91	0.87		0	0	0.0002	0.0003	0.0002	0.0003	5.2878e-05	7.4535e-06	0	0	0	0	0	0	0.5083	0.3698	0.177	0.0161	0.0764	0.0096		0.947	15.694	0.5599	0.511	0.5893		67
	1431			erythronate*	LC/MS polar	42420		HMDB0000613	2781043		0.9	0.95	1.05	0.81	1.06	1.16	0.9	1.1	0.85	0.77		0.0004	1.7366e-05	0.1148	0.0649	0.2193	0.1726	4.8758e-06	7.6251e-07	0.2424	0.0152	0.0001	8.1713e-06	0.0018	0.0001	0.001	0.0091	3.143e-06	5.5539e-07	1.5406e-09	5.1944e-10		1.0282	0.9268	0.9816	0.8325	1.0754		100
	1433			N-acetylglucosamine/N-acetylgalactosamine	LC/MS pos early	46539	C01074	HMDB0000212 HMDB0000215	84265;439174		14.46	3.16	3.18	2.92	0.22	0.22	0.2	1.01	0.93	0.92		0	0	0	1e-15	0	3e-15	2.244e-12	1.282e-12	1.5e-14	3e-15	2.2e-14	4e-15	9.1e-14	2.1e-14	0.7358	0.4472	0.1221	0.0116	0.0764	0.0096		0.3815	5.5169	1.2049	1.1149	1.2146		100
	1439	Energy	TCA Cycle	citrate	LC/MS neg	1564	C00158	HMDB0000094	311		0.55	0.43	0.43	34.53	0.78	0.78	62.7	1	80.39	80.15		0	0	0	0	0	0	0	0	1.1858e-10	1.6356e-11	2.1089e-10	2.6492e-11	0	0	0.71	0.4394	0	0	0	0		1.6283	0.8969	0.6995	56.2333	0.7016		100
	1441			aconitate [cis or trans]	LC/MS neg	46173	C02341 C004174	HMDB0000958 HMDB000072	643757;444212		0.85	0.46	0.46	3.46	0.54	0.54	4.07	1	7.57	7.57		4.2358e-05	2.2072e-06	0	0	0	0	0	0	0	0	0	0	0	0	0.9651	0.5134	0	0	0	0		1.3442	1.1404	0.6142	4.6465	0.6134		100
	1445			alpha-ketoglutarate	LC/MS polar	528	C00026	HMDB0000208	51		0.28	0.65	0.74	0.66	2.28	2.63	2.32	1.15	1.01	0.88		6.3708e-10	5.0459e-11	0.0001	0.0002	0.0692	0.0729	2.4353e-05	3.544e-06	1.1131e-07	1.1253e-08	6.3684e-08	6.2559e-09	3.6332e-07	3.7271e-08	0.0349	0.0859	0.8083	0.0646	0.0774	0.0097		1.23	0.3478	0.7945	0.8057	0.9163		100
	1447			succinylcarnitine (C4-DC)	LC/MS pos early	37058		HMDB0061717	71464481		32.12	0.85	0.83	1	0.03	0.03	0.03	0.98	1.18	1.21		0	0	3.9597e-07	9.6967e-07	3.6336e-08	1.3175e-07	0.7009	0.0553	0	0	0	0	0	0	0.3975	0.3271	0.0007	9.0521e-05	0.0002	3.3636e-05		1.0245	32.9087	0.8742	1.0294	0.8525		100
	1448			succinate	LC/MS polar	1437	C00042	HMDB0000254	1110		0.9	1.03	1.05	0.53	1.16	1.17	0.59	1.01	0.51	0.5		0.5789	0.0215	0.1387	0.0751	0.7058	0.376	4.3941e-07	8.1245e-08	0.2882	0.0179	0.9571	0.0535	2.6257e-05	2.2955e-06	0.3919	0.3245	1.1319e-07	2.5003e-08	0.0011	0.0002		1.0256	0.918	1.0609	0.541	1.0745		100
	1449			fumarate	LC/MS polar	1643	C00122	HMDB0000134	444972		3.09	0.96	1.03	2.52	0.31	0.33	0.82	1.07	2.61	2.44		3.76e-13	4.4e-14	0.7911	0.2695	0.2951	0.2124	1.3027e-10	4.5497e-11	6.24e-13	1.11e-13	9.1793e-11	1.1977e-11	0.0622	0.0039	0.02	0.0607	1.0098e-08	2.6212e-09	6.6815e-08	1.8538e-08		0.9108	2.8119	0.8781	2.2961	0.9398		100
	1451			malate	LC/MS neg	1303	C00497 C00149 C00711	HMDB0000744 HMDB0031518 HMDB0000156	525		5.44	0.94	0.96	1.69	0.17	0.18	0.31	1.02	1.8	1.77		0	0	0.0009	0.0011	0.0215	0.0271	0	0	0	0	0	0	0	0	0.3252	0.2933	2e-15	3e-15	1.7e-14	1.7e-14		0.9636	5.2457	0.9052	1.6303	0.922		100
	1460			2-methylcitrate/homocitrate	LC/MS neg	52282	C01251	HMDB0003518 HMDB0000379	515;439459		2.32	3.07	2.99	0.17	1.33	1.29	0.07	0.97	0.06	0.06		8.2915e-07	5.0148e-08	7.6383e-09	2.5149e-08	2.6483e-08	9.7238e-08	0.0005	6.2576e-05	0.0022	0.0002	0.0069	0.0005	1.5e-14	4e-15	0.3015	0.2888	0	0	0	0		0.367	0.8497	1.1271	0.063	1.0982		41
	1468		Oxidative Phosphorylation	phosphate	LC/MS pos early	42109	C00009	HMDB0001429	1061		0.7	0.16	0.14	0.91	0.22	0.21	1.31	0.92	5.88	6.36		1e-15	0	0	0	0	0	0.0002	2.7419e-05	0	0	0	0	2.963e-12	5.51e-13	0.0633	0.129	0	0	0	0		1.4739	1.0248	0.2287	1.3439	0.2114		100
	1471	Lipid	Fatty Acid Synthesis	malonylcarnitine	LC/MS pos early	37059		HMDB0002095	22833583		2.36	0.72	0.73	0.94	0.3	0.31	0.4	1.02	1.32	1.29		9.115e-11	8.029e-12	0.0003	0.0004	0.0004	0.0008	0.5617	0.0452	6e-15	1e-15	3.122e-12	4.87e-13	1.5809e-11	2.642e-12	0.7777	0.4589	0.0005	6.1873e-05	0.0005	8.6343e-05		1.1002	2.6	0.7873	1.0372	0.8036		93
	1487		Short Chain Fatty Acid	butyrate/isobutyrate (4:0)	LC/MS neg	40605	C00246	HMDB0000039	264		0.62	1.95	2.08	2.42	3.13	3.33	3.88	1.07	1.24	1.16		0.067	0.0028	8.0898e-05	0.0001	2.509e-05	6.1676e-05	9.7374e-07	1.6848e-07	3.4148e-06	3.1008e-07	1.4036e-07	1.3295e-08	3.5982e-09	4.4041e-10	0.5531	0.3851	0.0069	0.0008	0.14	0.017		0.5636	0.351	1.0978	1.3617	1.1697		59
	1489		Medium Chain Fatty Acid	caproate (6:0)	LC/MS neg	32489	C01585	HMDB0000535	8892		0.87	0.92	0.98	1.13	1.06	1.13	1.3	1.07	1.23	1.14		0.0631	0.0026	0.4257	0.172	0.8786	0.4339	0.0644	0.0061	0.2859	0.0178	0.0083	0.0006	0.0005	3.9596e-05	0.0963	0.1601	0.0239	0.0025	0.0733	0.0092		1.0272	0.8914	0.9414	1.1561	1.0099		89
	1490			heptanoate (7:0)	LC/MS neg	1644	C17714	HMDB0000666	8094		1.06	1.3	1.26	1.44	1.23	1.2	1.36	0.97	1.11	1.14		0.6287	0.0233	0.025	0.0188	0.0057	0.0087	0.0004	5.2781e-05	0.048	0.0032	0.0109	0.0007	0.0024	0.0002	0.8489	0.4835	0.116	0.011	0.214	0.0252		0.8575	0.9048	1.1132	1.2308	1.0824		81
	1491			caprylate (8:0)	LC/MS neg	32492	C06423	HMDB0000482	379		0.75	1	1.04	0.94	1.33	1.39	1.26	1.04	0.95	0.91		6.9196e-07	4.2186e-08	0.5705	0.2149	0.5427	0.3187	0.1217	0.0112	0.0001	8.169e-06	1.8932e-06	1.6319e-07	0.0006	4.2643e-05	0.2522	0.2647	0.3753	0.0313	0.0097	0.0014		1.0547	0.7898	1.0521	0.9954	1.0967		100
	1492			pelargonate (9:0)	LC/MS neg	12035	C01601	HMDB0000847	8158		0.97	1.14	1	0.98	1.17	1.03	1.01	0.88	0.86	0.98		0.9427	0.0343	0.1262	0.0697	0.6238	0.349	0.8293	0.0642	0.051	0.0034	0.3265	0.0192	0.8342	0.0431	0.1225	0.1788	0.1005	0.0097	0.4855	0.0525		1.0208	0.9878	1.159	1.0023	1.0179		100
	1494			caprate (10:0)	LC/MS neg	1642	C01571	HMDB0000511	2969		0.72	0.98	1.03	0.83	1.37	1.43	1.16	1.04	0.85	0.81		7.543e-10	5.9228e-11	0.5941	0.2215	0.3106	0.2203	1.6581e-06	2.7922e-07	1.5439e-08	1.7063e-09	1.6723e-09	1.8838e-10	0.0035	0.0003	0.1954	0.2338	2.1971e-08	5.303e-09	4.5736e-08	1.3028e-08		1.1173	0.8024	1.0977	0.9285	1.1458		100
	1495			cis-4-decenoate (10:1n6)*	LC/MS neg	62873		HMDB0004980	5282726		0.51	0.95	0.99	0.79	1.88	1.95	1.56	1.04	0.83	0.8		8.5e-14	1.1e-14	0.1743	0.0891	0.5129	0.3066	6.6249e-07	1.19e-07	3.1e-14	6e-15	0	0	9.4878e-11	1.4124e-11	0.9021	0.4974	3.4599e-06	6.0583e-07	4.0768e-07	9.8259e-08		1.3194	0.6692	1.2595	1.047	1.308		100
	1498			(2 or 3)-decenoate (10:1n7 or n8)	LC/MS neg	63436					0.48	0.81	1.01	0.73	1.7	2.1	1.53	1.24	0.9	0.73		3.4128e-07	2.1321e-08	0.0625	0.0393	0.953	0.4513	3.7163e-05	5.3099e-06	9.4169e-06	8.1613e-07	3.7096e-07	3.3914e-08	0.0002	1.4671e-05	0.0656	0.1322	0.1914	0.0173	0.0002	3.9032e-05		1.3539	0.6471	1.0996	0.99	1.361		100
	1500			10-undecenoate (11:1n1)	LC/MS neg	32497	C13910	HMDB0033724	14891		0.55	1	1.04	0.84	1.83	1.91	1.55	1.04	0.84	0.81		0	0	0.9533	0.3067	0.0206	0.0262	6.0866e-09	1.4831e-09	0	0	0	0	1.043e-12	2.06e-13	0.0093	0.0434	2.4092e-08	5.7288e-09	1.664e-12	9.99e-13		1.0993	0.6005	1.1003	0.9289	1.1442		100
	1502			laurate (12:0)	LC/MS neg	1645	C02679	HMDB0000638	3893		0.73	0.94	0.98	0.81	1.28	1.34	1.11	1.05	0.87	0.83		9.3196e-08	6.0895e-09	0.0198	0.0153	0.3737	0.2446	5.8182e-07	1.0592e-07	4.106e-05	3.4074e-06	1.0409e-05	8.6156e-07	0.1516	0.009	0.0199	0.0607	5.1586e-06	8.731e-07	1.7211e-08	5.1539e-09		1.2296	0.8981	1.1524	0.9986	1.2077		100
	1504			5-dodecenoate (12:1n7)	LC/MS neg	33968		HMDB0000529	5312378		0.59	0.92	0.93	0.75	1.56	1.58	1.27	1.01	0.81	0.8		3.1575e-07	1.9834e-08	0.9044	0.296	0.5214	0.3099	0.0075	0.0008	0.0003	2.4867e-05	0.0041	0.0003	0.0372	0.0024	0.3064	0.2914	0.001	0.0001	0.0154	0.0021		1.2885	0.7603	1.184	0.9625	1.1987		93
	1507		Long Chain Saturated Fatty Acid	myristate (14:0)	LC/MS neg	1365	C06424	HMDB0000806	11005		0.69	0.97	0.95	0.85	1.4	1.38	1.23	0.98	0.88	0.89		1.5254e-06	9.0141e-08	0.639	0.2324	0.3356	0.2251	0.0057	0.0006	2.7719e-05	2.321e-06	0.0002	1.4601e-05	0.0524	0.0033	0.2211	0.2499	0.0019	0.0002	0.0132	0.0018		1.2038	0.8321	1.1665	1.0235	1.1442		100
	1509			pentadecanoate (15:0)	LC/MS neg	1361	C16537	HMDB0000826	13849		0.84	1.01	0.99	0.95	1.21	1.18	1.14	0.98	0.94	0.97		0.0164	0.0007	0.7291	0.2542	0.9193	0.4452	0.4697	0.0384	0.0131	0.0009	0.0278	0.0018	0.1187	0.0072	0.3943	0.3253	0.2188	0.0195	0.4958	0.0536		1.0932	0.9144	1.1048	1.0426	1.0801		100
	1510			palmitate (16:0)	LC/MS neg	1336	C00249	HMDB0000220	985		0.68	1.1	1.07	0.92	1.6	1.56	1.34	0.97	0.84	0.86		4.1632e-05	2.1743e-06	0.1443	0.0772	0.3751	0.2446	0.2564	0.0224	6.9414e-06	6.1037e-07	2.3712e-05	1.9114e-06	0.0046	0.0003	0.2656	0.2688	0.0062	0.0007	0.0454	0.0059		1.1242	0.7698	1.2313	1.0348	1.2		100
	1512			margarate (17:0)	LC/MS neg	1121		HMDB0002259	10465		0.74	1.07	1.03	0.91	1.44	1.39	1.22	0.96	0.85	0.88		0.0003	1.4415e-05	0.2075	0.1025	0.69	0.3713	0.1961	0.0174	4.3559e-05	3.5941e-06	0.0004	2.6925e-05	0.0315	0.002	0.2143	0.2438	0.0077	0.0009	0.0747	0.0094		1.1364	0.8431	1.2142	1.0301	1.1677		100
	1514			stearate (18:0)	LC/MS neg	1358	C01530	HMDB0000827	5281		0.82	1.08	1.06	1	1.32	1.29	1.21	0.98	0.92	0.94		0.0075	0.0003	0.1599	0.0834	0.4298	0.2722	0.9616	0.0737	0.0005	4.0417e-05	0.0023	0.0002	0.0068	0.0005	0.4193	0.3331	0.1827	0.0165	0.4561	0.0497		1.0536	0.8656	1.1421	1.0496	1.1176		100
	1516			nonadecanoate (19:0)	LC/MS neg	1356	C16535	HMDB0000772	12591		0.79	1.09	1.09	1.01	1.38	1.37	1.27	1	0.93	0.93		0.0048	0.0002	0.0986	0.0571	0.0841	0.0849	0.6673	0.053	0.0007	5.4872e-05	0.0004	2.8694e-05	0.0032	0.0002	0.9798	0.5174	0.2476	0.0219	0.204	0.0241		1.0155	0.8071	1.1099	1.0286	1.106		100
	1517			arachidate (20:0)	LC/MS neg	1118	C06425	HMDB0002212	10467		1	1.03	1.04	1.07	1.03	1.04	1.07	1.02	1.04	1.03		0.8285	0.0304	0.5161	0.1994	0.4992	0.3004	0.4732	0.0387	0.5221	0.0309	0.4965	0.0287	0.3717	0.0202	0.8983	0.497	0.7312	0.0589	0.8173	0.0862		0.9884	0.9898	1.0153	1.0593	1.0315		100
	1519			behenate (22:0)*	LC/MS neg	12125	C08281	HMDB0000944	8215		0.99	1.14	1.08	1.21	1.15	1.09	1.22	0.94	1.06	1.12		0.0395	0.0017	0.664	0.2385	0.9501	0.4511	0.7789	0.0607	0.009	0.0006	0.0163	0.0011	0.0054	0.0004	0.4059	0.33	0.9097	0.0721	0.767	0.0812		1.166	1.1558	1.3288	1.4099	1.2552		100
	1526		Long Chain Monounsaturated Fatty Acid	myristoleate (14:1n5)	LC/MS neg	32418	C08322	HMDB0002000	5281119		0.58	0.9	0.92	0.74	1.57	1.6	1.27	1.02	0.81	0.8		6e-15	1e-15	0.0017	0.0017	0.0068	0.0102	1.9041e-07	3.7021e-08	4.9659e-11	7.136e-12	1.2727e-10	1.6366e-11	0.0001	1.1593e-05	0.5291	0.3786	4.7518e-06	8.1283e-07	1.0882e-06	2.4483e-07		1.4659	0.8463	1.3262	1.0784	1.3547		100
	1529			palmitoleate (16:1n7)	LC/MS neg	33447	C08362	HMDB0003229	445638		0.56	0.95	0.95	0.76	1.68	1.68	1.34	1	0.8	0.8		3.129e-10	2.5694e-11	0.326	0.1409	0.2824	0.2061	8.4834e-05	1.156e-05	3.2031e-08	3.4177e-09	1.4013e-07	1.3291e-08	0.0019	0.0001	0.6628	0.4255	2.4945e-05	4.0039e-06	9.9619e-05	1.7774e-05		1.4269	0.803	1.3501	1.0795	1.349		100
	1531			10-heptadecenoate (17:1n7)	LC/MS neg	33971		HMDB0060038	5312435		0.63	0.98	0.97	0.83	1.56	1.53	1.32	0.99	0.85	0.86		1.1129e-06	6.6425e-08	0.757	0.2613	0.5739	0.3293	0.0076	0.0008	7.1474e-06	6.2772e-07	2.3589e-05	1.9036e-06	0.0124	0.0008	0.5312	0.3792	0.0027	0.0003	0.0144	0.002		1.3064	0.8222	1.2792	1.0836	1.2619		100
	1533			oleate/vaccenate (18:1)	LC/MS neg	52285	C01712 C08367 C00712 C21944	HMDB0000207 HMDB0000573 HMDB0003231 HMDB0240219	637517;445639;5281127;5282761		0.6	1	0.98	0.85	1.68	1.65	1.42	0.98	0.84	0.86		6.1365e-07	3.7563e-08	0.8864	0.2916	0.6968	0.3726	0.0161	0.0017	2.4099e-06	2.2133e-07	9.8673e-06	8.1864e-07	0.0023	0.0002	0.3146	0.2933	0.003	0.0004	0.0254	0.0034		1.2516	0.7465	1.2566	1.0591	1.2294		100
	1540			10-nonadecenoate (19:1n9)	LC/MS neg	33972		HMDB0013622	5312513		0.61	1.01	0.98	0.88	1.64	1.6	1.43	0.97	0.87	0.9		2.0872e-07	1.3295e-08	0.9883	0.3143	0.7793	0.398	0.075	0.0071	1.0374e-06	9.7763e-08	5.3294e-06	4.506e-07	4.9136e-05	4.1772e-06	0.6206	0.4092	0.0537	0.0054	0.1451	0.0175		1.2275	0.752	1.2363	1.0753	1.1995		100
	1543			eicosenoate (20:1)	LC/MS neg	33587	C16526	HMDB0002231 HMDB0062436	5282769;5282768;94159		0.63	0.98	0.93	0.86	1.56	1.49	1.37	0.95	0.88	0.93		1.9613e-06	1.1451e-07	0.9943	0.3157	0.6896	0.3713	0.066	0.0063	3.0893e-05	2.5755e-06	0.0001	8.4633e-06	0.0013	9.6975e-05	0.5757	0.3928	0.0574	0.0057	0.1152	0.0141		1.3141	0.8255	1.2906	1.135	1.2267		100
	1547			erucate (22:1n9)	LC/MS neg	1552	C08316	HMDB0002068	8216;5281116		0.71	0.98	1.01	0.9	1.38	1.42	1.26	1.03	0.92	0.89		0.0013	6.3079e-05	0.7	0.2477	0.6203	0.3475	0.3249	0.0274	0.0007	5.1685e-05	0.0004	2.6721e-05	0.0262	0.0017	0.8209	0.474	0.0645	0.0064	0.0804	0.0101		1.1869	0.8445	1.1613	1.065	1.1989		100
	1549			nervonate (24:1n9)*	LC/MS neg	52674	C08323	HMDB0002368	5281120		0.66	0.98	1.02	0.88	1.49	1.55	1.33	1.04	0.89	0.86		1.0816e-05	5.9709e-07	0.6514	0.2359	0.7643	0.3941	0.0465	0.0045	4.2113e-05	3.4828e-06	2.2199e-06	1.9088e-07	0.0072	0.0005	0.3167	0.2933	0.0675	0.0067	0.0588	0.0075		1.1474	0.7564	1.1279	1.0092	1.175		100
	1550		Long Chain Polyunsaturated Fatty Acid (n3 and n6)	tetradecadienoate (14:2)*	LC/MS neg	62850		HMDB0000560	5312409		0.54	0.94	1.02	0.78	1.73	1.87	1.43	1.08	0.83	0.77		4.1105e-11	3.82e-12	0.3527	0.1489	0.9323	0.448	0.0002	2.5322e-05	3.61e-13	6.6e-14	2.0861e-10	2.6253e-11	4.7851e-06	4.4717e-07	0.2752	0.2734	0.0061	0.0007	7.8108e-05	1.4073e-05		1.276	0.6937	1.2007	0.9921	1.2961		100
	1557			stearidonate (18:4n3)	LC/MS neg	33969	C16300	HMDB0006547	5312508		0.45	0.95	0.97	0.69	2.12	2.17	1.54	1.02	0.73	0.71		7.7306e-10	6.0493e-11	0.4745	0.1868	0.9891	0.4601	3.656e-05	5.2316e-06	9.6026e-10	1.1824e-10	2.9433e-09	3.2433e-10	0.0003	2.4524e-05	0.478	0.3603	4.0125e-05	6.2427e-06	5.9244e-06	1.2335e-06		1.351	0.6074	1.2871	0.9354	1.3162		96
	1560			eicosapentaenoate (EPA; 20:5n3)	LC/MS neg	18467	C06428	HMDB0001999	446284		0.59	1.68	1.7	0.87	2.87	2.89	1.49	1.01	0.52	0.51		3.1889e-07	2.0004e-08	4.1611e-10	1.8527e-09	7.1518e-10	3.2929e-09	0.0589	0.0056	3e-15	1e-15	8e-15	2e-15	3.3993e-05	2.9445e-06	0.6364	0.4157	1.397e-12	8.6e-13	3.4686e-11	1.5971e-11		1.119	0.6572	1.884	0.9775	1.9007		100
	1562			docosapentaenoate (n3 DPA; 22:5n3)	LC/MS neg	32504	C16513	HMDB0001976 HMDB0006528	6441454		0.65	1.4	1.45	0.95	2.16	2.23	1.46	1.03	0.68	0.66		5.097e-05	2.6408e-06	4.0077e-05	6.8872e-05	0.0002	0.0005	0.4388	0.0361	4.2581e-09	4.9166e-10	1.0873e-08	1.1312e-09	0.0011	7.9617e-05	0.9672	0.514	1.045e-06	1.9465e-07	2.4682e-05	4.7823e-06		0.9972	0.6465	1.3945	0.9459	1.4411		100
	1563			docosahexaenoate (DHA; 22:6n3)	LC/MS neg	44675	C06429	HMDB0002183	445580		0.47	1.75	1.8	0.95	3.74	3.83	2.01	1.03	0.54	0.53		3.4916e-08	2.3558e-09	2.6995e-08	7.9528e-08	2.2024e-07	7.2186e-07	0.5415	0.0436	2.363e-12	3.93e-13	2.722e-12	4.26e-13	7.4849e-07	7.4631e-08	0.9527	0.5111	2.4553e-09	7.1009e-10	3.6073e-08	1.039e-08		1.007	0.4724	1.7652	0.9517	1.8095		100
	1566			hexadecadienoate (16:2n6)	LC/MS neg	57652		HMDB0000477	13932172		0.45	0.86	0.87	0.62	1.9	1.91	1.37	1.01	0.72	0.72		6.7203e-11	6.025e-12	0.0267	0.0197	0.0339	0.0399	2.8512e-07	5.399e-08	4.9832e-06	4.4688e-07	5.4805e-09	5.8834e-10	0.0004	3.1267e-05	0.5037	0.3685	0.0006	7.8898e-05	1.0266e-06	2.3217e-07		1.6094	0.7302	1.3847	1.0038	1.3929		100
	1567			linoleate (18:2n6)	LC/MS neg	1105	C01595	HMDB0000673 HMDB0006270	5280450		0.55	1.13	1.13	0.84	2.05	2.05	1.52	1	0.74	0.74		2.643e-08	1.7939e-09	0.0557	0.036	0.1326	0.1208	0.0124	0.0013	2.8275e-09	3.334e-10	6.3965e-09	6.8151e-10	0.0002	1.6828e-05	0.6751	0.4292	1.3485e-05	2.1975e-06	0.0001	2.0164e-05		1.1716	0.6486	1.328	0.9842	1.3295		100
	1569			linolenate [alpha or gamma; (18:3n3 or 6)]	LC/MS neg	34035	C06426 C06427	HMDB0001388 HMDB0003073	5280933;5280934		0.52	0.97	0.99	0.77	1.88	1.91	1.49	1.02	0.79	0.78		2.225e-12	2.33e-13	0.5823	0.2177	0.5934	0.3362	2.6014e-05	3.774e-06	4.4186e-11	6.4e-12	4.435e-10	5.3899e-11	3.6734e-05	3.1691e-06	0.8595	0.4855	1.5947e-06	2.9197e-07	1.5291e-05	3.0229e-06		1.3251	0.6861	1.2913	1.0229	1.3113		100
	1570			dihomo-linoleate (20:2n6)	LC/MS neg	17805	C16525	HMDB0005060	6439848		0.63	1.11	1.09	0.87	1.75	1.72	1.37	0.98	0.78	0.8		2.9242e-06	1.6815e-07	0.0533	0.0348	0.2163	0.1714	0.0661	0.0063	2.0954e-07	2.0606e-08	7.7278e-07	6.8699e-08	0.0011	8.5011e-05	0.4712	0.356	0.0003	3.7231e-05	0.0042	0.0006		1.1933	0.7572	1.3273	1.0396	1.2986		100
	1572			dihomo-linolenate (20:3n3 or n6)	LC/MS neg	35718	C03242	HMDB0002925	5280581		0.56	2.1	2.13	1.03	3.74	3.8	1.83	1.02	0.49	0.48		6.3947e-07	3.9091e-08	1.9093e-09	7.0574e-09	1.7241e-08	6.4531e-08	0.8948	0.0689	1.47e-12	2.52e-13	2.642e-12	4.14e-13	4.0632e-06	3.8138e-07	0.7176	0.4403	9.2663e-10	2.9355e-10	1.9848e-08	5.9021e-09		0.8652	0.4841	1.8129	0.8881	1.8419		100
	1573			arachidonate (20:4n6)	LC/MS neg	1110	C00219	HMDB0001043	444899		0.62	2.37	2.48	1.05	3.83	4.02	1.7	1.05	0.44	0.42		2.5422e-05	1.3525e-06	5.419e-12	3.481e-11	1.9759e-11	1.2326e-10	0.7753	0.0605	5.04e-13	9.1e-14	4.36e-13	7.5e-14	5.1619e-05	4.3708e-06	0.6341	0.4149	2.9136e-11	1.2307e-11	2.3754e-10	9.3603e-11		0.8115	0.5019	1.9234	0.8513	2.0161		100
	1575			adrenate (22:4n6)	LC/MS neg	32980	C16527	HMDB0002226	5497181;5282844		0.77	1.26	1.29	0.95	1.62	1.66	1.22	1.03	0.75	0.73		0.0413	0.0017	0.0403	0.0276	0.0383	0.0441	0.6279	0.0501	0.0017	0.0001	0.0014	0.0001	0.1243	0.0075	0.8136	0.4723	0.0267	0.0028	0.0091	0.0013		1.064	0.824	1.3379	1.0082	1.3718		100
	1576			docosapentaenoate (n6 DPA; 22:5n6)	LC/MS neg	37478	C16513	HMDB0001976	6441454		0.61	1.65	1.65	0.97	2.69	2.69	1.57	1	0.59	0.58		2.4287e-05	1.2937e-06	7.8307e-07	1.8263e-06	1.3639e-05	3.448e-05	0.6819	0.0539	1.7909e-10	2.4196e-11	3.7902e-10	4.622e-11	7.3763e-05	6.1967e-06	0.7916	0.4637	6.4621e-08	1.4751e-08	2.483e-06	5.3881e-07		0.9784	0.6012	1.6161	0.9463	1.6186		100
	1577			docosadienoate (22:2n6)	LC/MS neg	32415	C16533	HMDB0061714	5282807		0.69	1	0.97	0.88	1.44	1.4	1.27	0.98	0.88	0.9		3.999e-05	2.0934e-06	0.8691	0.2878	0.927	0.447	0.1573	0.0142	0.001	7.6705e-05	0.0009	6.3619e-05	0.008	0.0005	0.7206	0.4412	0.1467	0.0137	0.1415	0.0171		1.2397	0.86	1.2356	1.0895	1.2079		100
	1642		Fatty Acid, Branched	(14 or 15)-methylpalmitate (a17:0 or i17:0)	LC/MS neg	38768	C16995	HMDB0061859	8181;17903417		0.72	1.09	1.09	1	1.5	1.5	1.38	1	0.92	0.92		0.0019	8.8008e-05	0.1032	0.0593	0.3097	0.2202	0.7519	0.059	0.0002	1.5751e-05	0.0014	9.819e-05	0.011	0.0007	0.9191	0.5025	0.6761	0.0548	0.62	0.0663		0.9848	0.7139	1.0732	0.9874	1.0725		89
	1643			cis-3,4-methyleneheptanoate	LC/MS neg	64390					0.49	1.03	1.02	0.8	2.09	2.06	1.62	0.98	0.78	0.79		7.11e-13	8.1e-14	0.5275	0.2024	0.8289	0.416	0.0002	2.088e-05	1.28e-13	2.5e-14	3.35e-13	5.9e-14	3.594e-08	3.9942e-09	0.5886	0.3974	0.0003	4.1724e-05	0.0003	5.6603e-05		1.2821	0.6327	1.3232	1.0276	1.3032		100
	1648			(16 or 17)-methylstearate (a19:0 or i19:0)	LC/MS neg	38296		HMDB0037397	3083779		0.88	1.02	0.93	0.91	1.16	1.06	1.03	0.91	0.89	0.97		0.2564	0.0101	0.4935	0.1926	0.5222	0.3101	0.4907	0.0399	0.1097	0.0071	0.7007	0.04	0.6139	0.0325	0.1459	0.1987	0.1437	0.0135	0.9292	0.0973		1.1288	0.9928	1.1533	1.0254	1.0543		100
	1654			2-hydroxyphytanate*	LC/MS neg	61702		HMDB0061666	189026		0.53	0.93	0.9	0.84	1.75	1.7	1.58	0.97	0.9	0.93		1.5983e-08	1.0946e-09	0.5581	0.2114	0.5916	0.3358	0.1707	0.0153	1.1456e-07	1.1549e-08	6.4081e-08	6.2712e-09	4.3219e-07	4.3914e-08	0.9499	0.5111	0.3009	0.0261	0.3735	0.0413		1.3452	0.7118	1.2476	1.1268	1.211		100
	1659		Fatty Acid, Dicarboxylate	glutarate (C5-DC)	LC/MS polar	396	C00489	HMDB0000661	743;4418048		1.96	1.06	1.13	0.47	0.54	0.58	0.24	1.07	0.44	0.42		0.0578	0.0024	0.2614	0.1224	0.2858	0.2075	0.0006	7.1614e-05	0.387	0.0232	0.4329	0.0252	0.0005	4.0807e-05	0.8659	0.487	0.0002	2.1656e-05	1.4102e-05	2.8086e-06		1.027	2.0096	1.0909	0.4829	1.1622		81
	1663			2-hydroxyglutarate	LC/MS pos early	37253	C02630	HMDB0059655	43		4.78	2.6	2.61	2.14	0.54	0.55	0.45	1.01	0.82	0.82		5.1e-14	7e-15	3.62e-13	3.221e-12	2.15e-13	1.78e-12	6.8632e-10	2.0945e-10	1.5661e-06	1.4513e-07	4.8038e-07	4.3469e-08	8.9008e-10	1.1628e-10	0.9817	0.5174	0.0069	0.0008	0.0052	0.0008		0.4676	2.2352	1.2162	0.9985	1.2226		96
	1671			maleate	LC/MS polar	20676	C01384	HMDB0000176	444266		0.78	0.96	1.08	1.18	1.22	1.37	1.5	1.12	1.23	1.09		2.0431e-06	1.1899e-07	0.1747	0.0891	0.5028	0.3023	0.0128	0.0013	0.0027	0.0002	4.7424e-06	4.0145e-07	0.254	0.0145	0.1013	0.1634	0.0345	0.0036	0.0098	0.0014		0.9786	0.7676	0.9378	1.151	1.0529		100
	1674			heptenedioate (C7:1-DC)*	LC/MS polar	61866					0.57	0.99	0.98	0.8	1.75	1.72	1.4	0.98	0.8	0.82		4.9078e-07	3.0327e-08	0.7456	0.2581	0.8666	0.4305	0.0125	0.0013	9.4546e-08	9.6115e-09	5.3268e-09	5.7271e-10	3.3387e-06	3.1569e-07	0.8341	0.4787	0.005	0.0006	0.001	0.0002		1.0307	0.5859	1.0231	0.8203	1.0051		78
	1679			azelate (C9-DC)	LC/MS neg	18362	C08261	HMDB0000784	2266		1.52	1.05	1.67	0.78	0.69	1.09	0.51	1.58	0.74	0.47		0.0013	5.9012e-05	0.9452	0.3048	0.0313	0.0375	0.0431	0.0042	0.0113	0.0008	0.8436	0.0476	5.1238e-05	4.35e-06	0.0055	0.0317	0.1616	0.0149	0.0009	0.0001		0.4125	0.628	0.4335	0.3223	0.6869		26
	1681			sebacate (C10-DC)	LC/MS neg	32398	C08277	HMDB0000792	5192		0.68	0.74	0.96	0.7	1.09	1.42	1.03	1.3	0.95	0.73		0.1534	0.0062	0.1521	0.0801	0.8698	0.4313	0.1493	0.0135	0.9949	0.0574	0.1597	0.0099	0.6712	0.0353	0.1106	0.1702	0.7138	0.0577	0.1071	0.0132		0.4717	0.3212	0.3501	0.3314	0.4546		26
	1686			dodecanedioate (C12-DC)	LC/MS neg	32388	C02678	HMDB0000623	12736		0.65	0.96	0.88	0.83	1.47	1.34	1.27	0.92	0.87	0.95		1.0611e-06	6.3585e-08	0.3099	0.1388	0.0043	0.0068	0.0149	0.0015	1.0389e-06	9.7776e-08	9.0679e-05	6.9987e-06	0.204	0.0118	0.0596	0.124	0.071	0.007	0.3365	0.0376		1.0977	0.7174	1.0525	0.9142	0.9644		100
	1687			3-hydroxydodecanedioate*	LC/MS neg	62915		HMDB0000413	16663321		0.73	0.95	1.01	0.9	1.31	1.4	1.24	1.07	0.95	0.89		0.0842	0.0034	0.4899	0.1914	0.9277	0.447	0.5814	0.0467	0.2368	0.0148	0.0907	0.0057	0.1761	0.0103	0.4812	0.3605	0.9565	0.0754	0.4483	0.0489		0.4445	0.3227	0.422	0.4	0.4504		19
	1688			dodecenedioate (C12:1-DC)*	LC/MS neg	61864		HMDB0000933	5283028		0.9	0.85	0.95	0.58	0.94	1.05	0.64	1.12	0.68	0.61		0.9391	0.0342	0.2545	0.12	0.6083	0.343	0.0029	0.0003	0.3407	0.0206	0.8735	0.0491	0.0053	0.0004	0.2789	0.275	0.0136	0.0015	0.0058	0.0008		0.8433	0.7629	0.7175	0.4868	0.8039		56
	1689			dodecadienoate (12:2)*	LC/MS neg	62276			25480		0.55	0.98	1	0.84	1.77	1.82	1.51	1.03	0.85	0.83		0	0	0.5984	0.2222	0.5151	0.3071	7.6922e-08	1.5942e-08	0	0	0	0	7.77e-13	1.57e-13	0.1386	0.1932	1.6094e-08	3.9946e-09	1.183e-12	7.38e-13		1.1842	0.6541	1.1591	0.99	1.1895		100
	1690			tridecenedioate (C13:1-DC)*	LC/MS neg	62919					0.52	0.97	0.98	0.75	1.85	1.87	1.42	1.01	0.77	0.76		1.19e-13	1.5e-14	0.1153	0.065	0.7164	0.381	5.1227e-09	1.2646e-09	2.39e-13	4.5e-14	2.65e-13	4.7e-14	2.8776e-08	3.2317e-09	0.2392	0.2582	2.8631e-09	8.1578e-10	3.872e-08	1.1128e-08		1.2154	0.6355	1.1748	0.9055	1.1898		100
	1691			tetradecanedioate (C14-DC)	LC/MS neg	35669		HMDB0000872	13185		0.61	0.92	0.98	0.7	1.51	1.6	1.14	1.06	0.76	0.71		5.6892e-11	5.172e-12	0.0279	0.0205	0.5474	0.3204	6.506e-09	1.5691e-09	1.8694e-07	1.8484e-08	1.845e-09	2.0651e-10	0.029	0.0019	0.0402	0.0946	3.8822e-08	9.1413e-09	1.3652e-09	4.7145e-10		1.2217	0.744	1.1238	0.8503	1.1929		100
	1693			branched chain 14:0 dicarboxylic acid**	LC/MS neg	63191					0.49	0.91	0.92	0.68	1.88	1.89	1.4	1	0.75	0.74		2.9991e-11	2.828e-12	0.0613	0.0387	0.0167	0.0223	5.3318e-10	1.6649e-10	1.578e-11	2.396e-12	1.7009e-11	2.449e-12	1.1114e-07	1.1797e-08	0.2762	0.2739	4.6087e-09	1.2609e-09	9.4965e-10	3.3982e-10		1.4359	0.697	1.311	0.9787	1.3167		96
	1694			tetradecadienedioate (C14:2-DC)*	LC/MS neg	62918			86018718		0.55	0.97	0.98	0.74	1.77	1.78	1.35	1.01	0.77	0.76		7.5644e-09	5.3245e-10	0.4982	0.194	0.2823	0.2061	0.0004	4.3952e-05	4.5815e-08	4.8273e-09	1.5817e-06	1.3717e-07	0.0023	0.0002	0.7376	0.4479	0.0007	8.6187e-05	0.0117	0.0016		1.1521	0.6338	1.1192	0.8574	1.1308		93
	1695			hexadecanedioate (C16-DC)	LC/MS neg	35678	C19615	HMDB0000672	10459		0.58	0.98	0.99	0.73	1.68	1.71	1.26	1.02	0.75	0.74		9.4e-14	1.2e-14	0.0986	0.0571	0.4245	0.2698	8.87e-13	5.73e-13	5.95e-13	1.06e-13	1.238e-12	2.04e-13	1.4084e-06	1.364e-07	0.2996	0.2888	4.547e-12	2.38e-12	7.9e-14	6.6e-14		1.2105	0.7025	1.1809	0.8875	1.2022		100
	1696			hexadecenedioate (C16:1-DC)*	LC/MS neg	61862					0.48	0.95	0.99	0.7	2	2.08	1.46	1.04	0.73	0.7		3.105e-11	2.922e-12	0.5195	0.2006	0.597	0.3375	0.0002	2.4111e-05	8.7948e-09	9.9172e-10	5.7697e-11	7.772e-12	0.0002	1.6828e-05	0.2406	0.2593	0.0006	7.8519e-05	2.4999e-05	4.8293e-06		1.0721	0.5109	1.0232	0.7467	1.0612		96
	1697			heptadecanedioate (C17-DC)	LC/MS neg	62869			3083765		0.52	0.96	1.05	0.65	1.85	2.01	1.24	1.09	0.67	0.62		0.0014	6.417e-05	0.7182	0.2519	0.7046	0.3757	0.008	0.0009	0.0078	0.0006	0.0001	7.9154e-06	0.2517	0.0143	0.4902	0.3637	0.0375	0.0039	0.0011	0.0002		0.7573	0.3937	0.7286	0.4885	0.7917		59
	1698			octadecanedioate (C18-DC)	LC/MS neg	36754		HMDB0000782	70095		0.61	0.96	0.94	0.83	1.58	1.55	1.36	0.98	0.86	0.88		3.6308e-06	2.067e-07	0.459	0.1818	0.3107	0.2203	0.0001	1.971e-05	2.7744e-05	2.321e-06	2.0835e-05	1.6988e-06	2.6066e-05	2.2826e-06	0.546	0.3839	0.0013	0.0002	0.0304	0.004		1.1803	0.7178	1.1337	0.974	1.1131		96
	1699			octadecenedioate (C18:1-DC)	LC/MS neg	61861			9543674		0.51	0.95	0.98	0.77	1.85	1.9	1.49	1.03	0.81	0.78		0	0	0.0007	0.0008	0.0634	0.0676	0	0	0	0	0	0	1e-15	0	0.1766	0.2214	3e-15	4e-15	0	1e-15		1.1455	0.5874	1.087	0.8771	1.1182		100
	1700			octadecadienedioate (C18:2-DC)*	LC/MS neg	61860					0.52	1	1	0.69	1.95	1.94	1.33	1	0.68	0.69		3.1e-14	4e-15	0.5303	0.2033	0.7962	0.4045	1.2454e-11	5.619e-12	7e-15	2e-15	3.8e-14	8e-15	0.0002	1.592e-05	0.6283	0.4129	9.7381e-10	3.0648e-10	8.7302e-11	3.7761e-11		1.3133	0.6765	1.3166	0.9013	1.3107		100
	1702			eicosanedioate (C20-DC)	LC/MS neg	39831			75502		0.56	0.98	0.99	0.83	1.74	1.76	1.47	1.01	0.84	0.83		0	0	0.2116	0.1041	0.2711	0.2005	1.4106e-10	4.9083e-11	0	0	0	0	2e-15	1e-15	0.9425	0.5097	2.4391e-09	7.0752e-10	5.338e-08	1.4972e-08		1.0981	0.6174	1.0743	0.9076	1.0882		100
	1703			eicosenedioate (C20:1-DC)*	LC/MS neg	62923					0.51	0.99	1.02	0.76	1.96	2.03	1.5	1.03	0.76	0.74		4e-15	1e-15	0.7748	0.2647	0.5214	0.3099	7.4619e-08	1.5568e-08	9.54e-13	1.65e-13	1.179e-12	1.95e-13	1.4081e-08	1.6182e-09	0.7386	0.4481	1.5809e-07	3.3758e-08	8.6287e-09	2.6455e-09		1.0594	0.5361	1.0513	0.8021	1.0858		100
	1704			docosadioate (C22-DC)	LC/MS neg	39837	C14240	HMDB0061714	7641		0.59	0.97	0.96	0.79	1.63	1.61	1.33	0.99	0.81	0.82		1.9081e-11	1.829e-12	0.5884	0.2196	0.1257	0.1152	5.514e-05	7.7377e-06	2.203e-09	2.6146e-10	2.8162e-08	2.8423e-09	4.3682e-05	3.7333e-06	0.3763	0.3175	4.0511e-05	6.2925e-06	3.1045e-05	5.9083e-06		1.2158	0.7228	1.1808	0.9601	1.1649		100
	1705			3-carboxy-4-methyl-5-propyl-2-furanpropanoate (CMPF)	LC/MS neg	31787		HMDB0061112	123979		0.45	0.94	0.92	0.67	2.06	2.03	1.48	0.98	0.72	0.73		0	0	4.7232e-08	1.3219e-07	2.4614e-07	8.0223e-07	0	0	0	0	0	0	2.4135e-10	3.4105e-11	0.3288	0.2941	0	0	0	0		3.6949	1.6794	3.4562	2.4801	3.4024		100
	1706			hydroxy-CMPF*	LC/MS neg	62277					0.45	0.93	0.95	0.57	2.08	2.11	1.27	1.02	0.61	0.6		0	0	0.0227	0.0172	0.3256	0.221	0	0	0	0	0	0	4.2708e-07	4.3464e-08	0.1555	0.2056	0	1e-15	1e-15	2e-15		2.96	1.3264	2.7559	1.6836	2.8021		100
	1707			3-carboxy-4-methyl-5-pentyl-2-furanpropionate (3-CMPFP)**	LC/MS neg	61871		HMDB0061643	194501		0.47	0.94	0.96	0.7	2	2.05	1.49	1.02	0.74	0.73		0	0	7.5737e-06	1.4764e-05	0.0064	0.0096	0	0	0	0	0	0	0	0	0.0041	0.0257	0	0	0	0		1.3838	0.6501	1.3023	0.9691	1.3307		100
	1709			2-hydroxysebacate	LC/MS neg	63357		HMDB0000424	128458		0.74	0.88	1.69	0.76	1.19	2.3	1.03	1.94	0.87	0.45		0.0137	0.0006	0.1832	0.0926	0.0026	0.0044	0.0204	0.0021	0.1713	0.0109	2.6597e-05	2.139e-06	0.763	0.0398	0.0002	0.0022	0.2675	0.0234	8.6192e-05	1.5464e-05		0.4208	0.3104	0.3682	0.3192	0.7128		33
	1750		Fatty Acid, Amino	2-aminoheptanoate	LC/MS pos early	43761		HMDB0094649	227939		0.87	0.88	0.94	0.83	1.01	1.07	0.95	1.06	0.94	0.88		5.7482e-05	2.9647e-06	0.0002	0.0003	0.0169	0.0224	6.2969e-07	1.1397e-07	0.8584	0.05	0.1284	0.008	0.055	0.0034	0.1213	0.1785	0.0205	0.0022	0.0036	0.0005		1.1713	1.0237	1.0299	0.9677	1.0959		100
	1755			2-aminooctanoate	LC/MS pos late	43343		HMDB0000991	69522		0.84	1.01	1.06	0.82	1.2	1.26	0.98	1.05	0.82	0.78		2.9631e-06	1.7017e-07	0.9622	0.3085	0.1606	0.1387	8.7478e-05	1.1869e-05	5.958e-06	5.297e-07	9.8469e-10	1.1456e-10	0.2153	0.0123	0.2003	0.2368	3.7834e-05	5.9187e-06	6.4459e-07	1.5055e-07		1.0524	0.882	1.0606	0.8669	1.1105		100
	1756			N-acetyl-2-aminooctanoate*	LC/MS neg	62059		HMDB0059745	95555		0.56	0.91	0.94	0.69	1.64	1.68	1.23	1.02	0.75	0.73		0	0	6.0433e-06	1.1839e-05	0.0011	0.002	0	0	0	0	0	0	2.7659e-09	3.418e-10	0.0679	0.1355	0	0	0	0		1.3784	0.7701	1.2612	0.9473	1.2914		100
	1768		Fatty Acid Metabolism (also BCAA Metabolism)	butyrylcarnitine (C4)	LC/MS pos early	32412	C02862	HMDB0002013	439829		0.74	0.83	0.85	0.78	1.12	1.14	1.06	1.03	0.95	0.92		8.3114e-07	5.0202e-08	7.784e-07	1.8263e-06	4.2948e-06	1.1865e-05	5.036e-12	2.61e-12	0.0859	0.0056	0.0598	0.0038	0.433	0.0233	0.4311	0.3384	0.0223	0.0024	0.0026	0.0004		1.2796	0.9466	1.0559	0.9988	1.0827		100
	1771			propionylcarnitine (C3)	LC/MS pos early	32452	C03017	HMDB0000824	107738		5.57	0.76	0.76	0.8	0.14	0.14	0.14	1	1.05	1.05		0	0	7.9796e-10	3.1581e-09	5.871e-10	2.7248e-09	3.3071e-09	8.5442e-10	0	0	0	0	0	0	0.7772	0.4589	0.004	0.0005	0.0366	0.0048		1.1442	6.3735	0.8685	0.9115	0.8647		100
	1772			propionylglycine	LC/MS polar	31932		HMDB0000783	98681		0.61	0.81	0.91	0.77	1.33	1.49	1.27	1.12	0.95	0.85		1.341e-05	7.3141e-07	0.0096	0.0083	0.0507	0.0562	0.0067	0.0007	0.0203	0.0014	0.0306	0.002	0.0647	0.004	0.603	0.4024	0.3547	0.0298	0.4177	0.0459		0.985	0.5991	0.7997	0.7579	0.8928		93
	1774			methylmalonate (MMA)	LC/MS polar	1496	C02170	HMDB0000202	487		0.64	0.91	1	0.8	1.42	1.56	1.25	1.1	0.88	0.81		0.0003	1.5677e-05	0.2067	0.1025	0.932	0.448	0.1677	0.0151	0.0042	0.0003	0.0007	5.3075e-05	0.0381	0.0024	0.0459	0.1031	0.7914	0.0634	0.3003	0.0346		1.0118	0.6502	0.9221	0.8144	1.0112		93
	1781		Fatty Acid Metabolism (Acyl Glutamine)	hexanoylglutamine	LC/MS neg	54907					0.47	0.87	0.92	0.51	1.84	1.94	1.08	1.06	0.59	0.56		1.2715e-10	1.0988e-11	9.8213e-07	2.1913e-06	0.0019	0.0033	1.541e-12	9.2e-13	6.18e-10	7.7551e-11	1.2915e-09	1.4831e-10	0.2671	0.0151	0.1588	0.2079	3.913e-10	1.3176e-10	1.4545e-11	7.27e-12		1.3822	0.6538	1.2034	0.7057	1.271		96
	1805		Fatty Acid Metabolism (Acyl Glycine)	hexanoylglycine	LC/MS neg	35436		HMDB0000701	99463		0.66	1.01	1.11	0.91	1.52	1.67	1.38	1.1	0.9	0.82		0.001	4.7411e-05	0.8192	0.2762	0.1374	0.1242	0.1685	0.0151	0.0005	4.0836e-05	0.0002	1.8274e-05	0.0042	0.0003	0.1183	0.1755	0.0413	0.0042	0.0061	0.0009		0.6607	0.4365	0.6649	0.6012	0.7304		41
	1814			cis-3,4-methyleneheptanoylglycine	LC/MS neg	64386					0.53	0.94	0.97	0.66	1.77	1.83	1.24	1.04	0.7	0.68		2.04e-13	2.5e-14	0.0873	0.0517	0.6915	0.3713	5.9543e-10	1.841e-10	3e-14	6e-15	1.13e-13	2.2e-14	5.1417e-05	4.3595e-06	0.0852	0.1506	3.4935e-11	1.4256e-11	5e-15	6e-15		1.3426	0.7148	1.2624	0.883	1.3067		96
	1823			N-palmitoylglycine	LC/MS neg	42092		HMDB0013034	151008		0.82	1.03	1.02	0.9	1.26	1.25	1.1	0.99	0.87	0.89		0.0242	0.001	0.5484	0.2088	0.9351	0.4484	0.3582	0.0299	0.0164	0.0011	0.05	0.0032	0.2212	0.0127	0.5396	0.3817	0.1576	0.0147	0.3626	0.0402		1.0383	0.8492	1.0719	0.9365	1.0575		93
	1831			3-hydroxybutyroylglycine**	LC/MS pos early	62064					0.69	1.02	1.02	0.96	1.48	1.47	1.39	1	0.94	0.94		2.539e-07	1.6037e-08	0.8724	0.288	0.8755	0.4337	0.3561	0.0297	1.3847e-06	1.2848e-07	4.1417e-06	3.5144e-07	0.0001	1.1503e-05	0.9935	0.5195	0.1774	0.0162	0.1788	0.0213		1.3231	0.9134	1.3477	1.2678	1.3443		100
	1837			picolinoylglycine	LC/MS neg	63057		HMDB0059766	11788622		0.54	0.91	0.99	0.71	1.69	1.82	1.3	1.08	0.77	0.71		4.5864e-08	3.0672e-09	0.2315	0.1115	0.8956	0.4388	4.8742e-06	7.6251e-07	3.6523e-10	4.7911e-11	1.816e-09	2.0359e-10	4.1151e-05	3.5264e-06	0.1044	0.166	2.3228e-07	4.8003e-08	1.3602e-07	3.6028e-08		1.0166	0.5509	0.9298	0.7174	1.0053		78
	1840		Fatty Acid Metabolism (Acyl Carnitine, Short Chain)	acetylcarnitine (C2)	LC/MS pos early	32198	C02571	HMDB0000201	7045767		2.71	0.63	0.61	0.78	0.23	0.23	0.29	0.97	1.24	1.27		2.2999e-11	2.187e-12	1.0715e-10	5.183e-10	7.5544e-11	4.3392e-10	2.9066e-08	6.4493e-09	2.459e-12	4.07e-13	4.177e-12	6.46e-13	3.176e-12	5.88e-13	0.0411	0.0953	1.3648e-08	3.4499e-09	9.5126e-08	2.5673e-08		1.4513	3.9372	0.9109	1.1264	0.8864		100
	1844		Fatty Acid Metabolism (Acyl Carnitine, Medium Chain)	hexanoylcarnitine (C6)	LC/MS pos early	32328		HMDB0000756	6426853		0.84	0.87	0.89	0.8	1.04	1.06	0.95	1.02	0.92	0.9		0.0001	7.3305e-06	2.2746e-05	4.0327e-05	1.6389e-05	4.0983e-05	5.1339e-11	1.9923e-11	0.3902	0.0234	0.2454	0.0149	0.2109	0.0121	0.5504	0.3844	0.0011	0.0001	0.0002	3.1254e-05		1.2778	1.0745	1.1179	1.026	1.1375		100
	1852			octanoylcarnitine (C8)	LC/MS pos late	33936	C02838	HMDB0000791	11953814;123701		0.52	0.89	0.93	0.78	1.7	1.78	1.49	1.05	0.88	0.84		0	0	8.3128e-05	0.0001	0.0075	0.011	2.8911e-11	1.2063e-11	0	0	0	0	0	0	0.0265	0.0721	6.3219e-06	1.0607e-06	2.9619e-07	7.3454e-08		1.6048	0.8369	1.4209	1.248	1.4901		100
	1856			cis-3,4-methyleneheptanoylcarnitine	LC/MS pos late	64389					0.61	0.87	0.88	0.78	1.43	1.46	1.28	1.02	0.89	0.88		0	0	4.832e-06	9.7089e-06	2.843e-05	6.9299e-05	7.37e-13	4.83e-13	4.119e-12	6.66e-13	2.3887e-11	3.405e-12	3.895e-12	7.06e-13	0.2412	0.2595	0.0005	6.1399e-05	2.8909e-05	5.5263e-06		1.3166	0.7986	1.1435	1.0224	1.162		100
	1857			nonanoylcarnitine (C9)	LC/MS pos late	61775		HMDB0013288	91825642		0.47	0.91	0.88	0.78	1.95	1.88	1.66	0.97	0.85	0.88		4.65e-13	5.4e-14	0.0252	0.0189	0.0135	0.0185	1.2329e-05	1.8426e-06	4.4898e-11	6.491e-12	6.5629e-08	6.4137e-09	6.3028e-09	7.4994e-10	0.0999	0.1624	0.0016	0.0002	0.5033	0.0543		1.4521	0.6816	1.327	1.1322	1.2834		100
	1860			decanoylcarnitine (C10)	LC/MS pos late	33941		HMDB0000651	10245190		0.53	0.9	0.96	0.77	1.7	1.8	1.45	1.06	0.85	0.8		0	0	0.0008	0.0009	0.0537	0.0592	1.0884e-11	5.007e-12	0	0	0	0	5.1e-14	1.2e-14	0.0085	0.0419	2.1085e-08	5.1149e-09	7.0071e-10	2.5572e-10		1.6166	0.8595	1.458	1.2422	1.5472		100
	1861			laurylcarnitine (C12)	LC/MS pos late	34534		HMDB000225	168381		0.59	0.93	0.96	0.78	1.57	1.64	1.32	1.04	0.84	0.81		0	0	0.0032	0.0031	0.0891	0.0895	1.2693e-09	3.6161e-10	1e-15	0	2e-15	0	8.0416e-09	9.4977e-10	0.1322	0.1875	2.2679e-07	4.697e-08	1.3514e-07	3.588e-08		1.4121	0.832	1.3077	1.1005	1.3619		100
	1862		Fatty Acid Metabolism (Acyl Carnitine, Long Chain Saturated)	myristoylcarnitine (C14)	LC/MS pos late	33952		HMDB000506	6426854		3.03	0.93	0.97	0.75	0.31	0.32	0.25	1.04	0.81	0.77		0	0	0.0106	0.009	0.1341	0.1217	1.5015e-10	5.2056e-11	0	0	0	0	0	0	0.3795	0.3175	1.4363e-08	3.6022e-09	2.0751e-08	6.1563e-09		1.1926	3.6108	1.1102	0.8941	1.1551		100
	1864			palmitoylcarnitine (C16)	LC/MS pos late	44681	C02990	HMDB0000222	461		9.7	0.92	0.96	0.75	0.1	0.1	0.08	1.04	0.81	0.77		0	0	0.0052	0.0049	0.0269	0.0328	5.715e-12	2.882e-12	0	0	0	0	0	0	0.0922	0.1565	1.0687e-08	2.7666e-09	4.019e-11	1.8439e-11		1.1052	10.717	1.019	0.8237	1.0632		100
	1865			margaroylcarnitine (C17)*	LC/MS pos late	57512		HMDB0006210	53477803		11.34	0.96	0.97	0.77	0.08	0.09	0.07	1.02	0.81	0.79		0	0	0.4402	0.176	0.2666	0.198	6.1934e-07	1.1231e-07	0	0	0	0	0	0	0.9393	0.509	5.688e-07	1.1066e-07	2.6875e-07	6.7037e-08		1.1361	12.8848	1.0877	0.876	1.1046		100
	1866			stearoylcarnitine (C18)	LC/MS pos late	34409		HMDB0000848	3006797		16.64	0.97	0.98	0.76	0.06	0.06	0.05	1.02	0.79	0.77		0	0	0.331	0.1421	0.4323	0.2728	2.2791e-11	9.638e-12	0	0	0	0	0	0	0.6066	0.4037	9.51e-13	6.2e-13	5.4189e-10	2.0004e-10		1.0765	17.9137	1.0413	0.8176	1.0595		100
	1867			arachidoylcarnitine (C20)*	LC/MS pos late	57513		HMDB0006460	53477833		4.47	0.9	0.89	0.79	0.2	0.2	0.18	1	0.88	0.88		0	0	0.0099	0.0085	0.0001	0.0003	1.1031e-06	1.8948e-07	0	0	0	0	0	0	0.6897	0.4331	0.1662	0.0152	0.0145	0.002		1.0742	4.7975	0.9637	0.8462	0.9614		100
	1868			behenoylcarnitine (C22)*	LC/MS pos late	57514		HMDB0062468	71464577		1.98	0.69	0.79	0.66	0.35	0.4	0.33	1.14	0.96	0.84		1.0412e-11	1.018e-12	4.1748e-05	7.1119e-05	0.002	0.0034	0.0003	3.7658e-05	1.4649e-10	1.994e-11	7.2925e-11	9.658e-12	1.1792e-10	1.7352e-11	0.1859	0.2299	0.4921	0.0404	0.4661	0.0507		1.1854	2.3434	0.8165	0.7834	0.9337		93
	1869			lignoceroylcarnitine (C24)*	LC/MS pos late	57515					1.14	0.85	0.86	0.76	0.75	0.75	0.67	1.01	0.89	0.89		0.0004	2.0139e-05	9.2421e-06	1.7664e-05	3.42e-06	9.5866e-06	1.6638e-09	4.5742e-10	4.105e-10	5.3557e-11	4.4906e-09	4.865e-10	7.14e-13	1.45e-13	0.8795	0.4908	0.0001	1.6249e-05	0.0001	1.7918e-05		1.1739	1.3409	1.0031	0.896	1.0119		96
	1870			cerotoylcarnitine (C26)*	LC/MS pos late	57516		HMDB0006347	53477828		1.14	0.86	0.86	0.77	0.76	0.76	0.68	1	0.89	0.89		1.7786e-05	9.5859e-07	2.153e-06	4.5847e-06	4.3379e-11	2.542e-10	4.7851e-11	1.8646e-11	6.0149e-11	8.609e-12	3.5584e-11	4.944e-12	1.249e-12	2.44e-13	0.8459	0.4828	8.0592e-06	1.3382e-06	1.9334e-05	3.8036e-06		1.1413	1.3001	0.984	0.8793	0.9855		100
	1879		Fatty Acid Metabolism (Acyl Carnitine, Monounsaturated)	3-decenoylcarnitine	LC/MS pos late	63361					0.66	0.44	0.68	0.75	0.66	1.03	1.13	1.57	1.72	1.1		0.3122	0.0122	0.0003	0.0004	0.0051	0.008	0.202	0.0179	0.0023	0.0002	0.1628	0.01	0.7474	0.0391	0.0288	0.0755	0.0022	0.0003	0.2301	0.027		1.0576	0.7012	0.4606	0.7931	0.7211		74
	1880			cis-4-decenoylcarnitine (C10:1)	LC/MS pos late	38178		HMDB0013205	57357170		0.49	0.92	0.92	0.77	1.89	1.89	1.59	1	0.84	0.84		0	0	0.013	0.0107	0.0122	0.017	6.3587e-08	1.3325e-08	0	0	3e-15	1e-15	3.89e-13	8.3e-14	0.7289	0.4443	7.8335e-06	1.3029e-06	4.7709e-05	8.7805e-06		1.4344	0.699	1.3182	1.1116	1.3202		100
	1881			undecenoylcarnitine (C11:1)	LC/MS pos late	63613					0.55	0.9	0.94	0.77	1.63	1.7	1.4	1.04	0.86	0.83		0	0	0.0002	0.0003	0.0054	0.0084	3.2445e-11	1.336e-11	5e-15	1e-15	1e-15	0	1.066e-12	2.1e-13	0.0429	0.0984	4.9847e-08	1.1624e-08	2.7335e-08	8.0173e-09		1.2709	0.7	1.1387	0.9822	1.1891		100
	1882			5-dodecenoylcarnitine (C12:1)	LC/MS pos late	61769		HMDB13326	91825571		0.52	1	0.99	0.76	1.93	1.92	1.47	0.99	0.76	0.77		1.127e-12	1.25e-13	0.5126	0.1983	0.9647	0.4543	2.9087e-07	5.4968e-08	4.2649e-10	5.5344e-11	1.7531e-09	1.9684e-10	7.8953e-07	7.8601e-08	0.2612	0.2672	8.5137e-05	1.2634e-05	0.0001	2.4341e-05		1.3361	0.6895	1.3337	1.016	1.3256		100
	1884			myristoleoylcarnitine (C14:1)*	LC/MS pos late	48182		HMDB0240588	129691961		0.6	0.9	0.96	0.77	1.49	1.59	1.28	1.07	0.86	0.8		8e-15	1e-15	0.0002	0.0002	0.0344	0.0404	1.1458e-11	5.22e-12	2.1e-13	4e-14	4.16e-13	7.2e-14	1.6315e-07	1.7093e-08	0.0146	0.0547	1.5671e-10	5.6312e-11	4.9002e-09	1.562e-09		1.4312	0.8613	1.2872	1.1048	1.3728		100
	1885			palmitoleoylcarnitine (C16:1)*	LC/MS pos late	53223			71464547		2.95	0.91	0.95	0.77	0.31	0.32	0.26	1.05	0.84	0.81		0	0	0.0005	0.0006	0.0207	0.0262	6.5726e-10	2.0189e-10	0	0	0	0	0	0	0.0351	0.0859	7.8996e-07	1.5185e-07	1.2268e-08	3.7258e-09		1.2083	3.5621	1.1018	0.9297	1.1523		100
	1886			oleoylcarnitine (C18:1)	LC/MS pos late	35160		HMDB0005065	6441392		17.38	0.89	0.99	0.61	0.05	0.06	0.04	1.11	0.68	0.62		0	0	0.0103	0.0088	0.6528	0.3586	6.7464e-07	1.2026e-07	0	0	0	0	0	0	0.0905	0.1544	3.3947e-06	5.9658e-07	8.0224e-08	2.1881e-08		1.0338	17.97	0.9238	0.6309	1.0237		89
	1887			eicosenoylcarnitine (C20:1)*	LC/MS pos late	57519					8.46	0.87	0.83	0.75	0.1	0.1	0.09	0.96	0.87	0.91		0	0	0.0156	0.0124	0.0013	0.0024	1.0601e-07	2.1215e-08	1e-15	0	0	0	0	0	0.9553	0.5111	0.9392	0.0743	0.9973	0.1035		1.1276	9.5451	0.9796	0.8476	0.9359		100
	1890			ximenoylcarnitine (C26:1)*	LC/MS pos late	57517					1.06	0.9	0.87	0.76	0.85	0.82	0.71	0.96	0.84	0.87		0.0391	0.0016	0.0008	0.001	6.7739e-05	0.0002	4.4949e-10	1.432e-10	1.2716e-06	1.186e-07	4.8483e-07	4.3815e-08	1.0021e-10	1.4883e-11	0.3832	0.3194	6.7986e-08	1.5479e-08	1.0996e-06	2.4696e-07		1.155	1.2285	1.0434	0.875	1.006		100
	1891		Fatty Acid Metabolism (Acyl Carnitine, Polyunsaturated)	linoleoylcarnitine (C18:2)*	LC/MS pos late	46223		HMDB0006469	6450015		8.37	0.93	0.98	0.75	0.11	0.12	0.09	1.05	0.81	0.77		0	0	0.0051	0.0048	0.3364	0.2253	1.282e-12	7.95e-13	0	0	0	0	0	0	0.0267	0.0721	2.043e-12	1.192e-12	3.326e-12	1.907e-12		1.1223	9.3947	1.0453	0.845	1.1019		100
	1893			dihomo-linoleoylcarnitine (C20:2)*	LC/MS pos late	57520					11.15	0.88	0.91	0.68	0.08	0.08	0.06	1.03	0.78	0.75		0	0	0.0014	0.0015	0.0015	0.0026	6.3418e-11	2.431e-11	0	0	0	0	0	0	0.262	0.2672	1.5897e-07	3.387e-08	2.3617e-10	9.3349e-11		1.1905	13.2745	1.0459	0.8136	1.0799		100
	1894			arachidonoylcarnitine (C20:4)	LC/MS pos late	57518		HMDB0006455	136212424		5.83	0.91	0.94	0.69	0.16	0.16	0.12	1.03	0.76	0.74		0	0	0.0143	0.0116	0.1234	0.1137	2.0853e-05	3.0488e-06	0	0	0	0	0	0	0.3551	0.3079	0.0001	1.4797e-05	0.0002	2.8311e-05		1.2031	7.0127	1.0993	0.8318	1.1296		100
	1895			dihomo-linolenoylcarnitine (C20:3n3 or 6)*	LC/MS pos late	57521					7.3	0.91	0.96	0.71	0.12	0.13	0.1	1.06	0.79	0.74		0	0	0.0082	0.0072	0.1624	0.1392	8.0698e-10	2.4305e-10	0	0	0	0	0	0	0.0738	0.1389	9.0915e-09	2.3792e-09	1.5693e-09	5.2775e-10		1.156	8.4335	1.0486	0.8259	1.1089		100
	1907		Fatty Acid Metabolism (Acyl Carnitine, Dicarboxylate)	adipoylcarnitine (C6-DC)	LC/MS pos early	52988		HMDB0061677	71296139		0.53	0.85	0.84	0.89	1.6	1.6	1.69	1	1.05	1.06		2.22e-13	2.7e-14	5.2184e-06	1.0379e-05	0.0009	0.0017	0.0324	0.0032	2.948e-09	3.4647e-10	9.3787e-08	9.1028e-09	1.0499e-06	1.0371e-07	0.984	0.5174	0.3051	0.0264	0.3484	0.0388		1.3547	0.716	1.1473	1.2103	1.1438		96
	1914			pimeloylcarnitine/3-methyladipoylcarnitine (C7-DC)	LC/MS pos early	53224					0.41	0.97	0.93	0.9	2.35	2.24	2.18	0.96	0.93	0.97		1.6521e-05	8.9358e-07	0.8293	0.2784	0.5873	0.3344	0.1488	0.0135	1.7621e-05	1.4984e-06	7.7763e-05	6.0281e-06	0.0014	0.0001	0.6307	0.4137	0.1824	0.0165	0.331	0.0371		0.8481	0.3506	0.8237	0.7659	0.7868		59
	1915			suberoylcarnitine (C8-DC)	LC/MS pos early	52990					0.58	0.95	0.96	3.35	1.62	1.65	5.74	1.02	3.54	3.48		2.9088e-05	1.5386e-06	0.2917	0.1335	0.4742	0.2914	2.0156e-10	6.74e-11	0.0006	4.833e-05	0.0003	2.1088e-05	8.9e-14	2.1e-14	0.75	0.4501	9.4858e-11	3.4868e-11	1.7334e-11	8.34e-12		0.711	0.4153	0.6725	2.3829	0.6853		59
	1917			octadecanedioylcarnitine (C18-DC)*	LC/MS pos late	61867					0.5	0.92	0.97	0.74	1.83	1.93	1.48	1.05	0.81	0.77		0	0	0.0073	0.0065	0.114	0.1068	2.0757e-10	6.9165e-11	0	0	0	0	8.8249e-11	1.3348e-11	0.0545	0.1175	9.7325e-07	1.8271e-07	1.458e-07	3.8301e-08		1.2105	0.6098	1.1173	0.8996	1.1743		100
	1918			octadecenedioylcarnitine (C18:1-DC)*	LC/MS pos late	61865					0.52	0.93	0.89	0.8	1.79	1.7	1.53	0.95	0.86	0.9		0	0	0.0052	0.0049	5.8236e-06	1.5641e-05	1.3078e-08	3.045e-09	1e-15	0	3.5e-14	7e-15	1.274e-12	2.49e-13	0.0094	0.0435	0.0001	1.5956e-05	0.047	0.006		1.3389	0.6987	1.2474	1.0675	1.1868		100
	1919		Fatty Acid Metabolism (Acyl Carnitine, Hydroxy)	(R)-3-hydroxybutyrylcarnitine	LC/MS pos early	43264		HMDB0013127	53481617		3.23	0.76	0.76	0.75	0.23	0.23	0.23	1	0.99	0.99		5.7541e-09	4.0852e-10	0.0255	0.0191	0.0027	0.0045	0.011	0.0012	1.2751e-10	1.7455e-11	1.1887e-10	1.5312e-11	1.2851e-10	1.8696e-11	0.4117	0.3313	0.2896	0.0252	0.6281	0.067		1.0317	3.3371	0.7831	0.7727	0.7793		81
	1920			(S)-3-hydroxybutyrylcarnitine	LC/MS pos early	52984		HMDB0013127	71464477		5.63	0.63	0.57	1.03	0.11	0.1	0.18	0.91	1.65	1.81		8.735e-11	7.725e-12	2.9411e-06	6.0972e-06	9.5144e-06	2.4752e-05	0.3587	0.0299	2.61e-12	4.3e-13	1.1467e-11	1.696e-12	2.24e-12	4.22e-13	0.1951	0.2338	1.1012e-05	1.8129e-06	6.4687e-05	1.1704e-05		1.3099	7.3723	0.8196	1.3516	0.7472		93
	1924			3-hydroxyoctanoylcarnitine (1)	LC/MS pos early	64393					0.99	0.59	0.58	0.77	0.6	0.58	0.77	0.97	1.29	1.33		0.2736	0.0107	1.6224e-05	2.9984e-05	1.2426e-05	3.1756e-05	0.0122	0.0013	0.0516	0.0034	0.043	0.0028	0.6041	0.032	0.6097	0.4044	0.0001	1.5581e-05	5.3471e-05	9.7432e-06		1.5995	1.5885	0.9505	1.2301	0.9252		96
	1925			3-hydroxyoctanoylcarnitine (2)	LC/MS pos early	64394					0.7	0.76	0.75	1.09	1.09	1.08	1.57	1	1.44	1.45		2.9873e-06	1.7135e-07	3.5005e-06	7.2187e-06	4.7781e-06	1.3014e-05	0.0148	0.0015	0.5015	0.0297	0.5557	0.032	3.7539e-11	5.899e-12	0.782	0.4606	1.8135e-05	2.9402e-06	2.0119e-05	3.9399e-06		1.3382	0.931	1.0115	1.4604	1.0076		100
	1927			3-hydroxydecanoylcarnitine	LC/MS pos late	63358		HMDB0061636	121454166		0.63	0.65	0.69	0.74	1.03	1.09	1.17	1.05	1.13	1.08		1.14e-13	1.4e-14	5.0577e-07	1.2083e-06	2.5252e-07	8.1842e-07	1.9753e-09	5.3069e-10	0.3192	0.0197	0.1439	0.0089	7.2103e-06	6.6031e-07	0.3719	0.3149	0.1056	0.0101	0.2134	0.0251		1.6303	1.0331	1.0674	1.211	1.1237		100
	1931		Carnitine Metabolism	deoxycarnitine	LC/MS pos early	36747	C01181	HMDB0001161	22620		3.93	0.99	0.99	0.86	0.25	0.25	0.22	1	0.87	0.86		0	0	0.4089	0.1674	0.4952	0.2997	1.0948e-11	5.011e-12	0	0	0	0	0	0	0.8166	0.4728	9.5e-14	8e-14	1.0017e-11	5.127e-12		1.0207	4.0161	1.0061	0.8729	1.0098		100
	1932			carnitine	LC/MS pos early	15500	C00487 C00308	HMDB0000062	288		0.69	1.01	1.01	0.9	1.46	1.46	1.31	1	0.9	0.89		0	0	0.4857	0.1899	0.2178	0.1719	1.938e-09	5.2215e-10	3e-15	1e-15	0	0	1.767e-12	3.4e-13	0.4297	0.3377	9.62e-13	6.22e-13	2.4e-14	2.2e-14		1.018	0.702	1.0233	0.9163	1.0284		100
	1936		Ketone Bodies	acetoacetate	LC/MS pos early	33963	C00164	HMDB0000060	96		0.3	1.43	1.5	2.02	4.81	5.07	6.81	1.05	1.42	1.34		0.0003	1.3716e-05	0.0287	0.021	0.0432	0.0489	2.2103e-07	4.2364e-08	9.4447e-06	8.1659e-07	7.4919e-05	5.846e-06	5.3407e-10	7.1672e-11	0.6653	0.4264	0.0012	0.0002	0.0005	7.9815e-05		0.6102	0.1811	0.8704	1.2328	0.918		44
	1938			3-hydroxybutyrate (BHBA)	LC/MS polar	542	C03197 C01089	HMDB0000011 HMDB0000357 HMDB0000442	441;94318;92135		0.81	1.03	1.08	0.91	1.27	1.33	1.12	1.05	0.88	0.84		2.184e-12	2.3e-13	0.9627	0.3085	0.4449	0.2787	2.1888e-06	3.5896e-07	1.6693e-11	2.524e-12	9.09e-13	1.52e-13	0.0001	1.1068e-05	0.3141	0.2933	6.0259e-08	1.385e-08	4.0159e-09	1.3061e-09		2.0465	1.6632	2.1041	1.8595	2.2111		100
	1943		Fatty Acid Metabolism (Acyl Choline)	palmitoylcholine	LC/MS pos late	52944		HMDB0240592	151731		0.34	4.98	4.89	1.89	14.64	14.38	5.55	0.98	0.38	0.39		7.2881e-07	4.4374e-08	1.034e-12	7.943e-12	2e-15	2.1e-14	0.0001	1.3574e-05	3e-15	1e-15	8e-15	2e-15	9.4851e-11	1.4124e-11	0.5195	0.3746	2.0319e-10	7.2207e-11	1.5385e-09	5.1944e-10		0.4612	0.1569	2.2975	0.8711	2.2564		100
	1944			oleoylcholine	LC/MS pos late	53260		HMDB0240596	59040790		1.05	5.24	5.01	1.9	5.01	4.78	1.81	0.96	0.36	0.38		0.9942	0.0362	3.144e-12	2.1998e-11	1.83e-13	1.538e-12	0.0022	0.0003	1.7684e-09	2.1232e-10	7.2196e-09	7.6575e-10	0.0093	0.0006	0.1906	0.2322	1.0382e-07	2.3038e-08	2.2784e-07	5.7959e-08		0.4071	0.4262	2.1345	0.7733	2.0387		81
	1947			dihomo-linolenoyl-choline	LC/MS pos late	53262					0.75	4.84	4.54	1.79	6.5	6.09	2.41	0.94	0.37	0.4		0.0346	0.0015	1.1016e-08	3.5378e-08	4.1873e-10	2.0413e-09	0.0002	2.5887e-05	3.4532e-09	4.0128e-10	6.4237e-10	7.6365e-11	1.821e-06	1.7529e-07	0.8463	0.4828	3.3631e-07	6.8044e-08	9.7355e-07	2.2214e-07		0.2711	0.2021	1.3133	0.4866	1.2311		26
	1948			linoleoylcholine*	LC/MS pos late	57463		HMDB0013213	53481656		0.22	4.79	4.72	1.88	21.44	21.11	8.39	0.98	0.39	0.4		3.2617e-09	2.3653e-10	3.815e-12	2.6225e-11	6e-15	6.7e-14	0.0002	2.2216e-05	0	0	0	0	1.54e-13	3.5e-14	0.4972	0.3654	3.1428e-10	1.0695e-10	2.1585e-09	7.1652e-10		0.4639	0.1037	2.2235	0.8699	2.1889		100
	1950			stearoylcholine*	LC/MS pos late	57464			90111		0.52	6.9	6.51	2.52	13.22	12.47	4.83	0.94	0.36	0.39		0.0245	0.001	8.6e-13	7.017e-12	4.5e-14	4.2e-13	9.1455e-06	1.391e-06	0	0	0	0	5.5129e-08	6.0243e-09	0.6481	0.4196	2.8215e-06	5.0042e-07	2.1205e-07	5.4373e-08		0.217	0.1133	1.4983	0.5467	1.4125		30
	1951			docosahexaenoylcholine	LC/MS pos late	53263					0.59	3.76	3.78	1.4	6.36	6.39	2.37	1.01	0.37	0.37		0.0084	0.0004	4.1135e-09	1.3894e-08	9.5996e-11	5.4069e-10	0.0047	0.0005	8.2046e-10	1.0172e-10	1.7413e-10	2.215e-11	1.1602e-06	1.1391e-07	0.8308	0.4772	7.0785e-07	1.3634e-07	3.1492e-07	7.7205e-08		0.3574	0.2115	1.3441	0.5011	1.3514		30
	1952			arachidonoylcholine	LC/MS pos late	53261		HMDB0240583	122198216		0.35	4.49	4.44	1.72	12.91	12.78	4.95	0.99	0.38	0.39		1.0582e-05	5.8484e-07	4.402e-12	2.9737e-11	1.6e-14	1.67e-13	0.0002	2.4059e-05	0	0	2e-15	0	9.2688e-10	1.2084e-10	0.5607	0.3874	1.7802e-09	5.2752e-10	1.0607e-08	3.2367e-09		0.4635	0.161	2.0791	0.7972	2.0575		85
	1960		Fatty Acid, Monohydroxy	2-hydroxyoctanoate	LC/MS neg	22036		HMDB0002264	5312860;6995013;94180		0.57	0.95	0.92	0.79	1.66	1.62	1.37	0.98	0.83	0.85		9.0483e-10	7.0441e-11	0.2071	0.1025	0.0043	0.0068	8.8671e-07	1.5513e-07	2.2414e-09	2.6559e-10	6.3796e-09	6.8074e-10	1.3439e-07	1.4149e-08	0.121	0.1785	1.4476e-05	2.3549e-06	3.4867e-05	6.5484e-06		1.7078	0.9765	1.6181	1.3422	1.5785		100
	1962			2-hydroxydecanoate	LC/MS neg	42489		HMDB0094656	21488		0.54	0.97	0.99	0.81	1.78	1.83	1.49	1.02	0.84	0.82		0	0	0.1369	0.0744	0.3686	0.2416	6.61e-13	4.36e-13	0	0	0	0	2.005e-12	3.79e-13	0.3888	0.3224	1.2039e-11	5.548e-12	2.3363e-10	9.2632e-11		1.0935	0.5925	1.0559	0.8844	1.0818		100
	1966			2-hydroxylaurate	LC/MS neg	52916			97783		0.64	1.02	1.04	0.87	1.58	1.62	1.35	1.02	0.85	0.83		2.6392e-10	2.1933e-11	0.8413	0.2814	0.4938	0.2993	6.1772e-05	8.617e-06	4.1215e-10	5.3677e-11	8.4955e-10	9.9656e-11	7.5561e-09	8.9408e-10	0.6001	0.4018	8.2456e-05	1.2254e-05	5.221e-06	1.0906e-06		1.0175	0.6549	1.0368	0.8837	1.0605		100
	1968			2-hydroxypalmitate	LC/MS neg	35675		HMDB0031057	12575964;92836;11065598		0.5	1.48	1.47	0.95	2.98	2.96	1.91	1	0.64	0.65		2.0887e-10	1.7486e-11	5.4695e-08	1.5092e-07	2.6164e-06	7.5893e-06	0.5148	0.0416	1.38e-13	2.7e-14	3.2e-13	5.6e-14	1.4644e-08	1.6799e-09	0.4445	0.3431	1.1276e-07	2.4965e-08	3.3809e-06	7.2026e-07		0.9115	0.4538	1.3505	0.867	1.3439		100
	1971			2-hydroxystearate	LC/MS neg	17945	C03045 C03042	HMDB0062549	69417;439885;439887		0.54	1.45	1.41	0.98	2.67	2.59	1.8	0.97	0.67	0.69		2.298e-09	1.6969e-10	2.6165e-07	6.5297e-07	1.5168e-05	3.8094e-05	0.8613	0.0665	6.7e-14	1.4e-14	2.51e-13	4.5e-14	2.1494e-08	2.4352e-09	0.1574	0.207	5.1856e-07	1.0192e-07	3.3123e-05	6.2852e-06		0.911	0.4951	1.3223	0.8915	1.2833		100
	1976			2-hydroxynervonate*	LC/MS neg	61698			5312783		0.57	0.97	0.92	0.91	1.7	1.62	1.6	0.95	0.94	0.99		9.265e-08	6.0625e-09	0.9229	0.2996	0.4863	0.2973	0.235	0.0207	1.6946e-07	1.6848e-08	9.7558e-07	8.5866e-08	8.6476e-07	8.5824e-08	0.2271	0.2528	0.1374	0.0129	0.5349	0.0576		1.154	0.6574	1.1161	1.051	1.0621		100
	1979			3-hydroxyhexanoate	LC/MS neg	53230		HMDB0061652 HMDB0010718	151492		0.69	1	1.02	0.89	1.45	1.48	1.3	1.02	0.89	0.88		1.5643e-08	1.0762e-09	0.9677	0.3095	0.8204	0.413	0.0335	0.0033	9.216e-08	9.3821e-09	3.7154e-09	4.0562e-10	2.4816e-05	2.1791e-06	0.764	0.4559	0.0231	0.0025	0.0112	0.0016		1.1403	0.7828	1.1387	1.0145	1.1583		100
	1980			3-hydroxyoctanoate	LC/MS neg	22001	C20793	HMDB0001954	26613		0.58	0.99	1.01	0.79	1.71	1.74	1.36	1.02	0.79	0.78		0	0	0.6196	0.2284	0.7449	0.3897	3.4034e-10	1.0991e-10	2e-15	0	4e-15	1e-15	5.6961e-09	6.8282e-10	0.2751	0.2734	3.7821e-11	1.5177e-11	3.2614e-11	1.5111e-11		1.1783	0.6826	1.1666	0.9261	1.1909		100
	1982			3-hydroxydecanoate	LC/MS neg	22053		HMDB0002203	26612		0.58	0.99	1.02	0.83	1.69	1.75	1.41	1.03	0.84	0.81		0	0	0.7638	0.2621	0.7019	0.3746	8.0035e-07	1.4081e-07	0	0	6e-15	1e-15	1.1052e-11	1.907e-12	0.4071	0.33	5.1431e-10	1.6905e-10	3.0552e-09	1.0038e-09		1.2399	0.7245	1.2261	1.0238	1.2664		100
	1985			3-hydroxylaurate	LC/MS neg	32457		HMDB0000387	94216		0.63	1	1.03	0.85	1.58	1.63	1.34	1.03	0.85	0.82		9.74e-13	1.09e-13	0.7149	0.2512	0.6351	0.3523	3.9796e-06	6.2967e-07	1.8492e-10	2.489e-11	1.285e-12	2.11e-13	7.9562e-08	8.5886e-09	0.4173	0.3328	9.1616e-07	1.73e-07	1.2402e-06	2.7564e-07		1.2753	0.8067	1.2711	1.0783	1.312		100
	1990			3-hydroxyoleate*	LC/MS neg	61843					0.64	1	0.84	0.81	1.58	1.32	1.27	0.83	0.8	0.96		0.0775	0.0032	0.9361	0.3026	0.2237	0.1756	0.3224	0.0274	0.0469	0.0031	0.9179	0.0515	0.5308	0.0283	0.1048	0.1661	0.2307	0.0205	0.6752	0.0718		0.9028	0.574	0.9068	0.7281	0.7564		85
	2010			16-hydroxypalmitate	LC/MS neg	39609	C18218	HMDB0006294	10466		0.69	0.99	1.05	0.92	1.44	1.52	1.34	1.06	0.93	0.88		2.8147e-06	1.6206e-07	0.9549	0.3069	0.1707	0.1451	0.068	0.0065	2.4361e-06	2.2345e-07	1.9065e-07	1.7867e-08	0.0005	3.6319e-05	0.2603	0.2672	0.085	0.0083	0.0014	0.0002		1.0978	0.755	1.0854	1.0101	1.1503		100
	2014			13-HODE + 9-HODE	LC/MS neg	37752	C14767 C14762	HMDB0004667 HMDB0004670	5312830;1424;5282947;5282944;5282945		0.73	0.87	0.92	0.73	1.19	1.27	1	1.06	0.84	0.79		0.0002	1.082e-05	0.0157	0.0124	0.1717	0.1454	5.643e-05	7.9069e-06	0.1851	0.0117	0.0669	0.0042	0.3918	0.0212	0.4529	0.348	0.0409	0.0042	0.0239	0.0032		1.1756	0.8534	1.019	0.8555	1.0818		100
	2030		Fatty Acid, Dihydroxy	12,13-DiHOME	LC/MS neg	38395	C14829	HMDB0004705	10236635		0.62	1.34	1.24	1.11	2.16	2	1.78	0.93	0.82	0.89		0.0084	0.0004	0.0236	0.0177	0.1044	0.1003	0.7338	0.0577	1.0817e-05	9.2966e-07	0.0001	9.2968e-06	0.011	0.0007	0.4601	0.3505	0.009	0.001	0.2945	0.034		0.6176	0.384	0.8285	0.6831	0.7672		56
	2031			9,10-DiHOME	LC/MS neg	38399	C14828	HMDB0004704	9966640		0.67	1.28	1.12	0.99	1.9	1.66	1.47	0.88	0.78	0.88		0.0191	0.0008	0.0703	0.0432	0.2554	0.1932	0.9654	0.0739	8.1133e-05	6.5596e-06	0.0049	0.0003	0.0237	0.0015	0.5034	0.3685	0.0994	0.0096	0.2509	0.0293		0.5946	0.3997	0.7587	0.5885	0.6652		52
	2033			2S,3R-dihydroxybutyrate	LC/MS polar	62950		HMDB0002453	10964471		0.7	0.98	1.05	0.89	1.4	1.5	1.27	1.07	0.91	0.85		6.328e-12	6.3e-13	0.2866	0.1321	0.3844	0.2483	9.9917e-05	1.346e-05	2.8826e-08	3.1006e-09	9.2885e-11	1.2098e-11	2.6957e-06	2.5565e-07	0.037	0.0887	0.0039	0.0005	1.1043e-05	2.2201e-06		1.2605	0.8806	1.2325	1.1183	1.3228		100
	2034			2R,3R-dihydroxybutyrate	LC/MS polar	63109		HMDB0000498	13120901		0.74	0.97	1.02	0.85	1.3	1.38	1.14	1.06	0.88	0.83		8.837e-12	8.71e-13	0.2914	0.1335	0.4982	0.3004	7.5722e-05	1.0409e-05	2.2743e-07	2.2275e-08	1.3522e-11	1.979e-12	0.0002	1.7804e-05	0.047	0.1048	0.0002	2.2497e-05	1.0292e-06	2.3237e-07		1.0977	0.8152	1.061	0.9329	1.1239		100
	2037			3,4-dihydroxybutyrate	LC/MS polar	62952		HMDB0000337	150929		0.71	1.11	1.25	0.89	1.56	1.75	1.25	1.12	0.8	0.72		1.1994e-08	8.3012e-10	0.0132	0.0108	0.0001	0.0003	0.0075	0.0008	7.0073e-11	9.951e-12	4.7143e-11	6.461e-12	0.0005	3.7077e-05	0.0019	0.0142	2.5611e-06	4.5592e-07	1.6266e-08	4.8909e-09		0.9538	0.6806	1.0615	0.8528	1.1892		100
	2172		Endocannabinoid	N-oleoyltaurine	LC/MS neg	39732			6437033		0.86	0.89	0.85	0.82	1.03	0.99	0.95	0.96	0.93	0.96		0.4466	0.0168	0.4321	0.1742	0.2902	0.2102	0.2365	0.0207	0.9715	0.0562	0.7675	0.0435	0.5796	0.0308	0.7492	0.4501	0.5683	0.0465	0.9124	0.0958		0.8982	0.7725	0.7957	0.7375	0.7657		56
	2173			N-stearoyltaurine	LC/MS neg	39730			168274		2.7	0.84	0.99	0.88	0.31	0.37	0.32	1.18	1.04	0.88		8.4125e-07	5.0678e-08	0.3543	0.1494	0.7615	0.3937	0.4869	0.0396	6.3629e-08	6.5514e-09	3.5317e-06	3.0003e-07	1.8996e-08	2.1598e-09	0.1108	0.1702	0.6993	0.0566	0.4006	0.0442		0.7184	1.9403	0.6041	0.6301	0.7142		41
	2196			N-oleoylserine	LC/MS neg	57664			44190514		0.77	1.54	1.58	0.81	1.99	2.05	1.05	1.03	0.53	0.51		0.0056	0.0003	6.9485e-08	1.8907e-07	7.4619e-08	2.5767e-07	0.0094	0.001	6.2615e-08	6.4562e-09	2.1321e-07	1.9929e-08	0.5131	0.0274	0.8544	0.4838	1.223e-08	3.1409e-09	5.0568e-08	1.4246e-08		0.8446	0.6532	1.3019	0.6879	1.3365		96
	2197			N-stearoylserine*	LC/MS neg	61822					0.94	2.77	2.98	0.85	2.95	3.17	0.91	1.07	0.31	0.29		0.3409	0.013	4.902e-11	2.5106e-10	6.223e-12	4.0567e-11	0.1042	0.0096	6.2753e-09	7.143e-10	9.3143e-09	9.8059e-10	0.6505	0.0343	0.4948	0.3654	4.2702e-10	1.4279e-10	4.6904e-10	1.7465e-10		0.673	0.6323	1.8643	0.5741	2.0023		100
	2198			N-palmitoylserine	LC/MS neg	57659			6453686		0.69	1.66	1.66	0.9	2.41	2.42	1.31	1	0.54	0.54		0.013	0.0006	0.0002	0.0003	0.0004	0.0008	0.6242	0.0498	5.704e-07	5.4535e-08	3.2515e-06	2.7689e-07	0.0739	0.0045	0.7096	0.4394	0.0004	4.802e-05	0.0004	7.3326e-05		0.6335	0.4356	1.0488	0.5693	1.0536		67
	2201		Inositol Metabolism	myo-inositol	LC/MS polar	1124	C00137	HMDB0000211	892		1.45	1.15	1.19	0.83	0.8	0.82	0.57	1.03	0.72	0.7		7.9717e-06	4.4329e-07	0.0156	0.0124	0.001	0.0018	0.0089	0.0009	0.1075	0.007	0.136	0.0085	2.8892e-05	2.5163e-06	0.3932	0.3252	1.1896e-07	2.6156e-08	7.2121e-07	1.6784e-07		0.8871	1.2839	1.0221	0.7347	1.0539		100
	2232		Phospholipid Metabolism	choline	LC/MS pos early	15506	C00114	HMDB0000097	305		1.64	1.23	1.25	0.92	0.75	0.76	0.56	1.02	0.75	0.74		2.4384e-06	1.4093e-07	1.035e-08	3.3514e-08	4.5343e-10	2.174e-09	0.0004	4.7473e-05	0.0085	0.0006	0.0092	0.0006	3.2851e-07	3.3864e-08	0.592	0.3985	1.0159e-11	4.844e-12	3.2701e-11	1.5111e-11		0.9029	1.4801	1.1069	0.8308	1.125		100
	2233			choline phosphate	LC/MS pos early	34396	C00588	HMDB0001565	1014		7.73	0.86	0.94	1.06	0.11	0.12	0.14	1.09	1.23	1.13		0	0	0.0003	0.0004	0.0722	0.0752	0.1049	0.0097	0	0	0	0	0	0	0.0013	0.011	1.3441e-10	4.8848e-11	4.6528e-05	8.5878e-06		1.0021	7.7479	0.8626	1.0602	0.9373		100
	2236			glycerophosphorylcholine (GPC)	LC/MS pos early	15990	C00670	HMDB0000086	71920		1.15	2.83	3.17	1.06	2.47	2.77	0.92	1.12	0.37	0.33		0.8264	0.0303	6.016e-12	3.8021e-11	5e-15	5.5e-14	0.2119	0.0187	8.8986e-10	1.0976e-10	9.7569e-11	1.2684e-11	0.8149	0.0423	0.1421	0.1952	4.8e-14	4.3e-14	4.5e-14	4e-14		0.6647	0.7622	1.883	0.702	2.1076		100
	2238			phosphoethanolamine	LC/MS pos early	1600	C00346	HMDB0000224	1015		7.31	0.62	0.6	0.71	0.08	0.08	0.1	0.98	1.15	1.18		0	0	6.587e-11	3.3088e-10	7.365e-12	4.6954e-11	7.4986e-08	1.5592e-08	0	0	0	0	0	0	0.3638	0.3115	0.0001	2.1105e-05	0.0003	4.8469e-05		1.2669	9.2572	0.7794	0.8974	0.76		100
	2240			glycerophosphoethanolamine	LC/MS pos early	37455	C01233	HMDB0000114	123874		4.95	1.98	2.06	1.05	0.4	0.42	0.21	1.04	0.53	0.51		5.4e-14	7e-15	1.09e-13	1.129e-12	0	0	0.141	0.0128	2.7986e-10	3.7117e-11	1.9778e-09	2.2068e-10	1.18e-13	2.7e-14	0.2538	0.2652	5e-15	6e-15	1e-15	1e-15		0.6641	3.2869	1.3166	0.6948	1.3709		100
	2242			glycerophosphoinositol*	LC/MS pos early	52307			167572		0.23	16.73	18.86	3.71	71.93	81.07	15.97	1.13	0.22	0.2		0.0013	6.0046e-05	1.1e-14	1.33e-13	0	0	4.0995e-09	1.0376e-09	0	0	0	0	1.6591e-09	2.0866e-10	0.082	0.1482	4.8278e-10	1.6033e-10	4.1162e-11	1.8769e-11		0.0877	0.0204	1.4673	0.3257	1.6539		37
	2243			trimethylamine N-oxide	LC/MS pos early	40406	C01104	HMDB0000925	1145		0.17	1.19	1.2	1.05	6.96	7.02	6.16	1.01	0.88	0.88		0	0	4.4177e-08	1.2536e-07	3.9704e-10	1.9626e-09	0.0332	0.0033	0	0	0	0	0	0	0.6288	0.4129	7.388e-12	3.63e-12	7.4157e-10	2.6911e-10		1.3798	0.236	1.6424	1.4534	1.6558		100
	2259		Phosphatidylcholine (PC)	phosphatidylcholine (14:0/14:0, 16:0/12:0)	LC/MS pos late	53177					1.22	0.94	0.95	0.8	0.77	0.78	0.66	1.01	0.86	0.84		6.3751e-06	3.5624e-07	0.0194	0.015	0.0693	0.0729	4.4984e-08	9.6628e-09	3.0204e-07	2.9225e-08	1.2122e-07	1.156e-08	5.131e-12	9.15e-13	0.1684	0.2148	1.1495e-05	1.8891e-06	2.4014e-07	6.0606e-08		1.1678	1.4263	1.0922	0.9347	1.1071		100
	2262			1-myristoyl-2-palmitoyl-GPC (14:0/16:0)	LC/MS pos late	19258		HMDB0007869	129657		1.28	0.9	0.95	0.84	0.7	0.74	0.66	1.05	0.94	0.89		9.5985e-08	6.2627e-09	7.9792e-06	1.5401e-05	0.069	0.0729	6.7222e-09	1.6089e-09	5.9251e-10	7.4741e-11	9.3426e-09	9.8125e-10	1.967e-12	3.74e-13	0.0121	0.05	0.0077	0.0009	2.4721e-05	4.7828e-06		1.1435	1.4658	1.0306	0.9643	1.0833		100
	2263			1-myristoyl-2-palmitoleoyl-GPC (14:0/16:1)*	LC/MS pos late	55003		HMDB0007870	24778615		0.87	0.9	0.9	0.79	1.04	1.04	0.91	1	0.87	0.87		0.0101	0.0004	0.0304	0.022	0.0051	0.0079	0.0002	2.172e-05	0.9081	0.0527	0.852	0.048	0.0548	0.0034	0.7914	0.4637	0.0103	0.0011	0.0992	0.0123		1.2085	1.046	1.0907	0.9512	1.0909		100
	2265			1-myristoyl-2-linoleoyl-GPC (14:0/18:2)*	LC/MS pos late	52707		HMDB0007874	24778624		0.82	0.93	0.95	0.81	1.14	1.16	0.99	1.02	0.87	0.85		1.6925e-06	9.9587e-08	5.8264e-05	9.7143e-05	0.0025	0.0043	1.1e-13	9.5e-14	0.0004	3.3116e-05	0.0001	8.395e-06	0.6994	0.0367	0.1951	0.2338	3.0517e-10	1.0459e-10	1.0384e-09	3.6545e-10		1.1439	0.9344	1.0662	0.9249	1.0838		100
	2266			1-myristoyl-2-arachidonoyl-GPC (14:0/20:4)*	LC/MS pos late	53195		HMDB0007883	24778634		0.76	0.9	0.96	0.76	1.18	1.27	1	1.08	0.84	0.78		2.5806e-08	1.7541e-09	0.0003	0.0004	0.1598	0.1382	5.402e-12	2.768e-12	0.0005	3.5449e-05	5.8473e-07	5.2442e-08	0.6124	0.0325	0.0018	0.0134	5.1522e-06	8.731e-07	1.7212e-10	7.0416e-11		1.3401	1.0163	1.2023	1.0138	1.293		100
	2268			1-myristoyl-2-docosahexaenoyl-GPC (14:0/22:6)*	LC/MS pos late	53196		HMDB0007892	24778639		0.7	0.87	0.92	0.77	1.25	1.33	1.11	1.06	0.89	0.84		1.2706e-10	1.0988e-11	0.0023	0.0023	0.1708	0.1451	2.2964e-06	3.7208e-07	1.6589e-06	1.5353e-07	1.7092e-08	1.7551e-09	0.0026	0.0002	0.0372	0.0889	0.0024	0.0003	5.0179e-06	1.0499e-06		1.177	0.8195	1.0258	0.9099	1.0886		100
	2270			phosphatidylcholine (15:0/18:1, 17:0/16:1, 16:0/17:1)*	LC/MS pos late	53178					1.06	0.91	0.95	0.8	0.86	0.9	0.75	1.04	0.87	0.84		0.0322	0.0014	9.0649e-05	0.0001	0.0088	0.0127	5.459e-12	2.781e-12	9.4293e-06	8.1622e-07	0.0007	5.3136e-05	2.4662e-11	4.048e-12	0.0542	0.1173	5.3461e-08	1.2376e-08	2.9348e-10	1.139e-10		1.0638	1.1243	0.9696	0.8479	1.0102		100
	2271			1-pentadecanoyl-2-linoleoyl-GPC (15:0/18:2)*	LC/MS pos late	52497		HMDB0007940	24778664		0.87	0.9	0.95	0.78	1.04	1.09	0.89	1.05	0.86	0.82		6.6828e-05	3.4273e-06	9.598e-05	0.0001	0.0119	0.0167	1.17e-13	1e-13	0.1917	0.0121	0.006	0.0004	0.0002	1.6411e-05	0.0186	0.0585	7.4146e-09	1.9671e-09	1.674e-11	8.115e-12		1.1063	0.9625	1.0012	0.86	1.0517		100
	2272			1-pentadecanoyl-2-arachidonoyl-GPC (15:0/20:4)*	LC/MS pos late	53194		HMDB0007949	52922330		0.79	0.93	0.94	0.82	1.17	1.19	1.03	1.01	0.88	0.87		1.1292e-08	7.8515e-10	0.0011	0.0012	0.0057	0.0087	1.2022e-10	4.2438e-11	9.2708e-07	8.748e-08	1.4149e-06	1.2312e-07	0.1326	0.0079	0.3582	0.309	3.1855e-07	6.5133e-08	1.2526e-06	2.7792e-07		1.1415	0.9017	1.0587	0.9327	1.0727		100
	2273			1-pentadecanoyl-2-docosahexaenoyl-GPC (15:0/22:6)*	LC/MS pos late	53197		HMDB0007958	52922342		0.71	0.9	0.94	0.78	1.26	1.32	1.1	1.05	0.87	0.83		3.29e-13	3.9e-14	2.4096e-05	4.2528e-05	0.0034	0.0057	1.2012e-10	4.2438e-11	1.8235e-08	1.997e-09	1.6982e-10	2.1641e-11	0.0029	0.0002	0.1113	0.1702	4.2643e-06	7.3597e-07	1.2394e-06	2.7564e-07		1.1981	0.8549	1.079	0.9383	1.1288		100
	2277			1-palmitoyl-2-pentadecanoyl-GPC (16:0/15:0)*	LC/MS pos late	57757		HMDB0007967	24778680		1.85	0.9	0.94	0.78	0.49	0.51	0.42	1.04	0.87	0.84		4.6e-14	6e-15	0.0011	0.0012	0.0054	0.0084	1.7512e-11	7.61e-12	0	0	9e-15	2e-15	0	0	0.26	0.2672	4.9262e-06	8.3671e-07	2.7513e-07	6.8496e-08		1.0832	2.0032	0.9777	0.8477	1.0145		100
	2278			1,2-dipalmitoyl-GPC (16:0/16:0)	LC/MS pos late	19130	D03585	HMDB0000564	452110		2.5	0.93	0.97	0.85	0.37	0.39	0.34	1.04	0.91	0.88		0	0	9.2644e-05	0.0001	0.09	0.09	8.7307e-10	2.589e-10	0	0	0	0	0	0	0.0286	0.0754	4.4423e-06	7.6533e-07	3.1427e-07	7.7192e-08		1.0258	2.5596	0.959	0.8757	0.9983		100
	2279			1-palmitoyl-2-palmitoleoyl-GPC (16:0/16:1)*	LC/MS pos late	52470		HMDB0007969	6443788		0.88	0.94	0.98	0.86	1.08	1.12	0.98	1.04	0.91	0.87		0.0006	2.7643e-05	0.0003	0.0004	0.4973	0.3002	4.1263e-09	1.0376e-09	0.158	0.0102	0.0028	0.0002	0.0198	0.0013	0.0032	0.0215	3.173e-05	5.026e-06	2.8677e-07	7.1255e-08		1.1851	1.0394	1.1179	1.017	1.1628		100
	2281			1-palmitoyl-2-stearoyl-GPC (16:0/18:0)	LC/MS pos late	52616	C03889	HMDB0007970	24778686		4.48	0.91	0.97	0.79	0.2	0.22	0.18	1.07	0.87	0.82		0	0	0.0014	0.0015	0.1894	0.1556	6.6243e-11	2.5291e-11	0	0	0	0	0	0	0.0192	0.0595	2.0525e-07	4.297e-08	1.6856e-09	5.639e-10		1.0267	4.5996	0.9358	0.8162	0.9972		100
	2283			1-palmitoyl-2-oleoyl-GPC (16:0/18:1)	LC/MS pos late	52461	C13875	HMDB0007972	6436017		1.07	0.94	0.98	0.85	0.88	0.92	0.8	1.04	0.91	0.87		0.0015	6.9521e-05	5.1217e-05	8.5759e-05	0.2723	0.201	9.9397e-10	2.9109e-10	1.319e-06	1.227e-07	0.0004	2.8335e-05	9.565e-12	1.655e-12	0.0107	0.046	2.1399e-06	3.8593e-07	1.5738e-07	4.1261e-08		1.0406	1.116	0.9804	0.8891	1.0222		100
	2286			1-palmitoyl-2-linoleoyl-GPC (16:0/18:2)	LC/MS pos late	42446		HMDB0007973	5287971		0.91	0.97	0.99	0.9	1.07	1.09	0.99	1.02	0.92	0.9		2.3032e-06	1.3379e-07	0.0476	0.0316	0.6384	0.3534	3.0287e-07	5.7007e-08	0.0003	2.379e-05	0.0002	1.5421e-05	0.2666	0.0151	0.169	0.2152	4.8661e-06	8.2815e-07	7.7425e-06	1.5838e-06		1.0329	0.9387	1.0065	0.9257	1.0268		100
	2297			1-palmitoyl-2-arachidonoyl-GPC (16:0/20:4n6)	LC/MS pos late	52462	C05208	HMDB0007982	10747814		0.84	0.95	0.98	0.86	1.13	1.17	1.03	1.03	0.91	0.88		2.966e-09	2.1682e-10	0.0009	0.0011	0.1089	0.1034	1.0758e-11	4.973e-12	2.6357e-06	2.4027e-07	1.0598e-06	9.3044e-08	0.1887	0.011	0.0712	0.1376	1.3294e-06	2.4573e-07	1.6916e-07	4.4168e-08		1.098	0.9217	1.0427	0.9463	1.0765		100
	2298			1-palmitoyl-2-eicosapentaenoyl-GPC (16:0/20:5)*	LC/MS pos late	52463		HMDB0007984	24778723		0.72	0.93	0.93	0.82	1.29	1.29	1.13	1	0.88	0.88		5e-14	6e-15	0.0002	0.0003	0.0029	0.0048	1.62e-13	1.31e-13	3.342e-11	4.94e-12	5.8999e-10	7.0676e-11	3.8714e-06	3.6445e-07	0.6437	0.4173	5.3732e-09	1.4536e-09	1.0064e-06	2.2882e-07		1.2412	0.899	1.1568	1.0131	1.1556		100
	2299			1-palmitoyl-2-adrenoyl-GPC (16:0/22:4)*	LC/MS pos late	52706		HMDB0007988	24778732		0.9	0.93	0.94	0.81	1.03	1.05	0.9	1.01	0.87	0.86		0.0115	0.0005	0.0005	0.0006	0.0184	0.0239	2.6344e-10	8.6559e-11	0.4769	0.0283	0.3709	0.0218	0.0024	0.0002	0.6055	0.4037	8.8804e-09	2.3367e-09	4.7498e-06	9.9863e-07		1.0835	0.9765	1.0088	0.8771	1.0231		100
	2301			phosphatidylcholine (16:0/22:5n3, 18:1/20:4)*	LC/MS pos late	52719					0.81	0.96	1.01	0.87	1.18	1.25	1.07	1.06	0.91	0.86		1.4508e-07	9.3722e-09	0.1176	0.0661	0.7581	0.3926	2.235e-05	3.2626e-06	3.7554e-06	3.3973e-07	6.3749e-08	6.2559e-09	0.0167	0.0011	0.0602	0.1243	9.6303e-05	1.4225e-05	1.3349e-05	2.6629e-06		1.039	0.8432	0.9969	0.9057	1.0518		100
	2303			1-palmitoyl-2-docosahexaenoyl-GPC (16:0/22:6)	LC/MS pos late	52610		HMDB0007991	6441886		0.77	0.94	0.95	0.84	1.22	1.23	1.09	1.01	0.9	0.89		8.85e-12	8.71e-13	0.0003	0.0005	0.0028	0.0048	4.989e-12	2.599e-12	7.0641e-10	8.8034e-11	5.1097e-09	5.5104e-10	1.9647e-05	1.7492e-06	0.3601	0.3097	1.1966e-07	2.625e-08	4.8407e-07	1.1494e-07		1.1305	0.8716	1.0606	0.954	1.0749		100
	2310			1-palmitoleoyl-2-linolenoyl-GPC (16:1/18:3)*	LC/MS pos late	53180		HMDB0008008	52922452		0.69	0.91	0.93	0.78	1.31	1.35	1.12	1.03	0.86	0.83		1.5182e-09	1.1446e-10	0.0032	0.0031	0.0146	0.0198	5.1969e-09	1.2796e-09	8.0114e-06	6.9935e-07	2.5573e-07	2.3685e-08	0.0144	0.0009	0.3476	0.3028	6.116e-05	9.3196e-06	1.3055e-05	2.6082e-06		1.1745	0.8139	1.0636	0.9122	1.0964		96
	2316			1-margaroyl-2-oleoyl-GPC (17:0/18:1)*	LC/MS pos late	52499					1.86	0.89	0.94	0.74	0.48	0.51	0.4	1.05	0.83	0.79		6.44e-13	7.4e-14	0.0005	0.0006	0.0199	0.0255	3.7044e-10	1.1882e-10	1.6e-14	3e-15	7.1e-14	1.4e-14	0	0	0.139	0.1933	8.4341e-07	1.6084e-07	6.1823e-08	1.7228e-08		1.1012	2.0445	0.981	0.8158	1.0329		100
	2317			1-margaroyl-2-linoleoyl-GPC (17:0/18:2)*	LC/MS pos late	52500			52922491		0.87	0.91	0.95	0.79	1.04	1.09	0.9	1.05	0.86	0.83		0.0009	4.3993e-05	0.0003	0.0004	0.0077	0.0113	8.74e-13	5.68e-13	0.2705	0.0169	0.0421	0.0027	0.0019	0.0001	0.0782	0.145	3.5465e-09	9.9024e-10	3.8088e-10	1.4433e-10		1.0675	0.929	0.9705	0.838	1.0143		100
	2318			1-margaroyl-2-arachidonoyl-GPC (17:0/20:4)*	LC/MS pos late	53193					0.81	0.94	0.97	0.87	1.15	1.19	1.08	1.03	0.93	0.9		1.4174e-07	9.169e-09	0.0036	0.0035	0.0969	0.0949	4.1075e-07	7.6248e-08	0.0002	1.6656e-05	8.1536e-06	6.7965e-07	0.0022	0.0002	0.0573	0.1211	0.0053	0.0006	0.0003	4.78e-05		1.0838	0.8811	1.0163	0.9479	1.0508		100
	2319			1-margaroyl-2-docosahexaenoyl-GPC (17:0/22:6)*	LC/MS pos late	53198					0.98	0.96	1.09	1.01	0.98	1.1	1.02	1.13	1.05	0.93		0.4738	0.0178	0.5551	0.2107	0.1552	0.1358	0.6575	0.0523	0.2152	0.0135	0.2724	0.0165	0.7002	0.0367	0.0589	0.1232	0.3666	0.0307	0.3327	0.0372		0.7799	0.7672	0.7483	0.7859	0.8473		63
	2322			1-stearoyl-2-oleoyl-GPC (18:0/18:1)	LC/MS pos late	52438		HMDB0008038	24778825		1.46	0.91	0.95	0.81	0.62	0.65	0.55	1.05	0.89	0.85		2.7903e-09	2.043e-10	2.4958e-06	5.286e-06	0.007	0.0104	2.0894e-11	8.875e-12	3.5992e-11	5.298e-12	5.0602e-10	6.1077e-11	8.2e-14	1.9e-14	0.0266	0.0721	2.7358e-07	5.6417e-08	9.4749e-08	2.5625e-08		1.074	1.566	0.9729	0.8675	1.0202		100
	2325			1-stearoyl-2-linoleoyl-GPC (18:0/18:2)*	LC/MS pos late	52452		HMDB0008039	6441487		0.83	0.96	0.99	0.87	1.16	1.19	1.05	1.03	0.91	0.88		1.3588e-09	1.0331e-10	0.0066	0.006	0.6703	0.3641	3.4513e-08	7.5512e-09	1.5532e-08	1.7114e-09	2.2916e-08	2.3295e-09	0.0297	0.0019	0.0649	0.1316	2.4417e-06	4.3546e-07	1.1125e-06	2.4941e-07		1.028	0.8567	0.9906	0.897	1.0216		100
	2328			phosphatidylcholine (18:0/20:2, 20:0/18:2)*	LC/MS pos late	53192					0.89	0.89	0.93	0.78	1	1.04	0.87	1.04	0.87	0.84		0.0103	0.0005	1.8117e-06	3.9002e-06	0.0013	0.0023	1.3229e-11	5.912e-12	0.777	0.0454	0.4919	0.0285	0.0006	4.7076e-05	0.1033	0.1655	4.8047e-07	9.482e-08	3.0737e-07	7.5787e-08		1.079	0.9649	0.9627	0.8409	1.0016		100
	2329			1-stearoyl-2-dihomo-linolenoyl-GPC (18:0/20:3n3 or 6)*	LC/MS pos late	52629		HMDB0008047			0.75	0.93	0.98	0.83	1.25	1.32	1.11	1.05	0.89	0.84		1.455e-12	1.56e-13	0.0011	0.0012	0.2571	0.1939	5.879e-12	2.934e-12	5.6356e-10	7.1589e-11	3.6475e-10	4.4712e-11	2.6285e-05	2.2955e-06	0.0318	0.0808	1.2097e-06	2.2448e-07	1.6295e-08	4.8909e-09		1.0805	0.8067	1.0082	0.8946	1.0635		100
	2330			1-stearoyl-2-meadoyl-GPC (18:0/20:3n9)*	LC/MS pos late	52738		HMDB0008046	24778855		1.5	0.75	0.92	0.69	0.5	0.61	0.46	1.22	0.92	0.75		0.0013	6.1921e-05	0.0539	0.0351	0.5521	0.3219	0.0545	0.0053	7.3322e-06	6.4239e-07	0.0001	1.1256e-05	1.0564e-06	1.0404e-07	0.1648	0.2126	0.7903	0.0633	0.1391	0.0169		0.8939	1.3427	0.6742	0.6172	0.8222		81
	2333			1-stearoyl-2-arachidonoyl-GPC (18:0/20:4)	LC/MS pos late	42450		HMDB0008048	16219824		0.79	0.93	0.96	0.84	1.18	1.23	1.08	1.04	0.91	0.88		9.1e-14	1.1e-14	1.0426e-05	1.964e-05	0.0037	0.0061	7.882e-12	3.792e-12	5.7365e-10	7.2616e-11	3.4669e-10	4.2645e-11	0.0002	1.2349e-05	0.0272	0.0729	3.5967e-06	6.2864e-07	4.7918e-08	1.3589e-08		1.0855	0.8525	1.0062	0.9166	1.0458		100
	2335			phosphatidylcholine (18:0/20:5, 16:0/22:5n6)*	LC/MS pos late	52720					0.74	0.88	0.96	0.85	1.18	1.29	1.15	1.09	0.97	0.89		0.0001	7.1946e-06	0.0441	0.0295	0.1141	0.1068	0.0039	0.0004	0.1869	0.0118	0.0003	2.5954e-05	0.1133	0.0068	0.0779	0.1447	0.9004	0.0716	0.0081	0.0011		1.151	0.8545	1.0102	0.9806	1.1012		89
	2336			1-stearoyl-2-adrenoyl-GPC (18:0/22:4)*	LC/MS pos late	55061		HMDB0008054	24778868		1.06	0.88	0.94	0.73	0.84	0.89	0.69	1.07	0.83	0.78		0.0255	0.0011	0.0002	0.0003	0.0147	0.0199	9.6839e-11	3.4891e-11	6.4358e-06	5.6798e-07	0.0015	0.0001	3.5057e-11	5.541e-12	0.0818	0.1482	8.9837e-07	1.7031e-07	1.2878e-09	4.4712e-10		1.1276	1.1919	0.9977	0.824	1.0629		100
	2337			1-stearoyl-2-docosapentaenoyl-GPC (18:0/22:5n3)*	LC/MS pos late	52699		HMDB0008056	24778873		0.76	0.89	0.94	0.8	1.18	1.24	1.05	1.06	0.9	0.85		1.2546e-09	9.6026e-11	0.0016	0.0017	0.1231	0.1135	1.9533e-06	3.2315e-07	3.606e-06	3.2662e-07	2.4426e-09	2.7083e-10	0.1671	0.0098	0.0899	0.1542	6.3776e-05	9.642e-06	1.5147e-05	3.0029e-06		1.0883	0.8244	0.9693	0.8684	1.0254		100
	2338			1-stearoyl-2-docosapentaenoyl-GPC (18:0/22:5n6)*	LC/MS pos late	52700		HMDB0008055	24778871		0.69	0.95	0.98	0.87	1.37	1.41	1.26	1.03	0.92	0.89		3.247e-12	3.36e-13	0.006	0.0056	0.2281	0.177	5.2929e-06	8.2499e-07	1.3443e-11	2.063e-12	6.4084e-10	7.6311e-11	3.8688e-10	5.2693e-11	0.6025	0.4024	3.4737e-05	5.4573e-06	0.0031	0.0005		1.1377	0.7899	1.086	0.9947	1.1141		100
	2339			1-stearoyl-2-docosahexaenoyl-GPC (18:0/22:6)	LC/MS pos late	52611		HMDB0008057	24778876		0.73	0.92	0.95	0.85	1.25	1.29	1.16	1.03	0.93	0.9		1.8e-14	2e-15	1.7865e-07	4.6357e-07	0.0039	0.0063	3.0733e-10	1.0028e-10	9.81e-12	1.535e-12	1.909e-11	2.743e-12	6.4283e-10	8.5374e-11	0.0694	0.1369	0.0001	2.0402e-05	6.001e-06	1.2474e-06		1.1923	0.8751	1.0956	1.0151	1.1299		100
	2352			1-oleoyl-2-dihomo-linoleoyl-GPC (18:1/20:2)*	LC/MS pos late	53183		HMDB0008111	52922695		0.89	0.92	1.05	0.86	1.04	1.18	0.97	1.14	0.94	0.82		0.1493	0.006	0.0482	0.0318	0.1315	0.12	0.0025	0.0003	0.5335	0.0316	5.3432e-06	4.5123e-07	0.1805	0.0105	0.0251	0.0702	0.4778	0.0394	0.0042	0.0006		1.0234	0.9125	0.9446	0.8844	1.0787		100
	2353			1-oleoyl-2-dihomo-linolenoyl-GPC (18:1/20:3)*	LC/MS pos late	52705		HMDB0008113	52922697		0.79	0.97	1.04	0.9	1.22	1.31	1.14	1.07	0.93	0.87		1.9183e-05	1.0314e-06	0.185	0.0932	0.26	0.195	5.1317e-05	7.2443e-06	2.5024e-05	2.1008e-06	2.1102e-05	1.7186e-06	0.0008	5.7692e-05	0.0884	0.1527	0.0002	3.0198e-05	0.0017	0.0003		1.0114	0.7977	0.9762	0.9127	1.0484		96
	2358			1-oleoyl-2-docosahexaenoyl-GPC (18:1/22:6)*	LC/MS pos late	52697		HMDB0008123	24778955		0.76	0.94	0.95	0.84	1.25	1.26	1.11	1.01	0.89	0.88		7.032e-12	6.97e-13	0.0037	0.0035	0.0011	0.0019	3.8544e-11	1.5533e-11	4.7759e-09	5.5056e-10	9.3626e-10	1.0929e-10	1.287e-05	1.1571e-06	0.6982	0.4359	1.7746e-07	3.7478e-08	2.4951e-07	6.2604e-08		1.0895	0.8226	1.0293	0.915	1.0353		100
	2359			1,2-dilinoleoyl-GPC (18:2/18:2)	LC/MS pos late	52603		HMDB0008138	5288075		0.75	0.95	0.96	0.83	1.26	1.28	1.11	1.02	0.88	0.87		1.0725e-09	8.3071e-11	0.0076	0.0067	0.0363	0.0422	2.0237e-11	8.635e-12	3.1776e-08	3.3976e-09	1.7619e-08	1.804e-09	0.0007	4.9647e-05	0.2834	0.2781	5.3228e-08	1.2352e-08	6.0799e-10	2.2252e-10		1.1089	0.8334	1.052	0.9257	1.068		100
	2360			1-linoleoyl-2-linolenoyl-GPC (18:2/18:3)*	LC/MS pos late	53176		HMDB0008141	52922731		0.69	0.9	0.94	0.76	1.32	1.37	1.11	1.04	0.84	0.81		1.3554e-10	1.1647e-11	0.0004	0.0005	0.0352	0.041	2.3868e-09	6.3046e-10	3.7085e-08	3.9361e-09	3.6953e-09	4.0404e-10	0.0149	0.001	0.2241	0.2503	8.9793e-07	1.7031e-07	1.1717e-06	2.6224e-07		1.2902	0.8865	1.1675	0.9836	1.212		100
	2365			1-linoleoyl-2-arachidonoyl-GPC (18:2/20:4n6)*	LC/MS pos late	52710	C05208	HMDB0008147	24778979		0.72	0.93	0.96	0.81	1.3	1.34	1.13	1.03	0.87	0.84		1.338e-09	1.0207e-10	0.001	0.0011	0.0447	0.0501	3.5248e-11	1.4389e-11	1.3548e-07	1.3582e-08	4.5923e-08	4.5507e-09	0.0004	2.7742e-05	0.104	0.1657	6.4636e-08	1.4751e-08	3.9131e-08	1.1221e-08		1.0882	0.7824	1.0136	0.8803	1.0481		96
	2369			1-linoleoyl-2-docosahexaenoyl-GPC (18:2/22:6)*	LC/MS pos late	53199		HMDB0008156	24778983		0.8	0.89	0.95	0.75	1.12	1.19	0.93	1.06	0.84	0.79		5.3694e-06	3.0152e-07	0.0009	0.0011	0.0498	0.0553	8.8448e-10	2.6146e-10	0.021	0.0014	0.0015	0.0001	0.022	0.0014	0.0411	0.0953	3.2921e-07	6.6888e-08	6.7952e-08	1.8813e-08		1.1893	0.9514	1.0639	0.8887	1.1296		100
	2374			1-arachidoyl-2-arachidonoyl-GPC (20:0/20:4)*	LC/MS pos late	55062		HMDB0008279	24779048		2.34	0.89	0.95	0.67	0.38	0.4	0.29	1.07	0.76	0.71		1.5453e-10	1.3179e-11	0.0923	0.0541	0.3097	0.2202	1.9314e-07	3.7476e-08	4.562e-12	7.33e-13	6.4105e-11	8.538e-12	1e-14	3e-15	0.2589	0.2672	5.7623e-05	8.8225e-06	9.9018e-07	2.2553e-07		1.1028	2.577	0.9785	0.7441	1.0424		100
	2404		Phosphatidylethanolamine (PE)	1,2-dipalmitoyl-GPE (16:0/16:0)*	LC/MS pos late	57341		HMDB0008923	445468		252.27	0.96	0.85	0.56	0	0	0	0.88	0.59	0.66		1e-15	0	0.6234	0.229	0.5791	0.3313	0.2587	0.0226	1e-15	0	1e-15	0	1e-15	0	0.9552	0.5111	0.2889	0.0252	0.2816	0.0326		0.1071	27.0177	0.1029	0.0603	0.0908		15
	2405			1-palmitoyl-2-palmitoleoyl-GPE (16:0/16:1)*	LC/MS pos late	52471		HMDB0008924	52924925		14.89	0.94	0.97	0.79	0.06	0.06	0.05	1.03	0.84	0.82		0	0	0.8417	0.2814	0.6155	0.3463	0.0558	0.0054	0	0	0	0	0	0	0.4104	0.3312	0.1587	0.0147	0.0111	0.0016		0.8829	13.1494	0.8315	0.6957	0.8526		59
	2408			1-palmitoyl-2-oleoyl-GPE (16:0/18:1)	LC/MS pos late	19263		HMDB0005320	5283496		36.5	0.9	0.95	0.76	0.02	0.03	0.02	1.06	0.85	0.8		0	0	0.0007	0.0008	0.0259	0.0318	1.5402e-09	4.3099e-10	0	0	0	0	0	0	0.0176	0.0571	1.8574e-07	3.9057e-08	4.2138e-09	1.3567e-09		1.1855	43.2682	1.0675	0.9054	1.1299		100
	2410			1-palmitoyl-2-linoleoyl-GPE (16:0/18:2)	LC/MS pos late	42449		HMDB0005322	9546747		7.94	0.95	0.98	0.83	0.12	0.12	0.1	1.04	0.87	0.84		0	0	0.001	0.0011	0.1916	0.1568	6.5002e-10	2.0032e-10	0	0	0	0	0	0	0.0242	0.0698	1.0445e-06	1.9465e-07	3.06e-08	8.8937e-09		1.084	8.6066	1.0277	0.8945	1.0669		100
	2416			1-palmitoyl-2-arachidonoyl-GPE (16:0/20:4)*	LC/MS pos late	52464	C05210	HMDB0005323	9546800		11.15	0.94	0.98	0.8	0.08	0.09	0.07	1.04	0.85	0.82		0	0	0.0025	0.0025	0.0781	0.0797	2.6297e-09	6.9075e-10	0	0	0	0	0	0	0.1258	0.182	6.0249e-08	1.385e-08	5.668e-08	1.5863e-08		1.2096	13.4847	1.1349	0.9684	1.1855		100
	2417			1-palmitoyl-2-eicosapentaenoyl-GPE (16:0/20:5)*	LC/MS pos late	53190		HMDB0008939	52924919		17.03	0.98	0.91	0.88	0.06	0.05	0.05	0.93	0.9	0.97		0	0	0.1255	0.0695	0.0331	0.0393	0.074	0.007	0	0	0	0	0	0	0.2678	0.2698	0.7279	0.0588	0.1868	0.0221		0.8456	14.3984	0.8281	0.746	0.7728		70
	2418			1-palmitoyl-2-docosahexaenoyl-GPE (16:0/22:6)*	LC/MS pos late	52465		HMDB0008946	9546799		3.86	0.95	1.02	0.88	0.25	0.26	0.23	1.08	0.93	0.86		0	0	0.0358	0.0252	0.9923	0.4605	3.9181e-05	5.5812e-06	0	0	2e-15	1e-15	0	0	0.0033	0.0215	0.0237	0.0025	5.1199e-05	9.3692e-06		1.3578	5.2364	1.2853	1.1964	1.3876		100
	2425			1-stearoyl-2-oleoyl-GPE (18:0/18:1)	LC/MS pos late	42448		HMDB0008993	9546742		16.99	0.91	0.97	0.73	0.05	0.06	0.04	1.08	0.81	0.75		0	0	0.0016	0.0016	0.0697	0.0732	3.0254e-09	7.8595e-10	0	0	0	0	0	0	0.1107	0.1702	1.3483e-08	3.4172e-09	5.1261e-08	1.4409e-08		1.1102	18.8576	1.0053	0.8154	1.081		100
	2429			1-stearoyl-2-linoleoyl-GPE (18:0/18:2)*	LC/MS pos late	52446		HMDB0008994	9546749		0.36	0.92	1	0.79	2.56	2.76	2.2	1.08	0.86	0.8		2.25e-13	2.7e-14	0.0012	0.0014	0.5145	0.3071	4.2812e-09	1.0737e-09	2.2e-12	3.67e-13	2.238e-12	3.57e-13	6.8064e-11	1.0374e-11	0.0034	0.0218	1.6884e-07	3.5843e-08	6.5533e-09	2.0533e-09		1.0666	0.3847	0.9849	0.8458	1.0634		100
	2434			1-stearoyl-2-dihomo-linolenoyl-GPE (18:0/20:3n3 or 6)*	LC/MS pos late	57336		HMDB0009002	52924903		2.77	0.95	0.98	0.81	0.34	0.35	0.29	1.04	0.86	0.83		1.1913e-11	1.159e-12	0.012	0.0101	0.122	0.1129	2.3169e-07	4.426e-08	4.7459e-11	6.847e-12	6.4103e-11	8.538e-12	3.372e-12	6.17e-13	0.5927	0.3985	6.2147e-05	9.4402e-06	6.3599e-05	1.1523e-05		1.0506	2.9116	0.9934	0.854	1.0288		100
	2438			1-stearoyl-2-arachidonoyl-GPE (18:0/20:4)	LC/MS pos late	52447	C05210	HMDB0009003	5289133		3.89	0.93	0.95	0.78	0.24	0.25	0.2	1.03	0.83	0.81		0	0	0.0065	0.0059	0.0174	0.023	8.7134e-10	2.589e-10	0	0	0	0	0	0	0.4619	0.3511	2.334e-08	5.5774e-09	1.1013e-07	2.9536e-08		1.1063	4.2994	1.0298	0.8584	1.056		100
	2439			1-stearoyl-2-adrenoyl-GPE (18:0/22:4)*	LC/MS pos late	57339		HMDB0009009	52924901		22.07	0.84	0.92	0.66	0.04	0.04	0.03	1.09	0.78	0.72		0	0	0.0821	0.0492	0.2742	0.2021	7.6012e-05	1.0434e-05	0	0	0	0	0	0	0.1222	0.1788	0.1796	0.0163	0.0004	6.3244e-05		1.0599	23.3886	0.8908	0.6968	0.9736		93
	2440			1-stearoyl-2-docosapentaenoyl-GPE (18:0/22:5n3)*	LC/MS pos late	57337		HMDB0009011	53479612		8.67	0.87	0.92	0.76	0.1	0.11	0.09	1.06	0.87	0.82		0	0	0.0222	0.0169	0.1115	0.1054	6.7003e-05	9.2645e-06	0	0	0	0	0	0	0.518	0.3739	0.0004	4.7658e-05	0.0053	0.0008		1.0847	9.4002	0.9424	0.8196	0.9954		96
	2441			1-stearoyl-2-docosapentaenoyl-GPE (18:0/22:5n6)*	LC/MS pos late	57338		HMDB0009010	53479611		3.17	0.9	0.97	0.79	0.28	0.3	0.25	1.07	0.87	0.81		3.688e-12	3.78e-13	0.0031	0.003	0.2177	0.1719	7.9067e-07	1.3963e-07	1.0189e-11	1.587e-12	2.7281e-11	3.85e-12	5.25e-13	1.1e-13	0.0225	0.0669	0.0196	0.0021	0.001	0.0002		1.4872	4.7104	1.3403	1.1691	1.436		100
	2442			1-stearoyl-2-docosahexaenoyl-GPE (18:0/22:6)*	LC/MS pos late	52466		HMDB0009012	9546798		1.78	0.97	0.99	0.91	0.55	0.56	0.51	1.02	0.93	0.91		2.5286e-09	1.8574e-10	0.074	0.0448	0.4584	0.2844	0.0016	0.0002	5.1829e-10	6.6422e-11	7.8638e-09	8.3035e-10	1.2852e-09	1.6455e-10	0.251	0.2643	0.1072	0.0103	0.0127	0.0018		1.1588	2.0632	1.1268	1.0488	1.1477		100
	2444			1-oleoyl-2-linoleoyl-GPE (18:1/18:2)*	LC/MS pos late	52687		HMDB0005349	9546753		12.49	0.96	1.02	0.83	0.08	0.08	0.07	1.06	0.87	0.82		0	0	0.0074	0.0066	0.9601	0.4532	4.9241e-09	1.2284e-09	0	0	0	0	0	0	0.022	0.0657	3.8028e-07	7.6456e-08	8.8172e-08	2.3896e-08		1.0325	12.8935	0.9883	0.8608	1.0525		100
	2447			1-oleoyl-2-arachidonoyl-GPE (18:1/20:4)*	LC/MS pos late	55041		HMDB0009069	348281223		15.5	0.92	0.95	0.78	0.06	0.06	0.05	1.03	0.85	0.83		0	0	0.0152	0.0122	0.013	0.0179	4.2446e-08	9.2015e-09	0	0	0	0	0	0	0.673	0.4284	5.2116e-05	8.0304e-06	4.8931e-05	8.9797e-06		1.1093	17.1951	1.0225	0.8678	1.0495		100
	2448			phosphatidylethanolamine (P-18:1/20:4, P-16:0/22:5n3)*	LC/MS pos late	57411		HMDB0011360	53480850		3.96	0.99	1.02	0.84	0.25	0.26	0.21	1.03	0.84	0.82		0	0	0.3572	0.1503	0.7299	0.3853	5.1988e-10	1.6287e-10	0	0	0	0	0	0	0.2096	0.2421	2.1324e-08	5.1597e-09	1.1976e-10	5.0609e-11		1.1263	4.4619	1.1188	0.9412	1.1514		100
	2452			1,2-dilinoleoyl-GPE (18:2/18:2)*	LC/MS pos late	53174		HMDB0009093	9546812		28.15	1.08	1.07	0.88	0.04	0.04	0.03	1	0.82	0.82		0	0	0.3684	0.1542	0.9133	0.4441	0.4861	0.0396	0	0	0	0	0	0	0.4536	0.348	0.1522	0.0142	0.4852	0.0525		0.5966	16.7971	0.6416	0.5255	0.6389		59
	2454			1-linoleoyl-2-arachidonoyl-GPE (18:2/20:4)*	LC/MS pos late	53189		HMDB0009102	348279332		47.39	0.94	1.01	0.79	0.02	0.02	0.02	1.07	0.85	0.79		0	0	0.891	0.2929	0.979	0.4575	0.0825	0.0077	0	0	0	0	0	0	0.9209	0.5026	0.0423	0.0043	0.1015	0.0125		0.9306	44.0978	0.8727	0.7398	0.9367		85
	2499		Phosphatidylserine (PS)	1-palmitoyl-2-oleoyl-GPS (16:0/18:1)	LC/MS pos late	19261	C13880	HMDB0012357	5283499		1.85	1	1	1	0.54	0.54	0.54	1	1	1		1.1818e-10	1.0271e-11							1.1818e-10	1.6333e-11	1.1818e-10	1.528e-11	1.1818e-10	1.7352e-11								0.5834	1.0765	0.5834	0.5834	0.5834		0
	2501			1-palmitoyl-2-arachidonoyl-GPS (16:0/20:4)	LC/MS pos late	64143					1.76	1	1	1	0.57	0.57	0.57	1	1	1		1.2594e-09	9.6236e-11							1.2594e-09	1.5248e-10	1.2594e-09	1.4509e-10	1.2594e-09	1.6189e-10								0.5925	1.0429	0.5925	0.5925	0.5925		0
	2505			1-stearoyl-2-oleoyl-GPS (18:0/18:1)	LC/MS pos late	19265		HMDB0010163	9547087		99.36	0.52	0.36	0.29	0.01	0	0	0.69	0.55	0.79		0	0	0.0016	0.0017	8.3105e-07	2.5782e-06	4.439e-08	9.5788e-09	0	0	0	0	0	0	0.0006	0.0059	0.0007	9.3968e-05	0.869	0.0914		1.5249	151.513	0.7916	0.4348	0.5474		100
	2506			1-stearoyl-2-linoleoyl-GPS (18:0/18:2)	LC/MS pos late	53009			9547091		1.59	1	1	1	0.63	0.63	0.63	1	1	1		1.099e-09	8.483e-11							1.099e-09	1.3418e-10	1.099e-09	1.2702e-10	1.099e-09	1.427e-10								0.6832	1.0883	0.6832	0.6832	0.6832		0
	2507			1-stearoyl-2-dihomo-linolenoyl-GPS (18:0/20:3n3 or 6)*	LC/MS pos late	55010		HMDB12382			2.14	1	1	1	0.47	0.47	0.47	1	1	1		5.4606e-11	4.974e-12							5.4606e-11	7.831e-12	5.4606e-11	7.398e-12	5.4606e-11	8.423e-12								0.4834	1.0338	0.4834	0.4834	0.4834		0
	2508			1-stearoyl-2-arachidonoyl-GPS (18:0/20:4)	LC/MS pos late	52235		HMDB0012383	24779545		1.32	1	1	1	0.75	0.75	0.75	1	1	1		1.77e-13	2.2e-14							1.77e-13	3.4e-14	1.77e-13	3.3e-14	1.77e-13	4e-14								0.7646	1.0128	0.7646	0.7646	0.7646		0
	2509			1-stearoyl-2-docosapentaenoyl-GPS (18:0/22:5n3)*	LC/MS pos late	54998		HMDB0010166	53480355		1.54	1	1	1	0.65	0.65	0.65	1	1	1		2.8402e-11	2.684e-12							2.8402e-11	4.233e-12	2.8402e-11	3.993e-12	2.8402e-11	4.615e-12								0.6604	1.0153	0.6604	0.6604	0.6604		0
	2510			1-stearoyl-2-adrenoyl-GPS (18:0/22:4)*	LC/MS pos late	63127					2.51	1	1	1	0.4	0.4	0.4	1	1	1		1.771e-12	1.87e-13							1.771e-12	3e-13	1.771e-12	2.85e-13	1.771e-12	3.4e-13								0.3688	0.9254	0.3688	0.3688	0.3688		0
	2511			1-stearoyl-2-docosahexaenoyl-GPS (18:0/22:6)*	LC/MS pos late	52696		HMDB0010167	24779546		1.74	1	1	1	0.58	0.58	0.58	1	1	1		1.8282e-10	1.5419e-11							1.8282e-10	2.4654e-11	1.8282e-10	2.309e-11	1.8282e-10	2.624e-11								0.6282	1.0915	0.6282	0.6282	0.6282		0
	2534		Phosphatidylinositol (PI)	1-palmitoyl-2-oleoyl-GPI (16:0/18:1)*	LC/MS polar	52669		HMDB0009783	71296232		4.15	1	1.08	0.7	0.24	0.26	0.17	1.08	0.7	0.65		2.2106e-07	1.4002e-08	0.7316	0.2548	0.0486	0.0541	2.0597e-08	4.6691e-09	2.837e-07	2.7524e-08	1.4162e-06	1.2312e-07	1.0354e-08	1.2029e-09	0.0164	0.0558	2.1126e-10	7.4586e-11	8.4e-14	6.9e-14		1.0687	4.4314	1.0644	0.744	1.1512		100
	2536			1-palmitoyl-2-linoleoyl-GPI (16:0/18:2)	LC/MS polar	52450		HMDB0009784	46891795		1.11	0.92	1.01	0.76	0.83	0.91	0.68	1.09	0.82	0.75		0.0335	0.0014	0.1208	0.0674	0.5548	0.3229	2.4892e-06	4.0194e-07	0.0008	5.8332e-05	0.0602	0.0038	1.1242e-06	1.1054e-07	0.013	0.0523	2.2816e-05	3.6744e-06	3.0443e-10	1.1779e-10		1.1456	1.2688	1.0575	0.8663	1.1573		100
	2539			1-palmitoyl-2-arachidonoyl-GPI (16:0/20:4)*	LC/MS pos late	52467		HMDB0009789			1.07	0.81	0.91	0.75	0.76	0.86	0.7	1.13	0.92	0.82		0.4446	0.0167	0.1479	0.0783	0.1473	0.1303	0.0276	0.0028	0.0077	0.0006	0.0707	0.0045	0.0019	0.0001	0.8856	0.4925	0.3928	0.0328	0.4285	0.0469		1.0488	1.1187	0.8483	0.7827	0.9567		93
	2542			1-stearoyl-2-oleoyl-GPI (18:0/18:1)*	LC/MS pos late	52726					0.77	0.68	0.92	0.55	0.88	1.19	0.72	1.35	0.81	0.6		0.4019	0.0152	0.0076	0.0067	0.5693	0.3273	0.0004	4.9192e-05	0.2218	0.0139	0.5807	0.0333	0.0544	0.0034	0.0048	0.0292	0.4644	0.0383	0.0085	0.0012		0.8618	0.6641	0.5853	0.4766	0.7905		74
	2543			1-stearoyl-2-linoleoyl-GPI (18:0/18:2)	LC/MS pos late	52468		HMDB0009809			0.7	0.83	0.89	0.72	1.19	1.27	1.03	1.07	0.87	0.81		1.1396e-05	6.2679e-07	0.0002	0.0003	0.0017	0.003	8.6777e-11	3.2602e-11	0.0258	0.0018	0.001	7.1409e-05	0.9967	0.051	0.1169	0.1745	0.0057	0.0007	4.9927e-05	9.1494e-06		1.3055	0.9157	1.0855	0.9463	1.1629		100
	2556			1-stearoyl-2-arachidonoyl-GPI (18:0/20:4)	LC/MS pos late	52449		HMDB0009815			1.07	0.85	0.92	0.75	0.79	0.86	0.71	1.09	0.89	0.82		0.1376	0.0056	0.0001	0.0002	0.0161	0.0217	1.3773e-09	3.8887e-10	6.1931e-06	5.4858e-07	0.0066	0.0004	3.655e-07	3.7436e-08	0.025	0.0702	0.0006	7.5734e-05	1.3518e-07	3.588e-08		1.0964	1.1698	0.9299	0.8248	1.0113		100
	2558			1-stearoyl-2-dihomo-linolenoyl-GPI (18:0/20:3n3 or 6)*	LC/MS pos late	54984		HMDB0009814			0.86	0.79	0.91	0.75	0.91	1.05	0.87	1.15	0.96	0.83		0.1812	0.0072	0.0002	0.0003	0.0787	0.0803	1.3676e-06	2.3196e-07	0.0558	0.0037	0.7693	0.0436	0.0262	0.0017	0.0095	0.0435	0.9059	0.0719	0.0003	5.1654e-05		1.1539	0.9935	0.9066	0.8691	1.047		100
	2560			1-stearoyl-2-docosapentaenoyl-GPI (18:0/22:5n3)*	LC/MS pos late	61731		HMDB0009820	53480067		1.24	0.58	0.8	0.54	0.47	0.64	0.43	1.37	0.92	0.68		0.3315	0.0126	0.0001	0.0002	0.0745	0.0766	0.0007	8.3645e-05	3.6283e-05	3.0179e-06	0.0165	0.0011	7.273e-05	6.1259e-06	0.0243	0.0698	0.8249	0.0658	0.0145	0.002		0.9221	1.1462	0.5367	0.4958	0.7336		70
	2562			1-stearoyl-2-docosahexaenoyl-GPI (18:0/22:6)*	LC/MS pos late	52668		HMDB0009821	52927465		0.82	0.8	0.89	0.7	0.98	1.09	0.86	1.1	0.87	0.79		0.073	0.003	0.0066	0.006	0.2272	0.177	0.0001	1.4834e-05	0.5949	0.035	0.4143	0.0242	0.1388	0.0083	0.0711	0.1376	0.2202	0.0196	0.0034	0.0005		1.0807	0.8828	0.8694	0.7581	0.9599		89
	2582		Lysophospholipid	1-palmitoyl-GPA (16:0)	LC/MS neg	34428	C04036	HMDB00327	6419701		5.86	6.26	6.55	6.83	1.07	1.12	1.17	1.05	1.09	1.04		2.0254e-10	1.6987e-11	3.12e-13	2.909e-12	4.3887e-11	2.5461e-10	2.9625e-08	6.5425e-09	0.5342	0.0316	0.4532	0.0264	0.8353	0.0432	0.9494	0.5111	0.4325	0.0358	0.4053	0.0447		0.1858	1.0885	1.164	1.2697	1.2174		33
	2587			1-linoleoyl-GPA (18:2)*	LC/MS neg	52690		HMDB0007856			0.88	2.91	2.99	3.07	3.3	3.38	3.47	1.02	1.05	1.03		0.8462	0.0309	3.2597e-08	9.3226e-08	6.6298e-05	0.0002	4.7744e-07	8.7592e-08	2.339e-11	3.493e-12	5.494e-06	4.623e-07	1.7626e-09	2.208e-10	0.372	0.3149	0.9151	0.0725	0.4283	0.0469		0.5095	0.4507	1.4851	1.5646	1.5213		96
	2592			1-arachidonoyl-GPA (20:4)	LC/MS neg	46325		HMDB0062312	42607498		2.86	7.51	13.21	9.8	2.63	4.63	3.43	1.76	1.31	0.74		1.5324e-05	8.3183e-07	2.7631e-07	6.8521e-07	4.1646e-11	2.478e-10	1.4459e-07	2.8645e-08	1.8309e-05	1.5532e-06	1.9347e-08	1.9781e-09	5.3269e-06	4.9563e-07	0.0012	0.0106	0.0079	0.0009	0.0319	0.0042		0.0856	0.2444	0.6426	0.8386	1.1306		15
	2595			1-myristoyl-GPC (14:0)	LC/MS pos late	45453	C04230	HMDB0010379	460604		0.49	1.12	1.15	0.77	2.28	2.36	1.57	1.03	0.69	0.66		0	0	0.0007	0.0008	3.4206e-06	9.5866e-06	8.5188e-09	2.0083e-09	0	0	0	0	4.76e-13	1.01e-13	0.0685	0.1358	1e-15	2e-15	1e-15	1e-15		1.0695	0.523	1.193	0.8188	1.2332		100
	2596			2-myristoyl-GPC (14:0)*	LC/MS pos late	35626		HMDB0010379	460604		0.53	1.11	1.15	0.77	2.07	2.15	1.43	1.04	0.69	0.66		1e-15	0	0.0096	0.0083	4.1323e-05	9.8654e-05	1.7974e-06	2.9999e-07	1.1e-14	2e-15	0	0	2.8521e-10	3.9864e-11	0.1295	0.1841	8.688e-12	4.247e-12	1e-14	1.1e-14		1.0654	0.5698	1.1813	0.8153	1.2278		100
	2599			1-pentadecanoyl-GPC (15:0)*	LC/MS pos late	37418		HMDB0010381	24779458		0.53	1.14	1.15	0.82	2.15	2.18	1.55	1.01	0.72	0.71		0	0	0.0014	0.0015	3.3403e-05	8.0409e-05	2.46e-08	5.5102e-09	5.09e-13	9.2e-14	8e-15	2e-15	3.7599e-11	5.899e-12	0.4854	0.3621	1.3481e-11	6.124e-12	7.6e-14	6.5e-14		1.0281	0.5453	1.1724	0.8458	1.1869		100
	2600			1-palmitoyl-GPC (16:0)	LC/MS pos late	33955	C04102	HMDB0010382	86554		0.63	1.16	1.18	0.86	1.85	1.87	1.36	1.01	0.74	0.73		3.9e-14	5e-15	6.3203e-07	1.5008e-06	4.2447e-09	1.7589e-08	6.3185e-11	2.431e-11	1.683e-12	2.87e-13	1.41e-13	2.6e-14	5.0285e-10	6.7766e-11	0.3557	0.308	9.4e-14	8e-14	0	0		0.968	0.6082	1.1254	0.8278	1.139		100
	2601			2-palmitoyl-GPC (16:0)*	LC/MS neg	35253		HMDB0061702	15061532		0.83	1.34	1.22	0.98	1.6	1.46	1.18	0.91	0.74	0.81		0.1046	0.0043	0.0111	0.0094	0.0175	0.023	0.8953	0.0689	4.9784e-05	4.0891e-06	0.0004	2.9857e-05	0.1222	0.0074	0.3479	0.3028	0.0065	0.0007	0.0528	0.0068		0.9669	0.807	1.2912	0.9516	1.1809		100
	2602			1-palmitoleoyl-GPC (16:1)*	LC/MS pos late	33230		HMDB0010383	24779461		0.43	1.23	1.26	0.77	2.83	2.91	1.77	1.03	0.63	0.61		0	0	1.3776e-05	2.5582e-05	5.7157e-08	2.0096e-07	1.6542e-09	4.5611e-10	0	0	0	0	5.7e-14	1.4e-14	0.1337	0.1876	1.6e-14	1.6e-14	0	0		1.0122	0.4386	1.2424	0.7766	1.2782		100
	2606			1-margaroyl-GPC (17:0)	LC/MS pos late	44682	C04230	HMDB0012108	24779463		0.57	1.3	1.33	0.78	2.29	2.35	1.38	1.03	0.6	0.59		8e-15	1e-15	8.7851e-07	1.9897e-06	4.7193e-09	1.9337e-08	1.3091e-07	2.6045e-08	2.27e-13	4.2e-14	6e-15	1e-15	5.5148e-08	6.0243e-09	0.2623	0.2672	1e-15	1e-15	0	0		0.9689	0.5486	1.2566	0.7556	1.29		100
	2608			1-(14 or 15-methyl)palmitoyl-GPC (a17:0 or i17:0)*	LC/MS neg	62782					0.4	1.29	1.18	1.02	3.2	2.94	2.53	0.92	0.79	0.86		3.833e-09	2.7665e-10	0.0636	0.0398	0.018	0.0235	0.9308	0.0715	1.0334e-10	1.4365e-11	7.9256e-10	9.3435e-11	3.7143e-09	4.5375e-10	0.8253	0.4753	0.0549	0.0055	0.0499	0.0064		1.0103	0.4067	1.2997	1.0288	1.196		100
	2609			1-heptadecenoyl-GPC (17:1)*	LC/MS pos late	57471					0.55	0.79	0.76	0.53	1.44	1.39	0.97	0.97	0.68	0.7		0.0732	0.003	0.0579	0.037	0.0527	0.0583	0.0038	0.0004	0.8624	0.0502	0.8409	0.0475	0.2736	0.0155	0.8228	0.4747	0.0038	0.0004	0.0017	0.0003		0.7034	0.3858	0.5538	0.375	0.537		56
	2611			1-stearoyl-GPC (18:0)	LC/MS pos late	33961		HMDB0010384	497300		0.66	1.28	1.26	0.85	1.95	1.93	1.3	0.99	0.67	0.68		9.144e-12	8.97e-13	2.4157e-07	6.0674e-07	5.3069e-08	1.8888e-07	4.979e-07	9.1169e-08	3.6546e-11	5.369e-12	1.1518e-11	1.7e-12	3.3267e-07	3.4237e-08	0.2374	0.2581	1.48e-13	1.21e-13	1.5e-14	1.6e-14		0.9314	0.611	1.1912	0.7945	1.1768		100
	2612			2-stearoyl-GPC (18:0)*	LC/MS neg	35255			24779491		0.87	1.33	1.32	0.98	1.53	1.52	1.13	0.99	0.73	0.74		0.0558	0.0023	0.0003	0.0004	0.0002	0.0004	0.9719	0.0743	8.1329e-05	6.5681e-06	4.1739e-05	3.3191e-06	0.04	0.0025	0.6935	0.4342	7.3553e-05	1.1034e-05	0.0003	4.8038e-05		0.8854	0.7704	1.1819	0.8678	1.1685		100
	2613			1-oleoyl-GPC (18:1)	LC/MS pos late	48258	C03916	HMDB0002815	16081932		0.54	1.35	1.34	0.87	2.51	2.5	1.62	1	0.65	0.65		1e-15	0	2.1325e-08	6.3783e-08	3.1215e-09	1.3123e-08	2.2249e-06	3.6362e-07	1.35e-13	2.6e-14	2.9e-14	6e-15	6.112e-12	1.078e-12	0.7718	0.4571	7.5e-14	6.4e-14	4e-15	5e-15		0.919	0.4922	1.237	0.7984	1.2324		100
	2614			2-oleoyl-GPC (18:1)*	LC/MS neg	48259		HMDB0061701	24779494		0.64	1.44	1.29	0.93	2.23	2.01	1.44	0.9	0.65	0.72		0.0009	4.233e-05	0.0011	0.0012	0.0028	0.0048	0.6748	0.0535	1.6914e-08	1.858e-09	5.9504e-08	5.8637e-09	0.002	0.0001	0.2447	0.2612	0.0001	1.9131e-05	0.0019	0.0003		0.948	0.6098	1.3612	0.8784	1.2275		100
	2616			1-linoleoyl-GPC (18:2)	LC/MS pos late	34419	C04100	HMDB0010386	11988421		0.5	1.4	1.39	0.9	2.79	2.76	1.8	0.99	0.64	0.65		0	0	2.5386e-09	9.0425e-09	3.992e-10	1.9626e-09	0.0006	7.3485e-05	2.1e-14	4e-15	6e-15	1e-15	4.9e-13	1.03e-13	0.4835	0.3611	4.3e-14	4e-14	3e-15	3e-15		0.8844	0.4449	1.2392	0.799	1.2295		100
	2617			2-linoleoyl-GPC (18:2)*	LC/MS neg	35257			71768169		0.67	1.49	1.45	0.84	2.21	2.15	1.24	0.98	0.56	0.58		0.0008	3.9205e-05	2.9183e-05	5.1046e-05	0.0002	0.0003	0.1569	0.0142	1.3382e-08	1.4812e-09	2.4263e-08	2.4594e-09	0.0141	0.0009	0.5517	0.3849	7.3995e-08	1.6728e-08	2.7172e-06	5.8566e-07		0.8847	0.5962	1.3149	0.7418	1.2836		100
	2618			1-linolenoyl-GPC (18:3)*	LC/MS pos late	45951	C04100	HMDB0010388			0.45	1.37	1.41	0.8	3.05	3.14	1.79	1.03	0.59	0.57		0	0	1.9844e-08	6.0274e-08	5.1251e-10	2.4371e-09	3.2451e-06	5.1867e-07	0	0	0	0	4e-15	1e-15	0.1386	0.1932	2e-15	3e-15	1e-15	1e-15		1.0187	0.4574	1.3967	0.8172	1.4349		100
	2621			1-nonadecanoyl-GPC (19:0)	LC/MS pos late	47087					0.75	1.36	1.39	0.84	1.81	1.86	1.12	1.02	0.62	0.6		0.0098	0.0004	9.9029e-06	1.8835e-05	1.219e-07	4.1844e-07	0.2153	0.019	4.9113e-10	6.3277e-11	8.0183e-11	1.056e-11	0.0058	0.0004	0.7211	0.4412	1.4e-14	1.4e-14	1.6e-14	1.7e-14		0.9156	0.6849	1.2421	0.7664	1.2718		93
	2622			1-nonadecenoyl-GPC (19:1)*	LC/MS pos late	62429					0.46	1.6	1.61	0.82	3.5	3.53	1.8	1.01	0.51	0.51		2.359e-12	2.46e-13	2.5854e-08	7.6743e-08	8.6765e-09	3.4476e-08	0.0011	0.0001	7.9e-13	1.39e-13	5.24e-13	9e-14	8.4794e-09	9.9414e-10	0.9151	0.5013	3.64e-13	2.66e-13	6.64e-13	4.35e-13		0.8565	0.3905	1.368	0.7041	1.3776		100
	2624			1-arachidoyl-GPC (20:0)	LC/MS pos late	45456	C04230	HMDB0010390	24779473		0.94	1.2	1.23	0.81	1.29	1.31	0.87	1.02	0.67	0.66		0.5365	0.02	1.6871e-05	3.0889e-05	3.2377e-06	9.1624e-06	3.5628e-06	5.6657e-07	5.1171e-05	4.1965e-06	5.4348e-06	4.5787e-07	0.0096	0.0007	0.335	0.2968	3.5092e-11	1.4259e-11	7.138e-12	3.842e-12		0.9621	0.8998	1.1566	0.7803	1.1822		96
	2627			1-eicosenoyl-GPC (20:1)*	LC/MS pos late	44560		HMDB0010391	52924051		0.61	1.49	1.49	0.85	2.46	2.45	1.4	1	0.57	0.57		1.6534e-11	1.595e-12	2.9637e-08	8.666e-08	8.8877e-09	3.5075e-08	0.0004	5.2745e-05	1.802e-12	3.05e-13	7.55e-13	1.28e-13	1.0931e-07	1.1624e-08	0.9099	0.5	9e-15	1e-14	4e-15	4e-15		0.884	0.5369	1.3195	0.75	1.3166		100
	2629			1-dihomo-linoleoyl-GPC (20:2)*	LC/MS pos late	33871		HMDB0010392			0.43	1.97	1.88	0.89	4.54	4.33	2.04	0.95	0.45	0.47		1.5e-14	2e-15	4.903e-12	3.2017e-11	4.003e-12	2.6692e-11	0.0262	0.0026	1e-15	0	1e-15	0	9.445e-12	1.639e-12	0.0739	0.1389	0	0	0	0		0.8427	0.3651	1.6591	0.7464	1.5822		100
	2630			1-dihomo-linolenoyl-GPC (20:3n3 or 6)*	LC/MS pos late	33821		HMDB0010394	52924055		0.35	2.07	2.04	0.89	5.87	5.77	2.53	0.98	0.43	0.44		0	0	9.47e-13	7.424e-12	9.3e-14	8.18e-13	0.0203	0.0021	0	0	0	0	3e-15	1e-15	0.5575	0.3862	0	0	0	0		0.817	0.2884	1.6941	0.7292	1.6629		100
	2633			2-arachidonoyl-GPC (20:4)*	LC/MS neg	33387		HMDB0061699	52924038		0.5	1.72	1.7	0.9	3.43	3.38	1.79	0.99	0.52	0.53		1.3368e-06	7.9374e-08	2.3089e-07	5.8745e-07	2.8393e-06	8.1142e-06	0.2774	0.0241	1.6115e-11	2.442e-12	3.1144e-11	4.344e-12	1.0099e-05	9.1437e-07	0.8634	0.486	2.074e-08	5.0567e-09	4.3381e-07	1.0417e-07		0.8583	0.431	1.4768	0.7694	1.4554		100
	2635			1-arachidonoyl-GPC (20:4n6)*	LC/MS pos late	33228	C05208	HMDB0010395	24779476		0.39	1.74	1.72	0.89	4.48	4.42	2.3	0.99	0.51	0.52		0	0	8.762e-12	5.2819e-11	1.29e-12	9.474e-12	0.0023	0.0003	0	0	0	0	5e-15	1e-15	0.3781	0.3175	0	1e-15	0	0		0.8622	0.3347	1.5011	0.7702	1.4789		100
	2636			1-eicosapentaenoyl-GPC (20:5)*	LC/MS pos late	44563					0.42	1.66	1.63	0.82	3.99	3.94	1.98	0.99	0.5	0.5		0	0	9.567e-12	5.6793e-11	1.24e-13	1.07e-12	0.0006	7.8285e-05	0	0	0	0	2.9e-14	7e-15	0.4446	0.3431	0	0	0	0		1.3191	0.5478	2.1846	1.083	2.1563		100
	2638			1-behenoyl-GPC (22:0)	LC/MS pos late	39792		HMDB0010398	24779479		0.81	0.98	0.98	0.77	1.22	1.22	0.96	1	0.79	0.78		0.0039	0.0002	0.8228	0.2772	0.8045	0.4066	7.4944e-05	1.0317e-05	0.0204	0.0014	0.0157	0.001	0.6207	0.0328	0.6231	0.4104	0.0411	0.0042	0.0005	7.9083e-05		1.0766	0.8679	1.0559	0.8307	1.0594		93
	2640			1-erucoyl-GPC (22:1)*	LC/MS pos late	55070		HMDB0010399	53480471		0.65	1.2	1.3	0.8	1.84	1.99	1.23	1.08	0.67	0.62		0.0002	1.0458e-05	0.0195	0.0151	0.0018	0.0031	0.0377	0.0037	1.9172e-07	1.8931e-08	3.8581e-08	3.8555e-09	0.0139	0.0009	0.1621	0.2106	9.4125e-07	1.7739e-07	8.1809e-07	1.8902e-07		0.9923	0.6467	1.1916	0.7939	1.2873		63
	2641			1-adrenoyl-GPC (22:4)*	LC/MS pos late	52698		HMDB0010401	52924039		0.52	1.97	1.9	0.99	3.8	3.67	1.91	0.97	0.5	0.52		4.47e-12	4.53e-13	2e-15	2.3e-14	3e-15	3.1e-14	0.7403	0.0582	0	0	0	0	1.65e-13	3.7e-14	0.0955	0.1593	0	0	1e-15	1e-15		0.8269	0.4278	1.6277	0.815	1.5718		100
	2642			1-docosapentaenoyl-GPC (22:5n3)*	LC/MS pos late	37231					0.42	1.83	1.8	0.96	4.32	4.24	2.27	0.98	0.53	0.54		8e-15	1e-15	6e-15	7e-14	5e-15	5.5e-14	0.4698	0.0384	0	0	0	0	1e-14	3e-15	0.3359	0.2972	0	0	0	0		0.8289	0.3517	1.5203	0.7983	1.4911		100
	2644			1-docosapentaenoyl-GPC (22:5n6)*	LC/MS pos late	45675					0.35	2.13	2.08	0.89	6.12	5.97	2.56	0.98	0.42	0.43		0	0	9.12e-13	7.294e-12	7.4e-14	6.73e-13	0.0505	0.0049	0	0	0	0	7e-15	2e-15	0.2332	0.256	0	0	0	0		0.8525	0.2967	1.815	0.7593	1.771		100
	2645			1-docosahexaenoyl-GPC (22:6)*	LC/MS pos late	33822		HMDB0010404	10415542		0.35	1.87	1.85	0.85	5.28	5.22	2.4	0.99	0.45	0.46		0	0	4.42e-13	3.848e-12	3.6e-14	3.48e-13	0.0014	0.0002	0	0	0	0	1e-15	0	0.754	0.452	0	0	0	0		0.871	0.3092	1.6324	0.7422	1.6153		100
	2646			2-docosahexaenoyl-GPC (22:6)*	LC/MS neg	46203		HMDB0010404			0.52	1.79	1.65	0.87	3.41	3.16	1.66	0.93	0.49	0.53		0.0002	8.8104e-06	1.7071e-05	3.111e-05	0.0002	0.0004	0.4471	0.0367	1.5468e-08	1.7069e-09	2.7815e-07	2.5661e-08	0.0006	4.898e-05	0.2145	0.2438	3.2856e-06	5.7952e-07	3.7299e-05	6.9745e-06		0.6618	0.3463	1.1818	0.5763	1.0938		63
	2649			1-lignoceroyl-GPC (24:0)	LC/MS pos late	49617		HMDB0010405	24779481		0.89	0.9	0.92	0.67	1	1.03	0.76	1.02	0.75	0.74		0.0825	0.0034	0.0154	0.0123	0.0753	0.0771	1.0107e-05	1.525e-06	0.9501	0.055	0.816	0.0462	0.0003	2.3515e-05	0.7466	0.4501	0.0001	2.0316e-05	0.0001	2.3382e-05		1.0686	0.9545	0.9592	0.7213	0.9807		96
	2651			1-nervonoyl-GPC (24:1n9)*	LC/MS pos late	55071		HMDB0010406	53480477		0.66	0.96	0.78	0.68	1.45	1.17	1.04	0.81	0.71	0.88		0.0005	2.2197e-05	0.3019	0.1368	0.0021	0.0036	0.0002	2.8341e-05	0.0085	0.0006	0.6831	0.039	0.7632	0.0398	0.0445	0.1009	3.3107e-05	5.2269e-06	0.4459	0.0487		1.0036	0.6625	0.9631	0.6872	0.778		81
	2656			1-nisinoyl-GPC (24:6)*	LC/MS pos late	62463					0.49	2.64	2.47	0.93	5.36	5.02	1.88	0.94	0.35	0.37		2.1775e-05	1.1667e-06	2.7926e-10	1.2723e-09	1.1627e-08	4.4671e-08	0.6199	0.0495	2.9e-10	3.839e-11	1.3371e-09	1.5325e-10	6.9581e-06	6.3905e-07	0.1575	0.207	2.2167e-10	7.7911e-11	2.1613e-08	6.3975e-09		0.6272	0.309	1.6573	0.5813	1.5509		59
	2662			1-palmitoyl-GPE (16:0)	LC/MS pos late	35631		HMDB0011503	9547069		1.34	1.18	1.19	0.82	0.88	0.89	0.61	1.01	0.7	0.69		1.1871e-07	7.7121e-09	7.1012e-05	0.0001	8.826e-06	2.3169e-05	1.0394e-07	2.0898e-08	0.0055	0.0004	0.0069	0.0005	7.1e-13	1.45e-13	0.7191	0.4408	8.25e-13	5.52e-13	6e-14	5.2e-14		0.9115	1.2229	1.0762	0.7502	1.0836		100
	2663			2-palmitoyl-GPE (16:0)*	LC/MS neg	45452		HMDB11503			2.12	1.27	1.19	0.94	0.6	0.56	0.44	0.94	0.74	0.79		4.1684e-05	2.1745e-06	0.0602	0.0383	0.063	0.0673	0.9749	0.0745	0.0015	0.0001	0.0003	2.5096e-05	3.8783e-06	3.6456e-07	0.7021	0.4361	0.004	0.0005	0.0113	0.0016		0.8283	1.7584	1.0505	0.7747	0.9867		85
	2664			1-palmitoleoyl-GPE (16:1)*	LC/MS pos late	34565		HMDB0011474	53480923		0.79	0.91	0.86	0.74	1.16	1.09	0.94	0.94	0.81	0.86		0.0473	0.002	0.0544	0.0353	0.0404	0.0461	0.0003	3.4457e-05	0.7149	0.042	0.8355	0.0472	0.1566	0.0093	0.5791	0.3938	0.0256	0.0027	0.2936	0.0339		0.984	0.7745	0.8973	0.7304	0.8478		81
	2668			1-margaroyl-GPE (17:0)*	LC/MS neg	37419		HMDB0061691	52925149		1.01	0.83	0.94	0.78	0.82	0.93	0.77	1.13	0.94	0.83		0.5182	0.0193	0.0786	0.0473	0.3547	0.2348	0.0933	0.0087	0.4565	0.0272	0.9512	0.0532	0.4162	0.0224	0.2	0.2368	0.9081	0.072	0.4232	0.0464		0.9516	0.9645	0.7888	0.7439	0.8942		100
	2669			1-stearoyl-GPE (18:0)	LC/MS pos late	42398		HMDB0011130	9547068		1.1	1.27	1.25	0.82	1.16	1.14	0.75	0.98	0.65	0.66		0.0005	2.5161e-05	6.0067e-06	1.1827e-05	6.9292e-07	2.1684e-06	1.478e-07	2.9218e-08	0.0089	0.0006	0.0145	0.001	2.473e-10	3.4793e-11	0.2075	0.2401	7.2e-14	6.2e-14	1.6e-14	1.7e-14		0.9103	0.9984	1.1539	0.7465	1.1347		100
	2670			2-stearoyl-GPE (18:0)*	LC/MS neg	41220		HMDB0011129	90658453;53480667		1.63	1.03	1.01	0.87	0.63	0.62	0.53	0.98	0.84	0.86		0.0017	7.8735e-05	0.5742	0.2155	0.7222	0.3833	0.1917	0.0171	0.0194	0.0013	0.0062	0.0004	2.3255e-05	2.0477e-06	0.6904	0.4331	0.0226	0.0024	0.0877	0.0109		0.9776	1.5963	1.0057	0.8465	0.9827		100
	2671			1-oleoyl-GPE (18:1)	LC/MS pos late	35628		HMDB0011506	9547071		1.49	1.07	1.09	0.78	0.72	0.73	0.52	1.02	0.73	0.72		5.1266e-08	3.4084e-09	0.0093	0.008	0.0005	0.001	7.6077e-09	1.8071e-09	1.72e-07	1.7077e-08	1.1058e-06	9.6964e-08	9.57e-13	1.9e-13	0.2585	0.2672	7.88e-13	5.3e-13	1.21e-13	9.4e-14		0.9802	1.4653	1.0497	0.769	1.0715		100
	2672			2-oleoyl-GPE (18:1)*	LC/MS neg	45455		HMDB11476			2.42	1	1.02	0.94	0.41	0.42	0.39	1.02	0.94	0.92		7.5906e-10	5.9499e-11	0.9923	0.3153	0.8151	0.4108	0.0364	0.0036	9.8026e-10	1.2029e-10	3.3542e-09	3.6845e-10	5.0297e-11	7.796e-12	0.7435	0.4501	0.0375	0.0039	0.0765	0.0096		0.9536	2.3073	0.9567	0.8991	0.9727		100
	2673			1-linoleoyl-GPE (18:2)*	LC/MS pos late	36600		HMDB0011507	52925130		0.66	1.04	1.05	0.78	1.57	1.59	1.18	1.01	0.75	0.74		1.133e-12	1.25e-13	0.0413	0.0283	0.0066	0.0098	4.8217e-10	1.5156e-10	7.09e-13	1.26e-13	8.54e-13	1.43e-13	1.4183e-05	1.2698e-06	0.9892	0.518	1.98e-13	1.55e-13	1.506e-12	9.35e-13		1.0548	0.6979	1.0983	0.8266	1.111		100
	2674			2-linoleoyl-GPE (18:2)*	LC/MS neg	36593		HMDB11477			1	1.02	0.99	0.87	1.02	0.99	0.87	0.96	0.85	0.88		0.4818	0.018	0.9371	0.3027	0.5893	0.3352	0.0126	0.0013	0.4783	0.0284	0.7543	0.0429	0.1349	0.0081	0.2634	0.2674	0.009	0.001	0.0363	0.0047		0.9819	0.9817	1.0036	0.8505	0.9682		100
	2675			1-linolenoyl-GPE (18:3)*	LC/MS pos late	57509		HMDB0011509 HMDB0011479	52925148		0.55	0.98	1.02	0.73	1.78	1.85	1.34	1.04	0.75	0.72		4.5018e-08	3.015e-09	0.6246	0.229	0.3791	0.2453	2.9737e-07	5.6085e-08	3.5116e-10	4.6401e-11	8.5653e-11	1.1218e-11	0.0034	0.0002	0.7681	0.4562	2.8969e-07	5.9613e-08	1.4238e-09	4.8643e-10		1.0823	0.5934	1.0558	0.7948	1.0991		93
	2680			1-eicosenoyl-GPE (20:1)*	LC/MS neg	62352		HMDB0011518	52925139		1.88	1.12	1.02	0.95	0.6	0.54	0.5	0.91	0.85	0.93		0.0007	3.3159e-05	0.701	0.2478	0.9171	0.4452	0.3621	0.0302	0.0015	0.0001	0.0003	2.0377e-05	4.4702e-05	3.8154e-06	0.3273	0.2936	0.2168	0.0194	0.4679	0.0508		0.7207	1.3562	0.808	0.6842	0.7358		67
	2683			1-dihomo-linolenoyl-GPE (20:3n3 or 6)*	LC/MS pos late	44630					1.24	1.13	1.05	0.76	0.91	0.85	0.61	0.93	0.67	0.72		0.0001	5.6475e-06	0.0016	0.0017	0.5179	0.3085	3.9371e-05	5.5998e-06	0.0327	0.0022	0.0182	0.0012	9.6176e-08	1.033e-08	0.1154	0.174	7.0047e-08	1.591e-08	0.0005	8.7819e-05		0.9964	1.2323	1.1268	0.7548	1.0444		100
	2686			1-arachidonoyl-GPE (20:4n6)*	LC/MS pos late	35186		HMDB0011517	42607465		1.42	1.11	1.09	0.79	0.79	0.77	0.56	0.98	0.71	0.72		0.0022	0.0001	0.0015	0.0015	0.0018	0.0031	2.917e-12	1.637e-12	0.0844	0.0055	0.0544	0.0035	3.7385e-06	3.5298e-07	0.3672	0.3129	1.7e-14	1.7e-14	6e-15	7e-15		1.0184	1.4419	1.1326	0.8006	1.1127		100
	2687			2-arachidonoyl-GPE (20:4)*	LC/MS neg	32815		HMDB0011487	53480936		2.62	1.06	1.01	0.82	0.4	0.38	0.31	0.95	0.77	0.81		2.0159e-10	1.6939e-11	0.6743	0.2411	0.8658	0.4305	0.0024	0.0003	5.0307e-09	5.7718e-10	6.0613e-10	7.2421e-11	3.219e-12	5.93e-13	0.2732	0.2734	0.0009	0.0001	0.0025	0.0004		0.9794	2.5708	1.0409	0.801	0.9849		100
	2688			1-eicosapentaenoyl-GPE (20:5)*	LC/MS pos late	47888		HMDB0011489	53480938		1.07	1.17	1.16	0.73	1.09	1.08	0.68	0.99	0.63	0.63		0.2772	0.0108	0.0105	0.009	0.0084	0.0123	4.3975e-06	6.923e-07	0.5883	0.0347	0.5437	0.0313	7.2504e-05	6.1149e-06	0.8584	0.4853	8.1131e-11	3.0167e-11	1.3767e-11	6.908e-12		1.195	1.2815	1.3939	0.873	1.386		96
	2690			1-adrenoyl-GPE (22:4)*	LC/MS neg	57468		HMDB0011523	52925133		12.86	0.75	0.69	0.85	0.06	0.05	0.07	0.93	1.14	1.23		0	0	0.0261	0.0194	0.0027	0.0045	0.0571	0.0055	0	0	1e-15	0	0	0	0.196	0.2338	0.444	0.0367	0.0796	0.01		1.013	13.0315	0.7558	0.8636	0.7011		89
	2693			1-docosapentaenoyl-GPE (22:5n3)*	LC/MS pos late	62349		HMDB0011525	53480955		1.61	1.12	1.08	0.73	0.7	0.67	0.45	0.96	0.65	0.68		0.5913	0.0219	0.7688	0.2633	0.5689	0.3273	0.0525	0.0051	0.4535	0.027	0.385	0.0226	0.64	0.0338	0.8532	0.4838	0.0063	0.0007	0.006	0.0009		0.8998	1.4513	1.012	0.6546	0.9694		85
	2694			1-docosapentaenoyl-GPE (22:5n6)*	LC/MS pos late	62351		HMDB0011524	53480954		0.74	1.11	1.07	0.8	1.49	1.44	1.07	0.96	0.72	0.74		0.0061	0.0003	0.3943	0.1626	0.7745	0.398	0.0132	0.0014	0.0022	0.0002	0.0025	0.0002	0.0921	0.0056	0.6148	0.407	9.8384e-05	1.4443e-05	0.0314	0.0041		1.0433	0.775	1.1582	0.83	1.1147		89
	2697			1-docosahexaenoyl-GPE (22:6)*	LC/MS pos late	44633		HMDB11496	85333229		1.09	1.07	1.08	0.79	0.98	0.99	0.72	1.01	0.74	0.73		0.0178	0.0008	0.0403	0.0276	0.0045	0.0072	8.1239e-11	3.0643e-11	0.2666	0.0166	0.4818	0.028	8.563e-10	1.121e-10	0.4836	0.3611	1.06e-12	6.71e-13	1.69e-13	1.27e-13		1.1216	1.2221	1.1963	0.8831	1.2106		100
	2698			2-docosahexaenoyl-GPE (22:6)*	LC/MS neg	34258		HMDB0011496			0.68	1.13	0.97	0.84	1.66	1.42	1.23	0.86	0.74	0.87		0.0226	0.001	0.1676	0.0864	0.8788	0.4339	0.1209	0.0111	0.0003	2.2768e-05	0.0265	0.0017	0.0636	0.0039	0.0842	0.1505	0.0058	0.0007	0.0943	0.0117		1.0531	0.7175	1.1917	0.8846	1.0223		89
	2702			1-stearoyl-GPS (18:0)*	LC/MS pos late	45966		HMDB0061698	74819135		1.94	1	1	1	0.52	0.52	0.52	1	1	1		5.28e-13	6.1e-14							5.28e-13	9.5e-14	5.28e-13	9.1e-14	5.28e-13	1.1e-13								0.5133	0.9947	0.5133	0.5133	0.5133		0
	2708			1-palmitoyl-GPG (16:0)*	LC/MS neg	45970			3300276		0.76	1.16	1.13	1.06	1.53	1.49	1.4	0.97	0.91	0.94		0.0298	0.0013	0.1944	0.0975	0.2154	0.1713	0.898	0.069	0.0006	4.3215e-05	0.0001	1.0073e-05	0.0113	0.0008	0.8866	0.4926	0.1397	0.0131	0.2563	0.0299		0.7111	0.539	0.8273	0.7546	0.8032		59
	2713			1-oleoyl-GPG (18:1)*	LC/MS neg	45968					0.65	1	0.88	0.96	1.53	1.35	1.47	0.88	0.96	1.09		0.0022	0.0001	0.6772	0.2416	0.2148	0.1713	0.4837	0.0394	0.0008	6.1262e-05	0.025	0.0016	0.006	0.0004	0.3466	0.3028	0.6693	0.0543	0.4144	0.0456		0.7873	0.5123	0.7835	0.7531	0.6904		70
	2715			1-linoleoyl-GPG (18:2)*	LC/MS neg	54885					0.65	1	1	0.84	1.53	1.53	1.29	1	0.84	0.84		0.0004	1.9194e-05	0.6249	0.229	0.8533	0.4264	0.0601	0.0057	0.0004	3.3878e-05	0.0011	7.6462e-05	0.0419	0.0027	0.7489	0.4501	0.0885	0.0086	0.0598	0.0076		0.9533	0.6237	0.957	0.8052	0.9557		85
	2717			1-palmitoyl-GPI (16:0)	LC/MS neg	35305		HMDB0061695	71296207		0.31	3.22	2.88	1.18	10.44	9.34	3.83	0.89	0.37	0.41		5.8939e-11	5.347e-12	8.277e-12	5.0674e-11	7.048e-12	4.5434e-11	0.0347	0.0034	0	0	0	0	4.0292e-11	6.306e-12	0.0331	0.083	3.1319e-11	1.2945e-11	1.474e-09	5.0228e-10		0.6558	0.2025	2.1145	0.7762	1.8915		100
	2721			1-stearoyl-GPI (18:0)	LC/MS neg	19324		HMDB0240261	71581135;42607495		0.37	2.69	2.47	1.17	7.32	6.72	3.19	0.92	0.44	0.48		3.202e-09	2.3295e-10	1.2226e-11	7.0448e-11	4.143e-12	2.7313e-11	0.0366	0.0036	0	0	0	0	1.3383e-10	1.9427e-11	0.18	0.2243	2.0136e-09	5.9122e-10	4.2093e-09	1.3567e-09		0.7085	0.2605	1.9066	0.8315	1.7495		100
	2722			2-stearoyl-GPI (18:0)*	LC/MS neg	39223			131770413		0.29	2.93	2.54	1.24	10.03	8.7	4.24	0.87	0.42	0.49		9.3671e-10	7.2798e-11	2.5861e-11	1.351e-10	9.8186e-11	5.4771e-10	0.0082	0.0009	0	0	0	0	3.4969e-11	5.541e-12	0.098	0.1617	4.2696e-09	1.1748e-09	1.4703e-08	4.4337e-09		0.655	0.191	1.916	0.8104	1.6608		100
	2723			1-oleoyl-GPI (18:1)	LC/MS neg	36602		HMDB0061693	86289645		0.38	2.2	2.04	1.09	5.82	5.39	2.88	0.93	0.49	0.53		9.1636e-11	8.057e-12	5.7932e-10	2.4148e-09	2.7361e-09	1.1671e-08	0.2207	0.0195	6e-15	1e-15	0	0	2.3732e-11	3.905e-12	0.1884	0.2314	1.4872e-09	4.4899e-10	1.0494e-09	3.6831e-10		0.7819	0.2956	1.7218	0.8508	1.5927		100
	2725			1-linoleoyl-GPI (18:2)*	LC/MS neg	36594			11124828		0.35	1.9	1.88	0.97	5.45	5.38	2.78	0.99	0.51	0.52		1.24e-12	1.36e-13	4.5819e-10	2.0172e-09	8.5751e-10	3.8564e-09	0.7272	0.0573	1e-15	0	0	0	5.174e-12	9.2e-13	0.8963	0.4967	2.0172e-11	8.751e-12	1.5036e-11	7.458e-12		0.871	0.3043	1.6579	0.8458	1.6376		100
	2731			1-arachidonoyl-GPI (20:4)*	LC/MS neg	34214		HMDB0061690	121596217		0.37	1.91	1.9	0.99	5.21	5.18	2.7	1	0.52	0.52		2.286e-12	2.39e-13	5.7784e-10	2.4148e-09	4.871e-09	1.9761e-08	0.851	0.0658	0	0	0	0	1.5625e-11	2.625e-12	0.8754	0.4898	6.469e-12	3.228e-12	7.5096e-11	3.2813e-11		0.8202	0.3014	1.5691	0.8129	1.5617		100
	2788		Plasmalogen	1-oleyl-2-linoleoyl-GPC (O-18:1/18:2)*	LC/MS pos late	57722			24778939		0.93	1.03	1.07	0.92	1.11	1.15	1	1.04	0.9	0.87		0.0374	0.0016	0.3442	0.146	0.0181	0.0236	0.0013	0.0001	0.0162	0.0011	0.0012	8.532e-05	0.3489	0.0191	0.1595	0.2083	0.0001	2.0316e-05	2.6406e-05	5.0857e-06		1.1138	1.0319	1.1427	1.0294	1.1869		100
	2789			1-palmityl-2-palmitoyl-GPC (O-16:0/16:0)*	LC/MS pos late	57332			145911		1.66	1	1.02	0.86	0.6	0.62	0.52	1.02	0.86	0.84		1e-15	0	0.8287	0.2784	0.2394	0.1832	8.6219e-10	2.5729e-10	1e-15	0	1.7e-14	3e-15	0	0	0.0831	0.1497	5.5002e-10	1.7956e-10	1.9127e-10	7.7512e-11		1.0336	1.7115	1.0332	0.8901	1.0586		100
	2790			1-palmityl-2-stearoyl-GPC (O-16:0/18:0)*	LC/MS pos late	55040		HMDB0013405	11803170		8.85	0.9	0.95	0.71	0.1	0.11	0.08	1.06	0.79	0.75		0	0	0.005	0.0047	0.1228	0.1134	2.8702e-09	7.4974e-10	0	0	0	0	0	0	0.0607	0.125	1.1813e-09	3.6937e-10	2.9098e-10	1.1327e-10		1.1331	10.0243	1.0143	0.8057	1.0756		100
	2791			1-palmityl-2-oleoyl-GPC (O-16:0/18:1)*	LC/MS pos late	52717			5497103		1.83	0.91	1	0.73	0.5	0.55	0.4	1.1	0.8	0.73		4.1722e-08	2.8067e-09	0.0675	0.0419	0.9418	0.4489	3.4809e-07	6.4999e-08	7.8592e-08	8.0462e-09	3.5926e-07	3.2887e-08	1.154e-10	1.706e-11	0.0304	0.0782	7.5844e-05	1.1324e-05	1.3898e-07	3.6735e-08		1.1086	2.0262	1.0097	0.8057	1.108		100
	2792			1-palmityl-2-linoleoyl-GPC (O-16:0/18:2)*	LC/MS pos late	53175		HMDB0011151	6443157		0.94	1	1.03	0.88	1.06	1.09	0.93	1.03	0.88	0.86		0.1655	0.0066	0.8981	0.2947	0.1512	0.1329	1.2681e-09	3.6161e-10	0.1206	0.0078	0.0395	0.0025	0.0002	1.4316e-05	0.171	0.2166	1.4278e-09	4.3257e-10	8.974e-11	3.8556e-11		1.1068	1.0439	1.1063	0.9743	1.1363		100
	2793			1-palmityl-2-dihomo-linolenoyl-GPC (O-16:0/20:3)*	LC/MS pos late	57723		HMDB0011219	53480685		0.87	0.95	0.98	0.79	1.1	1.13	0.91	1.03	0.83	0.81		0.0012	5.513e-05	0.042	0.0284	0.4351	0.2741	1.8099e-11	7.793e-12	0.0409	0.0027	0.0046	0.0003	0.0017	0.0001	0.2066	0.2401	3.0993e-10	1.0584e-10	2.59e-13	1.89e-13		1.1285	0.9813	1.0769	0.8945	1.1109		100
	2794			1-palmityl-2-arachidonoyl-GPC (O-16:0/20:4)*	LC/MS pos late	52718		HMDB0007982	10747814		0.76	1	1.04	0.9	1.31	1.36	1.18	1.04	0.9	0.87		0	0	0.8549	0.2847	0.0687	0.0727	4.2997e-08	9.2996e-09	1e-15	0	1.3e-14	3e-15	7.0706e-10	9.3322e-11	0.0579	0.1218	1.3951e-07	3.0125e-08	2.7929e-08	8.154e-09		1.0853	0.827	1.0855	0.9787	1.1235		100
	2795			1-stearyl-2-arachidonoyl-GPC (O-18:0/20:4)*	LC/MS pos late	57333					0.82	1	1.05	0.88	1.23	1.28	1.09	1.04	0.88	0.85		1.8935e-10	1.594e-11	0.7622	0.2621	0.0254	0.0314	4.4505e-08	9.5819e-09	1.5704e-10	2.1336e-11	2.9529e-10	3.6513e-11	0.0015	0.0001	0.0152	0.0553	1.5662e-07	3.3517e-08	8.4517e-09	2.5974e-09		1.0585	0.8628	1.059	0.9363	1.1066		100
	2796			1-stearyl-2-docosapentaenoyl-GPC (O-18:0/22:5n3)*	LC/MS pos late	57334			24779340		0.78	0.98	1.03	0.86	1.25	1.32	1.1	1.06	0.88	0.83		6.337e-12	6.3e-13	0.1461	0.078	0.1562	0.1363	1.9255e-09	5.2027e-10	5.6918e-10	7.2176e-11	3.331e-12	5.18e-13	2.4883e-05	2.182e-06	0.0018	0.0134	4.202e-08	9.8462e-09	2.1863e-10	8.7493e-11		1.0917	0.8547	1.0662	0.9387	1.1274		100
	2797			1-(1-enyl-oleoyl)-2-docosahexaenoyl-GPE (P-18:1/22:6)*	LC/MS pos late	55037		HMDB0011460	52925039		3.26	1.03	1.04	0.84	0.32	0.32	0.26	1.01	0.81	0.81		0	0	0.3566	0.1503	0.4772	0.2927	0.0002	2.6187e-05	0	0	1e-15	0	0	0	0.9397	0.509	1.5908e-05	2.5836e-06	3.9946e-05	7.4479e-06		1.0943	3.5669	1.127	0.918	1.1349		100
	2798			1-(1-enyl-palmitoyl)-2-docosahexaenoyl-GPC (P-16:0/22:6)*	LC/MS pos late	52630		HMDB0011229	53480699		0.66	0.93	0.98	0.79	1.41	1.5	1.21	1.06	0.85	0.81		9e-15	1e-15	0.0014	0.0015	0.146	0.1299	1.57e-13	1.3e-13	2.206e-12	3.67e-13	5.5e-14	1.1e-14	2.3912e-07	2.4849e-08	0.0062	0.0343	2.824e-09	8.0701e-10	4.6e-14	4.1e-14		1.2709	0.8352	1.1818	1.0092	1.25		100
	2800			1-(1-enyl-palmitoyl)-2-oleoyl-GPE (P-16:0/18:1)*	LC/MS pos late	52477		HMDB0011342	52925128		10.86	0.98	1	0.8	0.09	0.09	0.07	1.02	0.82	0.8		0	0	0.1033	0.0593	0.5089	0.305	1.7015e-08	3.904e-09	0	0	0	0	0	0	0.2716	0.2723	9.4822e-07	1.7836e-07	4.7249e-07	1.1263e-07		1.113	12.0925	1.086	0.8943	1.113		100
	2801			1-(1-enyl-palmitoyl)-2-linoleoyl-GPE (P-16:0/18:2)*	LC/MS pos late	52677		HMDB0011343	52925127		1.82	1.04	1.07	0.89	0.57	0.59	0.49	1.03	0.85	0.83		2.7e-13	3.2e-14	0.0666	0.0414	0.0311	0.0373	6.8762e-06	1.0595e-06	2.383e-12	3.95e-13	5.6829e-11	7.669e-12	4.5e-14	1.1e-14	0.5079	0.3698	5.1505e-08	1.1981e-08	1.8759e-06	4.1263e-07		1.0604	1.9313	1.1042	0.9389	1.133		100
	2802			1-(1-enyl-palmitoyl)-2-palmitoyl-GPC (P-16:0/16:0)*	LC/MS pos late	52716		HMDB0011206	11146967		1.05	0.98	1.01	0.83	0.93	0.96	0.79	1.03	0.85	0.82		0.0167	0.0007	0.3091	0.1387	0.4755	0.2919	7.588e-12	3.669e-12	0.0049	0.0004	0.0475	0.0031	2.0446e-10	2.9085e-11	0.0527	0.1151	1.2519e-11	5.741e-12	6.83e-13	4.46e-13		1.0749	1.1322	1.058	0.896	1.0904		100
	2803			1-(1-enyl-palmitoyl)-2-palmitoleoyl-GPC (P-16:0/16:1)*	LC/MS pos late	52713		HMDB0011207	52923882		0.9	1	1.05	0.88	1.11	1.17	0.97	1.05	0.87	0.83		0.0024	0.0001	0.8379	0.2808	0.0034	0.0056	1.6496e-05	2.4383e-06	0.001	7.1681e-05	1.5998e-06	1.3857e-07	0.061	0.0038	0.0068	0.0367	4.0342e-07	8.0941e-08	4.0866e-09	1.3257e-09		1.0818	0.9764	1.0831	0.9472	1.1396		100
	2804			1-(1-enyl-palmitoyl)-2-arachidonoyl-GPE (P-16:0/20:4)*	LC/MS pos late	52673		HMDB0011352	52925126		3.78	0.98	1.01	0.83	0.26	0.27	0.22	1.04	0.85	0.82		0	0	0.0724	0.0442	0.7248	0.384	3.7728e-09	9.6157e-10	0	0	0	0	0	0	0.1103	0.1702	1.3287e-08	3.3763e-09	6.6077e-09	2.0653e-09		1.1403	4.3156	1.1136	0.948	1.1527		100
	2805			1-(1-enyl-palmitoyl)-2-docosahexaenoyl-GPE (P-16:0/22:6)*	LC/MS pos late	52672		HMDB0005780	5283497		2.49	1	1.03	0.84	0.4	0.41	0.34	1.03	0.85	0.82		0	0	0.7449	0.2581	0.2056	0.1655	1.3194e-06	2.2459e-07	0	0	1e-15	0	0	0	0.0862	0.1506	1.2561e-07	2.7413e-08	9.8746e-09	3.0203e-09		1.0929	2.719	1.0879	0.9218	1.1235		100
	2806			1-(1-enyl-palmitoyl)-2-oleoyl-GPC (P-16:0/18:1)*	LC/MS pos late	52478		HMDB0007996	34779384		1.39	0.99	1.02	0.84	0.71	0.73	0.6	1.03	0.85	0.83		6.4238e-10	5.079e-11	0.3588	0.1507	0.4841	0.2962	1.1768e-11	5.335e-12	8.6429e-10	1.0679e-10	4.029e-09	4.3782e-10	2.6e-14	7e-15	0.0807	0.1475	2.9429e-11	1.2322e-11	2.6788e-11	1.2605e-11		1.0913	1.5211	1.0805	0.9187	1.1087		100
	2809			1-(1-enyl-stearoyl)-2-oleoyl-GPE (P-18:0/18:1)	LC/MS pos late	52614		HMDB0011375	42607457		13.31	0.93	1	0.74	0.07	0.08	0.06	1.08	0.8	0.74		0	0	0.0374	0.0261	0.6206	0.3475	7.5165e-07	1.3324e-07	0	0	0	0	0	0	0.2225	0.2502	4.0195e-06	6.9748e-07	7.3414e-05	1.3246e-05		1.0915	14.5238	1.0122	0.8104	1.0965		100
	2810			1-(1-enyl-stearoyl)-2-linoleoyl-GPE (P-18:0/18:2)*	LC/MS pos late	52748		HMDB0011376			1.93	0.99	1.02	0.79	0.51	0.53	0.41	1.04	0.8	0.77		3.9233e-10	3.1793e-11	0.3936	0.1626	0.6344	0.3523	9.512e-09	2.2313e-09	1.9918e-10	2.676e-11	1.6718e-09	1.8838e-10	6.79e-13	1.39e-13	0.1151	0.174	2.7178e-09	7.8129e-10	1.092e-09	3.812e-10		1.0892	2.0975	1.0738	0.8639	1.1151		100
	2811			1-(1-enyl-palmitoyl)-2-dihomo-linolenoyl-GPC (P-16:0/20:3)*	LC/MS pos late	52714		HMDB0011219	53480685		0.62	0.89	0.92	0.74	1.44	1.48	1.2	1.03	0.83	0.81		2.5403e-10	2.115e-11	0.0171	0.0135	0.0329	0.0393	1.6026e-07	3.1551e-08	5.9126e-09	6.7408e-10	5.4475e-07	4.9105e-08	0.0022	0.0002	0.9521	0.5111	6.8418e-06	1.1459e-06	0.0003	5.3954e-05		1.2004	0.7416	1.0674	0.8873	1.0993		96
	2813			1-(1-enyl-palmitoyl)-2-arachidonoyl-GPC (P-16:0/20:4)*	LC/MS pos late	52689		HMDB0011220			0.67	0.99	1.03	0.9	1.48	1.54	1.35	1.04	0.91	0.88		0	0	0.6254	0.229	0.2329	0.1799	2.3412e-07	4.4602e-08	0	0	0	0	1e-14	3e-15	0.0499	0.1099	9.0832e-07	1.7186e-07	4.7259e-07	1.1263e-07		1.1084	0.7425	1.0991	1.0004	1.1416		100
	2814			1-(1-enyl-palmitoyl)-2-linoleoyl-GPC (P-16:0/18:2)*	LC/MS pos late	52682		HMDB0011211	24779386		0.78	0.99	1.02	0.87	1.27	1.3	1.11	1.03	0.88	0.85		1.8081e-11	1.737e-12	0.473	0.1864	0.3753	0.2446	7.1597e-10	2.1779e-10	9.2105e-11	1.2952e-11	2.8208e-11	3.973e-12	2.2363e-05	1.9718e-06	0.1292	0.1841	5.9943e-09	1.608e-09	1.287e-10	5.4207e-11		1.07	0.8373	1.0593	0.9287	1.0866		100
	2815			1-(1-enyl-palmitoyl)-2-myristoyl-GPC (P-16:0/14:0)*	LC/MS pos late	52715		HMDB0011203	52923874		1.37	1	0.99	0.88	0.73	0.72	0.64	0.99	0.87	0.88		2.9887e-07	1.8821e-08	0.5788	0.217	0.724	0.3839	0.0094	0.001	5.295e-07	5.0691e-08	8.3359e-09	8.789e-10	3.6688e-10	5.029e-11	0.9016	0.4974	0.0036	0.0004	0.0039	0.0006		1.0673	1.4655	1.0702	0.9345	1.06		93
	2816			1-(1-enyl-stearoyl)-2-arachidonoyl-GPC (P-18:0/20:4)	LC/MS pos late	52613		HMDB0011253	24779390		0.67	0.99	1.05	0.9	1.49	1.58	1.34	1.06	0.9	0.85		4.3e-14	6e-15	0.6394	0.2324	0.0402	0.046	8.5659e-05	1.1656e-05	3.8e-14	8e-15	1.5e-14	3e-15	2.5803e-11	4.203e-12	0.0127	0.0523	1.9225e-05	3.1064e-06	3.4974e-07	8.4932e-08		1.0568	0.7059	1.0493	0.9487	1.1139		100
	2818			1-(1-enyl-stearoyl)-2-arachidonoyl-GPE (P-18:0/20:4)*	LC/MS pos late	52475		HMDB0005779	9547058		4.56	0.94	1.02	0.79	0.21	0.22	0.17	1.08	0.84	0.78		0	0	0.0259	0.0193	0.8487	0.4244	2.9685e-09	7.7328e-10	0	0	0	0	0	0	0.0132	0.0526	1.2594e-08	3.2086e-09	3.1697e-10	1.219e-10		1.1464	5.2232	1.0803	0.9076	1.1673		100
	2819			1-(1-enyl-stearoyl)-2-docosahexaenoyl-GPC (P-18:0/22:6)*	LC/MS pos late	52704		HMDB0011262	42607430		0.73	0.94	0.98	0.82	1.29	1.34	1.13	1.04	0.87	0.84		7.15e-09	5.0563e-10	0.0349	0.0246	0.3282	0.2217	9.2024e-10	2.7034e-10	5.2135e-08	5.4614e-09	1.9207e-09	2.1465e-10	0.001	7.633e-05	0.0279	0.0744	1.4962e-07	3.2092e-08	5.4116e-11	2.4138e-11		1.2283	0.8961	1.1597	1.0132	1.2031		100
	2820			1-(1-enyl-oleoyl)-2-linoleoyl-GPC (P-18:1/18:2)*	LC/MS pos late	57665		HMDB0010408	24779513		0.6	1.13	1.09	1.02	1.87	1.81	1.69	0.97	0.9	0.93		0.0011	5.3937e-05	0.0531	0.0347	0.203	0.1636	0.2553	0.0223	6.7882e-06	5.9762e-07	5.8863e-07	5.2725e-08	5.0908e-06	4.7435e-07	0.3213	0.2933	0.0565	0.0057	0.5898	0.0632		0.9587	0.5775	1.0791	0.9752	1.045		85
	2821			1-(1-enyl-stearoyl)-2-docosahexaenoyl-GPE (P-18:0/22:6)*	LC/MS pos late	52476		HMDB0011394	42607458		5.05	1	1.03	0.82	0.2	0.2	0.16	1.03	0.82	0.8		0	0	0.7681	0.2633	0.446	0.2791	2.3186e-07	4.426e-08	0	0	0	0	0	0	0.3095	0.2915	2.0829e-08	5.0654e-09	1.7172e-07	4.4725e-08		1.1016	5.5626	1.1022	0.9048	1.1319		100
	2822			1-(1-enyl-stearoyl)-2-docosapentaenoyl-GPE (P-18:0/22:5n3)*	LC/MS pos late	57342		HMDB0011393	53480858		9.94	0.93	0.98	0.75	0.09	0.1	0.08	1.05	0.81	0.77		0	0	0.0684	0.0422	0.1967	0.1597	6.5779e-09	1.5824e-09	0	0	0	0	0	0	0.2232	0.2502	1.2072e-09	3.7625e-10	5.3031e-10	1.9633e-10		1.12	11.1341	1.0439	0.8433	1.0937		100
	2823			1-(1-enyl-stearoyl)-2-dihomo-linolenoyl-GPE (P-18:0/20:3)*	LC/MS pos late	57343		HMDB0011384	52925088		4.15	0.94	0.97	0.79	0.23	0.23	0.19	1.03	0.83	0.81		0	0	0.0493	0.0324	0.0945	0.0934	1.0335e-07	2.0836e-08	1e-15	0	0	0	0	0	0.4559	0.3482	6.689e-05	1.0081e-05	8.6955e-06	1.7675e-06		1.0847	4.5051	1.0231	0.8527	1.0558		100
	2824			1-(1-enyl-stearoyl)-2-linoleoyl-GPC (P-18:0/18:2)*	LC/MS pos late	52712		HMDB0011244	52923944		0.78	0.97	1.01	0.8	1.25	1.3	1.03	1.04	0.82	0.79		3.9445e-07	2.4508e-08	0.2341	0.1124	0.6781	0.3676	9.1024e-11	3.3399e-11	2.6115e-06	2.3863e-07	5.7933e-07	5.2024e-08	0.8291	0.0429	0.1083	0.1693	3.5878e-11	1.4518e-11	9.358e-12	4.867e-12		1.1544	0.8973	1.1217	0.9238	1.1646		100
	2825			1-(1-enyl-stearoyl)-2-oleoyl-GPC (P-18:0/18:1)	LC/MS pos late	52612		HMDB0011243	42607428		3.69	0.92	0.98	0.74	0.25	0.27	0.2	1.07	0.81	0.76		0	0	0.0328	0.0234	0.5262	0.3112	2.5278e-10	8.3348e-11	0	0	0	0	0	0	0.0238	0.0691	8.4877e-09	2.2395e-09	3.1526e-11	1.4727e-11		1.138	4.2047	1.0464	0.8475	1.1191		100
	2826			1-(1-enyl-oleoyl)-2-docosahexaenoyl-GPC (P-18:1/22:6)*	LC/MS pos late	62084		HMDB0011295 HMDB0011328	53480839;53480781		0.65	0.93	0.99	0.78	1.43	1.51	1.2	1.06	0.84	0.79		4.4e-14	6e-15	0.001	0.0011	0.4633	0.2865	7e-15	8e-15	1.65e-13	3.2e-14	6.46e-13	1.1e-13	2.7172e-08	3.0569e-09	0.0092	0.0434	4.854e-12	2.513e-12	4.4e-14	4e-14		1.2331	0.8043	1.1515	0.9642	1.2165		100
	2827			1-stearyl-2-linoleoyl-GPC (O-18:0/18:2)*	LC/MS pos late	57721		HMDB13418	6443070		1.16	0.98	1.02	0.83	0.84	0.88	0.71	1.04	0.85	0.81		0.0003	1.5365e-05	0.179	0.0908	0.3244	0.221	3.573e-12	1.929e-12	0.0001	9.3868e-06	0.0021	0.0001	1.5057e-09	1.9087e-10	0.0186	0.0585	1.4089e-11	6.37e-12	8.05e-13	5.12e-13		1.0943	1.2719	1.0711	0.9091	1.1185		100
	2828			phosphatidylcholine (O-18:1/20:4, O-16:0/22:5n3)*	LC/MS pos late	57724					0.7	0.98	1.04	0.91	1.39	1.47	1.29	1.06	0.93	0.88		0	0	0.1442	0.0772	0.0555	0.0609	7.8569e-07	1.3901e-07	0	0	0	0	1e-15	0	0.0007	0.0065	0.0001	2.0808e-05	3.4323e-08	9.9083e-09		1.0616	0.7464	1.0403	0.9643	1.0988		100
	2829		Lysoplasmalogen	1-palmityl-GPE (O-16:0)*	LC/MS pos late	55007					1.8	2.77	2.6	0.93	1.54	1.44	0.52	0.94	0.34	0.36		1.6362e-08	1.1189e-09	2.19e-13	2.204e-12	2.8047e-09	1.1877e-08	0.2422	0.0212	0.0019	0.0001	0.1794	0.011	1.3397e-09	1.7118e-10	0.0178	0.0572	4.3e-14	4e-14	9.8482e-10	3.4948e-10		0.6038	1.0855	1.6726	0.563	1.5684		59
	2830			1-palmityl-GPC (O-16:0)	LC/MS pos late	20458			3983		0.7	1.73	1.73	0.81	2.47	2.48	1.16	1	0.47	0.47		4.9112e-08	3.2748e-09	5.957e-10	2.4569e-09	9.5343e-11	5.4069e-10	3.8398e-05	5.478e-06	6.266e-12	9.93e-13	2.455e-12	3.9e-13	0.0062	0.0004	0.9737	0.5166	0	1e-15	1e-15	2e-15		0.8841	0.6177	1.5261	0.7191	1.5305		100
	2831			1-stearyl-GPC (O-18:0)*	LC/MS pos late	52703	C04317	HMDB0011149	2733532		0.93	1.83	1.79	0.87	1.96	1.92	0.94	0.98	0.48	0.49		0.132	0.0053	1.625e-11	9.0957e-11	3.64e-13	2.937e-12	0.0008	9.4259e-05	4.9657e-10	6.3864e-11	6.1696e-10	7.3591e-11	0.193	0.0112	0.301	0.2888	1.4e-14	1.5e-14	7e-15	8e-15		0.8513	0.7937	1.5588	0.7425	1.5252		96
	2833			1-(1-enyl-palmitoyl)-GPC (P-16:0)*	LC/MS pos late	52474		HMDB0010407	10917802		0.48	1.49	1.5	0.81	3.12	3.15	1.71	1.01	0.55	0.54		1e-15	0	7.3121e-08	1.9758e-07	2.4725e-09	1.0625e-08	8.9627e-06	1.3654e-06	5.2e-14	1e-14	4e-15	1e-15	9.3808e-11	1.4055e-11	0.7128	0.44	2.09e-13	1.63e-13	1.8e-14	1.7e-14		0.9657	0.4612	1.4369	0.787	1.4526		100
	2834			1-(1-enyl-palmitoyl)-GPE (P-16:0)*	LC/MS pos late	39270		HMDB0011152			1.81	1.98	1.93	0.9	1.09	1.06	0.5	0.97	0.45	0.47		4.8476e-11	4.451e-12	2.4956e-11	1.3214e-10	2.2965e-11	1.4173e-10	0.0308	0.0031	0.3807	0.0229	0.5933	0.034	2.8771e-11	4.663e-12	0.2803	0.2759	3e-15	4e-15	2.4e-14	2.2e-14		0.7796	1.4106	1.5446	0.7005	1.501		100
	2835			1-(1-enyl-oleoyl)-GPC (P-18:1)*	LC/MS pos late	52701		HMDB0010408	52923882		0.43	1.87	1.63	0.85	4.34	3.78	1.98	0.87	0.46	0.52		5.238e-12	5.28e-13	5.5435e-10	2.3868e-09	0.0005	0.001	0.0074	0.0008	1e-15	0	2.4608e-10	3.0858e-11	1.5794e-10	2.2823e-11	0.0098	0.0437	2.6e-14	2.6e-14	1.9247e-05	3.7921e-06		0.9169	0.3952	1.7155	0.7818	1.4958		100
	2836			1-(1-enyl-oleoyl)-GPE (P-18:1)*	LC/MS pos late	44621					2.07	2.36	2.3	0.93	1.14	1.11	0.45	0.98	0.39	0.4		8.4536e-11	7.49e-12	2.77e-13	2.652e-12	6.7e-14	6.16e-13	0.0929	0.0086	0.2981	0.0185	0.481	0.0279	5.4298e-11	8.396e-12	0.3659	0.3122	1.1e-14	1.2e-14	4.8e-14	4.2e-14		0.7036	1.4558	1.6592	0.6526	1.6216		100
	2837			1-(1-enyl-stearoyl)-GPC (P-18:0)*	LC/MS pos late	52702		HMDB0013122	24779527		0.6	1.8	1.75	0.87	3.01	2.94	1.46	0.98	0.48	0.5		0.0001	5.5829e-06	2.3704e-07	5.9921e-07	4.827e-08	1.7286e-07	0.4535	0.0372	1.025e-12	1.77e-13	1.75e-13	3.2e-14	2.9365e-05	2.554e-06	0.3796	0.3175	5.646e-11	2.1577e-11	7.928e-11	3.4407e-11		0.8139	0.4857	1.4626	0.709	1.4261		81
	2838			1-(1-enyl-stearoyl)-GPE (P-18:0)*	LC/MS pos late	39271					2.07	2.07	1.98	0.95	1	0.96	0.46	0.96	0.46	0.48		1.302e-12	1.42e-13	4.609e-12	3.0605e-11	1.145e-12	8.515e-12	0.4074	0.0337	0.564	0.0333	0.2729	0.0165	1.112e-12	2.18e-13	0.1825	0.2269	3.4e-14	3.2e-14	1.7e-14	1.7e-14		0.7446	1.5433	1.5425	0.7103	1.4746		100
	2840			1-(1-enyl-oleoyl)-2-linoleoyl-GPE (P-18:1/18:2)*	LC/MS pos late	54999		HMDB0011409	53480869		1.27	1.06	1.14	0.91	0.84	0.9	0.72	1.07	0.86	0.8		0.2629	0.0103	0.1532	0.0804	0.037	0.0428	0.1471	0.0134	0.5218	0.0309	0.8868	0.0498	0.0883	0.0054	0.1432	0.1956	0.0038	0.0004	3.4305e-05	6.4618e-06		1.0315	1.3083	1.0966	0.9391	1.1739		100
	2841		Glycerolipid Metabolism	glycerol	LC/MS neg	15122	C00116	HMDB0000131	753		0.78	0.92	0.88	0.8	1.18	1.13	1.02	0.96	0.87	0.9		5.5177e-06	3.0947e-07	0.0436	0.0293	0.0161	0.0217	3.096e-05	4.4642e-06	0.0002	1.3377e-05	0.0038	0.0003	0.4285	0.023	0.5987	0.4017	0.0049	0.0006	0.0007	0.0001		1.3029	1.0175	1.1959	1.0388	1.149		100
	2842			glycerol 3-phosphate	LC/MS pos early	43847	C0093	HMDB0000126	754		2.2	1.77	1.95	1.79	0.8	0.89	0.82	1.1	1.02	0.92		7.1846e-10	5.661e-11	1.225e-12	9.23e-12	0	0	0	1e-15	0.0155	0.0011	0.1815	0.0111	0.0218	0.0014	0.0017	0.0132	0.4939	0.0405	0.0112	0.0016		0.6198	1.3634	1.0947	1.1116	1.2074		100
	2848		Monoacylglycerol	1-myristoylglycerol (14:0)	LC/MS neg	35625	C01885	HMDB0011561	10957631		0.97	1.27	1.31	1.22	1.31	1.35	1.27	1.03	0.97	0.94		0.4778	0.0179	0.0113	0.0096	0.0244	0.0303	0.0965	0.009	0.0067	0.0005	0.0287	0.0019	0.0436	0.0027	0.9334	0.5076	0.4076	0.0338	0.5367	0.0578		0.9371	0.9069	1.1881	1.1477	1.2233		100
	2851			1-palmitoylglycerol (16:0)	LC/MS neg	21127		HMDB0011564	14900		1.04	0.83	1.28	1	0.8	1.23	0.96	1.54	1.21	0.78		0.7717	0.0284	0.7618	0.2621	0.5077	0.3046	0.6132	0.0491	0.8868	0.0515	0.4827	0.028	0.3671	0.0199	0.3373	0.2975	0.2865	0.025	0.9521	0.0992		1.3184	1.3722	1.0956	1.3221	1.6869		100
	2855			1-oleoylglycerol (18:1)	LC/MS neg	21184		HMDB0011567	5283468		0.41	2.76	2.55	1.51	6.76	6.24	3.7	0.92	0.55	0.59		3.5498e-10	2.892e-11	7.735e-12	4.8109e-11	1.0658e-10	5.8886e-10	0.0003	3.2053e-05	7.7e-14	1.5e-14	1.22e-13	2.3e-14	5.3657e-10	7.1857e-11	0.054	0.1172	2.877e-12	1.62e-12	1.5287e-09	5.1815e-10		0.6943	0.2839	1.9192	1.0502	1.771		100
	2856			1-linoleoylglycerol (18:2)	LC/MS neg	27447		HMDB0011568	5283469		0.59	2.99	3.03	2.26	5.08	5.16	3.85	1.02	0.76	0.75		3.5229e-06	2.008e-07	1.8292e-09	6.8258e-09	6.1268e-09	2.4683e-08	0.0002	2.338e-05	4.6482e-10	6.0102e-11	2.2256e-09	2.4716e-10	2.3693e-06	2.2604e-07	0.8634	0.486	0.0011	0.0001	0.0016	0.0003		0.6153	0.3615	1.8376	1.3919	1.8663		100
	2861			1-dihomo-linolenylglycerol (20:3)	LC/MS neg	48341					0.3	8.33	8.28	5.44	27.89	27.71	18.19	0.99	0.65	0.66		5.3946e-05	2.7887e-06	1.2e-14	1.35e-13	4.2e-14	3.97e-13	3.4571e-06	5.5069e-07	0	0	0	0	1.5843e-10	2.2842e-11	0.6725	0.4284	0.0022	0.0003	0.0034	0.0005		0.2081	0.0622	1.7345	1.1316	1.7236		63
	2862			1-arachidonylglycerol (20:4)	LC/MS neg	34397	C13857	HMDB11578	16019980;5282281		0.48	5.04	6.13	3.92	10.57	12.85	8.21	1.22	0.78	0.64		0.0016	7.5526e-05	2.0718e-08	6.2443e-08	4.7332e-09	1.9337e-08	0.0023	0.0003	2.1076e-11	3.161e-12	1.25e-13	2.4e-14	1.3718e-06	1.3346e-07	0.2227	0.2502	0.0166	0.0018	0.0019	0.0003		0.3698	0.1764	1.8637	1.448	2.2665		81
	2866			1-docosahexaenoylglycerol (22:6)	LC/MS neg	35153		HMDB0011587	53480995		0.28	4.5	5.05	3.17	16.28	18.29	11.49	1.12	0.71	0.63		0.0244	0.001	2.1452e-06	4.5847e-06	2.4582e-08	9.1415e-08	0.0085	0.0009	3.5771e-10	4.7181e-11	2.3454e-11	3.35e-12	6.5465e-06	6.0297e-07	0.5386	0.3816	0.0075	0.0008	0.002	0.0003		0.2837	0.0784	1.2762	0.9006	1.4338		44
	2871			2-oleoylglycerol (18:1)	LC/MS neg	21232		HMDB0011537	5319879		0.49	3.65	3.4	2.21	7.42	6.9	4.49	0.93	0.61	0.65		0.0051	0.0002	1.6707e-11	9.1537e-11	6.5553e-09	2.6227e-08	7.9833e-06	1.2241e-06	0	0	1.8e-14	4e-15	9.07e-13	1.81e-13	0.1528	0.2046	1.0125e-05	1.6725e-06	0.0054	0.0008		0.4072	0.2005	1.487	0.8999	1.3826		52
	2872			2-linoleoylglycerol (18:2)	LC/MS neg	32506		HMDB0011538	5365676		0.54	3.43	3.51	2.37	6.41	6.55	4.42	1.02	0.69	0.68		2.1796e-07	1.3825e-08	1.621e-11	9.0957e-11	4.1859e-11	2.478e-10	8.6427e-05	1.1744e-05	3.442e-12	5.6e-13	1.0712e-11	1.598e-12	3.7139e-07	3.7917e-08	0.8841	0.4921	0.0008	0.0001	0.0008	0.0001		0.5456	0.2922	1.8736	1.2923	1.9143		100
	2873			2-arachidonoylglycerol (20:4)	LC/MS neg	19266	C13856	HMDB0004666	5282280		0.2	5.65	6.58	3.46	28.19	32.86	17.3	1.17	0.61	0.53		0.0288	0.0012	7.7852e-09	2.542e-08	8.0814e-10	3.6627e-09	0.0031	0.0004	2.17e-13	4.1e-14	1.2e-14	3e-15	2.656e-06	2.5226e-07	0.4044	0.33	0.0034	0.0004	0.0005	8.7713e-05		0.2482	0.0497	1.4012	0.8599	1.6331		33
	2886		Diacylglycerol	diacylglycerol (12:0/18:1, 14:0/16:1, 16:0/14:1) [2]*	LC/MS pos late	55001		HMDB0007012 HMDB0007096	53478025;53477950		0.58	1.01	1	0.88	1.73	1.71	1.51	0.99	0.87	0.88		0.0005	2.5547e-05	0.7841	0.2676	0.9731	0.456	0.1025	0.0095	0.0019	0.0001	0.0025	0.0002	0.0016	0.0001	0.7835	0.4606	0.3854	0.0322	0.266	0.031		0.6244	0.3626	0.6289	0.5478	0.6215		52
	2887			diacylglycerol (14:0/18:1, 16:0/16:1) [1]*	LC/MS pos late	54953					0.57	0.92	0.95	0.76	1.61	1.65	1.32	1.03	0.82	0.8		1.3093e-05	7.1561e-07	0.1123	0.0638	0.1472	0.1303	0.0001	1.5333e-05	0.0001	1.0078e-05	7.651e-05	5.9505e-06	0.002	0.0001	0.9374	0.5086	0.0085	0.0009	0.0135	0.0019		1.2888	0.739	1.1913	0.9786	1.2223		81
	2888			diacylglycerol (14:0/18:1, 16:0/16:1) [2]*	LC/MS pos late	54954					0.52	0.88	0.94	0.78	1.7	1.82	1.5	1.07	0.88	0.83		3.3386e-05	1.7578e-06	0.0222	0.0169	0.2595	0.195	7.1848e-05	9.9054e-06	0.0002	1.2236e-05	4.0498e-05	3.224e-06	0.001	7.1629e-05	0.3583	0.309	0.0048	0.0006	0.0018	0.0003		1.344	0.696	1.184	1.046	1.2641		93
	2889			diacylglycerol (16:1/18:2 [2], 16:0/18:3 [1])*	LC/MS pos late	54966					0.5	0.88	0.91	0.75	1.74	1.81	1.49	1.04	0.86	0.82		4.3335e-06	2.4517e-07	0.0014	0.0015	0.0017	0.003	4.6311e-07	8.513e-08	2.293e-05	1.9316e-06	2.7463e-05	2.2061e-06	0.0006	4.7771e-05	0.4131	0.3313	0.0007	9.057e-05	0.002	0.0003		1.4141	0.7129	1.2374	1.0636	1.291		100
	2901			palmitoyl-palmitoyl-glycerol (16:0/16:0) [2]*	LC/MS pos late	54990		HMDB0007098	644078		0.77	0.93	1.01	0.82	1.21	1.3	1.06	1.08	0.88	0.81		0.0121	0.0005	0.2256	0.1092	0.3	0.2151	0.0173	0.0018	0.0279	0.0019	0.0004	2.6146e-05	0.9184	0.0472	0.0261	0.0721	0.063	0.0063	0.0011	0.0002		1.1718	0.9055	1.0912	0.9598	1.181		89
	2904			palmitoyl-oleoyl-glycerol (16:0/18:1) [1]*	LC/MS pos late	54943	C13861	HMDB0007102	5282283		0.61	0.87	0.93	0.76	1.43	1.52	1.26	1.06	0.88	0.83		1.1475e-07	7.4656e-09	0.0302	0.022	0.0424	0.0481	0.0122	0.0013	2.2984e-08	2.4945e-09	2.0652e-07	1.933e-08	0.018	0.0012	0.7488	0.4501	0.1238	0.0117	0.3696	0.041		1.3352	0.8108	1.1631	1.0213	1.2351		96
	2905			palmitoyl-oleoyl-glycerol (16:0/18:1) [2]*	LC/MS pos late	54942	C13861	HMDB0007102	5282283		0.7	0.85	0.89	0.74	1.21	1.27	1.06	1.05	0.87	0.83		3.5735e-10	2.9062e-11	3.0784e-05	5.3607e-05	1.6425e-07	5.5399e-07	1.6942e-09	4.6444e-10	5.2246e-06	4.6679e-07	6.3903e-08	6.2623e-09	0.0652	0.004	0.1189	0.1759	0.0001	1.6357e-05	3.148e-06	6.718e-07		1.4127	0.9921	1.2025	1.0476	1.2638		100
	2906			palmitoyl-linoleoyl-glycerol (16:0/18:2) [1]*	LC/MS pos late	52633		HMDB0007103	9543695		0.69	0.94	1	0.8	1.37	1.46	1.17	1.07	0.86	0.8		1.2039e-05	6.6135e-07	0.5231	0.2015	0.7266	0.3845	0.0138	0.0014	8.9301e-06	7.7767e-07	7.5865e-08	7.3937e-09	0.0109	0.0007	0.1888	0.2314	0.0093	0.001	3.269e-07	7.9837e-08		1.3551	0.9291	1.2696	1.0905	1.3575		100
	2907			palmitoyl-linoleoyl-glycerol (16:0/18:2) [2]*	LC/MS pos late	52634		HMDB0007103	131801744		0.65	0.85	0.91	0.73	1.31	1.39	1.12	1.07	0.86	0.81		1.3218e-08	9.1205e-10	0.0005	0.0007	0.0893	0.0895	2.3169e-08	5.2144e-09	2.476e-05	2.081e-06	2.7056e-07	2.4993e-08	0.0022	0.0002	0.0794	0.1463	0.0017	0.0002	0.0002	4.0079e-05		1.3935	0.9108	1.1888	1.0242	1.2676		100
	2911			palmitoleoyl-linoleoyl-glycerol (16:1/18:2) [1]*	LC/MS pos late	54967		HMDB0007132	9543699		0.42	0.89	0.94	0.81	2.11	2.23	1.92	1.06	0.91	0.86		2e-15	0	0.0007	0.0008	0.2417	0.1847	0.007	0.0008	5.05e-13	9.1e-14	9.652e-12	1.446e-12	1.3561e-09	1.7293e-10	0.1534	0.2046	0.3932	0.0328	0.0459	0.0059		1.4419	0.6097	1.2843	1.1689	1.3609		100
	2913			palmitoyl-arachidonoyl-glycerol (16:0/20:4) [1]*	LC/MS pos late	54957		HMDB0007112	9543736		1.22	1.29	2	1.14	1.06	1.65	0.94	1.55	0.88	0.57		0.3947	0.015	0.2581	0.1213	0.03	0.0361	0.4439	0.0365	0.774	0.0453	0.0352	0.0023	0.7799	0.0405	0.0863	0.1506	0.6189	0.0504	0.0172	0.0023		0.6662	0.8104	0.8593	0.7596	1.3356		67
	2914			palmitoyl-arachidonoyl-glycerol (16:0/20:4) [2]*	LC/MS pos late	54958		HMDB0007112	9543736		0.66	0.87	1.02	0.69	1.33	1.56	1.06	1.18	0.8	0.68		0.0049	0.0002	0.2096	0.1035	0.856	0.427	0.0367	0.0036	0.1367	0.0088	0.0112	0.0008	0.3558	0.0194	0.1062	0.1675	0.7304	0.0589	0.0468	0.006		1.1622	0.763	1.0131	0.8071	1.1909		89
	2915			palmitoleoyl-arachidonoyl-glycerol (16:1/20:4) [2]*	LC/MS pos late	57406					0.55	0.78	0.83	0.65	1.41	1.5	1.17	1.06	0.83	0.78		3.1452e-06	1.7995e-07	0.0172	0.0135	0.0325	0.0388	5.8162e-06	9.0358e-07	0.0242	0.0017	0.0016	0.0001	0.2795	0.0158	0.3028	0.2897	0.1786	0.0163	0.013	0.0018		1.1641	0.6436	0.9079	0.7549	0.9633		85
	2923			oleoyl-oleoyl-glycerol (18:1/18:1) [1]*	LC/MS pos late	54945		HMDB0007218	9543716		0.56	0.87	0.94	0.76	1.55	1.68	1.36	1.08	0.88	0.81		1.5736e-08	1.0793e-09	0.0001	0.0002	0.0273	0.0331	1.1415e-09	3.312e-10	9.0085e-08	9.1969e-09	4.1874e-08	4.1669e-09	4.0075e-05	3.4402e-06	0.0092	0.0434	0.0195	0.0021	9.6932e-05	1.7343e-05		1.2938	0.723	1.1204	0.9841	1.2128		100
	2924			oleoyl-oleoyl-glycerol (18:1/18:1) [2]*	LC/MS pos late	54946		HMDB0007218	9543716		0.66	0.81	0.88	0.72	1.22	1.33	1.08	1.09	0.89	0.82		1.0748e-09	8.3108e-11	5.9276e-06	1.173e-05	5.3573e-05	0.0001	1.2175e-06	2.0762e-07	4.4e-05	3.6263e-06	2.03e-08	2.0695e-09	0.0559	0.0035	0.0266	0.0721	0.0954	0.0092	0.0003	4.5246e-05		1.3243	0.8797	1.074	0.9538	1.166		100
	2926			oleoyl-linoleoyl-glycerol (18:1/18:2) [1]	LC/MS pos late	46798		HMDB0007219	14275396		0.57	0.89	0.94	0.78	1.56	1.65	1.38	1.06	0.88	0.83		0	0	4.3925e-05	7.4505e-05	0.0007	0.0013	8.093e-10	2.4305e-10	1.4e-14	3e-15	1e-15	0	1.6485e-11	2.748e-12	0.0032	0.0215	2.5491e-05	4.078e-06	2.2843e-09	7.5435e-10		1.266	0.7193	1.1205	0.9901	1.1899		100
	2927			oleoyl-linoleoyl-glycerol (18:1/18:2) [2]	LC/MS pos late	46799		HMDB0007219	71433693		0.57	0.82	0.88	0.75	1.42	1.54	1.3	1.08	0.92	0.85		2.39e-13	2.9e-14	7.4915e-08	2.0105e-07	5.8565e-08	2.0467e-07	4.6232e-09	1.1564e-09	4.2557e-11	6.189e-12	1.641e-11	2.373e-12	1.8419e-10	2.6378e-11	0.0086	0.042	0.0075	0.0008	3.4049e-05	6.4229e-06		1.3692	0.786	1.1172	1.024	1.2086		100
	2929			oleoyl-linolenoyl-glycerol (18:1/18:3) [2]*	LC/MS pos late	54970		HMDB0007220	14275403		0.46	0.83	0.89	0.84	1.79	1.92	1.82	1.07	1.02	0.95		0.0002	7.6235e-06	0.9629	0.3085	0.9435	0.4494	0.6296	0.0501	4.578e-05	3.7688e-06	1.7012e-05	1.3935e-06	0.0003	2.4236e-05	0.8922	0.4952	0.6094	0.0497	0.5763	0.0618		1.0126	0.4685	0.8381	0.8537	0.8989		70
	2931			linoleoyl-linoleoyl-glycerol (18:2/18:2) [1]*	LC/MS pos late	54968		HMDB0007248	9543729		0.42	0.9	0.96	0.86	2.12	2.26	2.03	1.07	0.96	0.9		0	0	0.0018	0.0018	0.074	0.0765	0.0002	2.7599e-05	1.3e-14	3e-15	1e-15	0	2.59e-13	5.7e-14	0.1428	0.1956	0.1035	0.01	0.0071	0.001		1.2412	0.5257	1.1137	1.0661	1.187		100
	2934			linoleoyl-linolenoyl-glycerol (18:2/18:3) [2]*	LC/MS pos late	54964		HMDB0007250	9543737		0.38	0.88	0.89	0.76	2.3	2.32	1.99	1.01	0.87	0.86		2.7505e-10	2.2816e-11	0.6942	0.2461	0.224	0.1756	0.0018	0.0002	2.9457e-09	3.4647e-10	1.3619e-08	1.4066e-09	3.6282e-08	4.0182e-09	0.4134	0.3313	0.0252	0.0027	0.306	0.0352		1.2501	0.4768	1.0958	0.9501	1.1078		96
	2937			stearoyl-arachidonoyl-glycerol (18:0/20:4) [1]*	LC/MS pos late	57450	C00165	HMDB0007170	6438587		1.16	1.3	1.33	0.86	1.12	1.15	0.74	1.03	0.66	0.64		0.0072	0.0003	4.149e-05	7.0989e-05	0.001	0.0018	0.0929	0.0086	0.0381	0.0026	0.5663	0.0325	3.1766e-05	2.7554e-06	0.4559	0.3482	9.9474e-08	2.2176e-08	4.2853e-05	7.9437e-06		0.8924	1.0335	1.1568	0.7639	1.1888		89
	2939			oleoyl-arachidonoyl-glycerol (18:1/20:4) [1]*	LC/MS pos late	54960		HMDB0007228	9543786		0.53	0.9	0.93	0.79	1.69	1.75	1.48	1.04	0.88	0.85		1.1e-14	2e-15	0.0301	0.0219	0.0331	0.0393	4.2623e-07	7.8966e-08	3.7e-14	8e-15	1.78e-13	3.3e-14	3.1914e-10	4.4219e-11	0.3566	0.3084	5.877e-05	8.9696e-06	2.1296e-06	4.6526e-07		1.3519	0.7163	1.2114	1.0618	1.2554		100
	2940			oleoyl-arachidonoyl-glycerol (18:1/20:4) [2]*	LC/MS pos late	54961		HMDB0007228	9543786		0.54	0.8	0.89	0.73	1.48	1.65	1.35	1.12	0.92	0.82		6.8341e-11	6.115e-12	1.047e-07	2.7908e-07	2.2702e-05	5.6045e-05	3.9508e-08	8.6241e-09	1.7513e-07	1.7364e-08	1.3389e-09	1.5325e-10	1.3271e-05	1.1898e-06	0.0025	0.017	0.0232	0.0025	1.4682e-05	2.9196e-06		1.45	0.7811	1.1538	1.0573	1.2918		100
	2941			linoleoyl-arachidonoyl-glycerol (18:2/20:4) [1]*	LC/MS pos late	54955		HMDB0007257	9543796		0.5	0.87	0.9	0.77	1.73	1.79	1.54	1.04	0.89	0.86		9.33e-13	1.05e-13	0.0003	0.0004	0.0006	0.0011	2.2794e-05	3.3222e-06	2.943e-12	4.83e-13	1.3284e-10	1.7051e-11	2.4822e-10	3.4846e-11	0.4961	0.3654	0.0042	0.0005	0.0057	0.0008		1.4473	0.7285	1.2587	1.1205	1.306		100
	2942			linoleoyl-arachidonoyl-glycerol (18:2/20:4) [2]*	LC/MS pos late	54956		HMDB0007257	9543796		0.4	0.77	0.85	0.68	1.91	2.11	1.69	1.1	0.88	0.8		6.768e-10	5.3419e-11	0.0008	0.001	0.0001	0.0003	9.1119e-05	1.2346e-05	1.248e-06	1.1669e-07	3.5217e-08	3.5343e-09	4.2681e-05	3.6526e-06	0.2193	0.2484	0.0826	0.0081	0.0085	0.0012		1.5019	0.6024	1.1501	1.0159	1.2706		100
	3000		Sphingolipid Synthesis	sphinganine	LC/MS pos late	17769	C00836	HMDB0000269	3126		5.93	0.75	0.78	0.73	0.13	0.13	0.12	1.05	0.98	0.93		0	0	0.0005	0.0007	0.0009	0.0016	9.3792e-05	1.2685e-05	1e-15	0	2e-15	0	1e-15	0	0.2491	0.2633	0.3497	0.0294	0.0182	0.0025		1.0557	6.2627	0.7891	0.7701	0.826		85
	3001			sphinganine-1-phosphate	LC/MS pos late	52605		HMDB0001383	520		11.34	0.68	0.88	0.56	0.06	0.08	0.05	1.29	0.82	0.63		0	0	2.6439e-06	5.5694e-06	0.0334	0.0396	2.0176e-11	8.635e-12	0	0	0	0	0	0	0.0305	0.0782	0.0102	0.0011	0.0013	0.0002		1.1389	12.9097	0.7717	0.6332	0.9993		100
	3009		Dihydroceramides	N-palmitoyl-sphinganine (d18:0/16:0)	LC/MS pos late	52604		HMDB11760	5283572		3.5	0.92	0.98	0.77	0.26	0.28	0.22	1.07	0.83	0.78		1.4e-14	2e-15	0.0421	0.0284	0.7564	0.3926	1.1556e-08	2.7041e-09	1e-15	0	3e-15	1e-15	0	0	0.047	0.1048	1.2433e-07	2.7213e-08	4.5441e-10	1.697e-10		1.0187	3.5632	0.9412	0.7817	1.0034		100
	3012			N-stearoyl-sphinganine (d18:0/18:0)*	LC/MS pos late	1759			5283573		12.86	0.92	0.99	0.67	0.07	0.08	0.05	1.07	0.72	0.67		0	0	0.7013	0.2478	0.6346	0.3523	0.0068	0.0007	0	0	5e-15	1e-15	0	0	0.4188	0.3331	0.0007	8.9689e-05	0.0047	0.0007		0.8488	10.9187	0.7836	0.5664	0.8395		74
	3021		Ceramides	N-palmitoyl-sphingosine (d18:1/16:0)	LC/MS pos late	44877		HMDB0004949	5283564		4.01	0.93	0.98	0.78	0.23	0.24	0.2	1.06	0.85	0.8		0	0	0.1283	0.0705	0.316	0.221	2.6015e-06	4.1935e-07	0	0	0	0	0	0	0.2991	0.2888	3.4106e-07	6.8859e-08	4.4611e-06	9.4103e-07		1.101	4.4172	1.019	0.8641	1.0763		100
	3025			N-stearoyl-sphingosine (d18:1/18:0)*	LC/MS pos late	54979		HMDB0004950	5283565		4.62	0.94	1	0.76	0.2	0.22	0.17	1.06	0.81	0.76		0	0	0.0493	0.0324	0.903	0.4416	2.325e-12	1.314e-12	0	0	0	0	0	0	0.022	0.0657	6.8e-14	5.9e-14	1.6e-14	1.6e-14		1.0861	5.014	1.0235	0.8293	1.0899		100
	3031			N-palmitoyl-sphingadienine (d18:2/16:0)*	LC/MS pos late	57416					1.48	0.99	1.05	0.85	0.67	0.71	0.57	1.07	0.86	0.81		8.183e-07	4.9558e-08	0.9077	0.2969	0.1805	0.1505	0.0002	2.4987e-05	5.4489e-08	5.6997e-09	1.8388e-06	1.5869e-07	7.1385e-10	9.4025e-11	0.1619	0.2106	2.1972e-06	3.9551e-07	1.4508e-06	3.2023e-07		1.0387	1.5361	1.025	0.8801	1.0923		100
	3033			N-behenoyl-sphingadienine (d18:2/22:0)*	LC/MS pos late	57372					2.34	0.95	1.01	0.79	0.41	0.43	0.34	1.06	0.83	0.78		0	0	0.0397	0.0274	0.4913	0.2987	8.0214e-11	3.0378e-11	0	0	0	0	0	0	0.0054	0.0317	4.6375e-11	1.8082e-11	1.605e-12	9.82e-13		1.0484	2.4571	0.9974	0.8265	1.0614		100
	3047			ceramide (d18:1/14:0, d16:1/16:0)*	LC/MS pos late	57432					1.53	1.02	1.07	0.86	0.67	0.7	0.56	1.05	0.85	0.81		0.0002	8.3257e-06	0.6892	0.2448	0.2437	0.186	0.0066	0.0007	0.0006	4.4304e-05	0.0011	7.6991e-05	1.7261e-06	1.6641e-07	0.6425	0.4172	0.0008	0.0001	0.0009	0.0001		1.012	1.5487	1.0312	0.8744	1.0797		100
	3048			ceramide (d18:1/17:0, d17:1/18:0)*	LC/MS pos late	57434					5.32	0.88	0.99	0.67	0.17	0.19	0.13	1.13	0.77	0.68		0	0	0.2929	0.1338	0.9372	0.4489	3.4462e-05	4.954e-06	0	0	1e-15	0	0	0	0.1858	0.2299	0.0026	0.0003	3.058e-06	6.5582e-07		0.8946	4.7584	0.7852	0.6012	0.8841		74
	3050			ceramide (d18:1/20:0, d16:1/22:0, d20:1/18:0)*	LC/MS pos late	57440					2.25	0.93	0.99	0.77	0.41	0.44	0.34	1.06	0.83	0.78		1.2e-14	2e-15	0.0197	0.0152	0.4902	0.2987	8.133e-12	3.873e-12	1e-15	0	1.9e-14	4e-15	0	0	0.0256	0.0715	3.502e-12	1.884e-12	0	0		1.0533	2.3707	0.982	0.8131	1.0388		100
	3051			ceramide (d16:1/24:1, d18:1/22:1)*	LC/MS pos late	57437					5.37	0.89	0.95	0.75	0.17	0.18	0.14	1.08	0.84	0.79		0	0	0.0611	0.0387	0.0613	0.0658	4.1634e-10	1.3309e-10	0	0	0	0	0	0	0.1675	0.2146	0.0904	0.0088	2.247e-12	1.324e-12		1.056	5.6717	0.9361	0.7905	1.0068		100
	3052			ceramide (d18:2/24:1, d18:1/24:2)*	LC/MS pos late	57443					9.52	0.95	1	0.77	0.1	0.1	0.08	1.05	0.82	0.78		0	0	0.0295	0.0216	0.4969	0.3002	3.579e-12	1.929e-12	0	0	0	0	0	0	0.0343	0.0852	3.29e-12	1.811e-12	1.09e-13	8.6e-14		1.0596	10.0835	1.0055	0.8199	1.055		100
	3057		Hexosylceramides (HCER)	glycosyl-N-palmitoyl-sphingosine (d18:1/16:0)	LC/MS pos late	53013					1.49	0.95	1	0.78	0.64	0.67	0.52	1.06	0.82	0.78		1.5733e-10	1.3368e-11	0.0607	0.0385	0.8614	0.4293	3.2008e-10	1.0408e-10	4.265e-11	6.19e-12	4.4596e-10	5.4105e-11	1.4e-14	4e-15	0.0246	0.07	4.9698e-11	1.9222e-11	5.84e-13	3.93e-13		1.0672	1.5857	1.0132	0.8309	1.069		100
	3058			glycosyl-N-stearoyl-sphingosine (d18:1/18:0)	LC/MS pos late	52234					0.79	0.94	1.01	0.75	1.2	1.28	0.95	1.07	0.79	0.74		9.9598e-06	5.5114e-07	0.1841	0.093	0.5752	0.3298	1.0037e-10	3.5987e-11	1.6459e-05	1.4012e-06	5.4243e-06	4.5753e-07	0.2287	0.0131	0.0365	0.0884	8.4439e-10	2.7106e-10	2.2795e-10	9.066e-11		1.1539	0.9085	1.0902	0.8614	1.1615		100
	3063			glycosyl-N-nervonoyl-sphingosine (d18:1/24:1)*	LC/MS pos late	57369		HMDB0010712 HMDB0004975	53480656;20057357		0.59	0.95	1	0.75	1.61	1.69	1.27	1.05	0.79	0.75		3.472e-12	3.58e-13	0.3457	0.1463	0.5278	0.3115	1.4523e-08	3.3648e-09	1.606e-12	2.74e-13	2.3e-14	5e-15	6.1295e-07	6.1566e-08	0.0928	0.1565	2.3558e-08	5.6156e-09	1.3882e-09	4.7771e-10		1.1315	0.6689	1.0792	0.8512	1.1305		100
	3064			glycosyl-N-(2-hydroxynervonoyl)-sphingosine (d18:1/24:1(2OH))*	LC/MS pos late	57444					0.36	0.87	0.97	0.7	2.42	2.68	1.94	1.11	0.8	0.72		4.0308e-09	2.9e-10	0.8246	0.2773	0.5558	0.3229	0.001	0.0001	3.0924e-09	3.6227e-10	2.764e-10	3.4357e-11	1.9462e-06	1.8707e-07	0.079	0.1459	0.0168	0.0018	0.0015	0.0002		1.1373	0.4101	0.9937	0.7942	1.1001		85
	3068			glycosyl-N-behenoyl-sphingadienine (d18:2/22:0)*	LC/MS pos late	57421					0.55	0.92	0.97	0.74	1.67	1.75	1.34	1.05	0.8	0.77		4.6848e-11	4.328e-12	0.0384	0.0267	0.325	0.221	1.7789e-09	4.8344e-10	1.2353e-10	1.6943e-11	1.12e-12	1.85e-13	5.9383e-06	5.5091e-07	0.3014	0.2888	3.5663e-08	8.4387e-09	3.039e-07	7.5076e-08		1.1675	0.6447	1.0786	0.8665	1.1275		100
	3069			glycosyl-N-tricosanoyl-sphingadienine (d18:2/23:0)*	LC/MS pos late	57445					0.42	0.89	0.94	0.76	2.09	2.21	1.79	1.06	0.86	0.81		4.2337e-08	2.8438e-09	0.2983	0.1356	0.625	0.3493	0.0159	0.0016	9.7955e-09	1.0977e-09	2.4186e-07	2.2459e-08	1.0837e-07	1.1543e-08	0.4972	0.3654	0.1653	0.0152	0.0254	0.0034		1.0976	0.4642	0.9722	0.8328	1.0275		93
	3078			glycosyl ceramide (d18:1/20:0, d16:1/22:0)*	LC/MS pos late	57595					0.58	0.94	0.99	0.76	1.63	1.73	1.33	1.06	0.81	0.77		1e-15	0	0.0654	0.0407	0.7761	0.398	1.6443e-09	4.5471e-10	1.7e-14	4e-15	2.12e-13	3.8e-14	3.1596e-08	3.5298e-09	0.0956	0.1593	1.4141e-08	3.5649e-09	8.8562e-11	3.8178e-11		1.1311	0.6515	1.0627	0.8635	1.1241		100
	3081			glycosyl ceramide (d18:1/23:1, d17:1/24:1)*	LC/MS pos late	57448					0.53	0.93	1.04	0.66	1.75	1.96	1.24	1.12	0.71	0.63		0.004	0.0002	0.3973	0.1635	0.7672	0.3953	0.066	0.0063	0.0163	0.0011	0.0036	0.0002	0.2899	0.0163	0.523	0.3758	0.2166	0.0194	0.0238	0.0032		0.8589	0.4543	0.7964	0.5648	0.8901		78
	3082			glycosyl ceramide (d18:2/24:1, d18:1/24:2)*	LC/MS pos late	57453					0.65	0.93	1.01	0.75	1.42	1.55	1.15	1.09	0.81	0.74		1.6744e-09	1.2542e-10	0.0337	0.0238	0.4638	0.2866	2.3092e-10	7.6405e-11	7.6098e-09	8.6078e-10	5.081e-09	5.4878e-10	0.0045	0.0003	0.0099	0.0438	4.1289e-10	1.3855e-10	2.9978e-11	1.4055e-11		1.135	0.7413	1.0525	0.8499	1.1501		100
	3087		Lactosylceramides (LCER)	lactosyl-N-palmitoyl-sphingosine (d18:1/16:0)	LC/MS pos late	53010			53477895		1.86	0.99	1.04	0.82	0.53	0.56	0.44	1.05	0.83	0.79		0	0	0.2924	0.1337	0.1391	0.1254	3.5924e-11	1.4602e-11	0	0	0	0	0	0	0.0137	0.053	1.1175e-08	2.8775e-09	4.1312e-10	1.5472e-10		1.0612	1.9689	1.0469	0.8725	1.0997		100
	3090			lactosyl-N-behenoyl-sphingosine (d18:1/22:0)*	LC/MS pos late	57422		HMDB0011594	44260143		4.84	0.92	0.95	0.67	0.19	0.2	0.14	1.04	0.73	0.7		0	0	0.0913	0.0536	0.1135	0.1068	1.7924e-11	7.754e-12	0	0	0	0	0	0	0.5605	0.3874	1.8349e-08	4.5194e-09	7.6934e-11	3.3502e-11		1.1265	5.4477	1.0337	0.7559	1.0741		100
	3091			lactosyl-N-nervonoyl-sphingosine (d18:1/24:1)*	LC/MS pos late	57370					4.1	0.96	1	0.77	0.24	0.24	0.19	1.04	0.79	0.76		0	0	0.2587	0.1213	0.7794	0.398	3.5604e-10	1.1459e-10	0	0	0	0	0	0	0.5067	0.3698	1.2593e-10	4.6111e-11	2.4936e-08	7.347e-09		1.0658	4.3669	1.0282	0.8161	1.0681		100
	3098		Dihydrosphingomyelins	myristoyl dihydrosphingomyelin (d18:0/14:0)*	LC/MS pos late	57365		HMDB0012085	44260138		1.68	0.96	1.01	0.77	0.57	0.6	0.46	1.05	0.8	0.76		4.93e-13	5.7e-14	0.1438	0.0772	0.7757	0.398	6.23e-13	4.17e-13	4e-15	1e-15	2.91e-13	5.1e-14	0	0	0.0346	0.0856	5.072e-12	2.598e-12	2e-15	3e-15		1.0549	1.7679	1.0129	0.8095	1.064		100
	3099			palmitoyl dihydrosphingomyelin (d18:0/16:0)*	LC/MS pos late	52434		HMDB0010168	9939965		1.88	0.96	1	0.78	0.51	0.53	0.41	1.05	0.81	0.77		4e-15	1e-15	0.0718	0.0439	0.9626	0.4536	6.05e-13	4.1e-13	0	0	2.3e-14	5e-15	0	0	0.0443	0.1008	1.523e-12	9.28e-13	2e-15	3e-15		1.1034	2.0713	1.0588	0.8577	1.1077		100
	3100			behenoyl dihydrosphingomyelin (d18:0/22:0)*	LC/MS pos late	57331		HMDB0012091	44260132		1.91	0.97	1.03	0.77	0.51	0.54	0.4	1.06	0.79	0.74		3.07e-10	2.5283e-11	0.6006	0.2228	0.1934	0.1576	1.1566e-09	3.3456e-10	1.2138e-10	1.6711e-11	1.0074e-09	1.1682e-10	4.37e-13	9.3e-14	0.0926	0.1565	3.1236e-09	8.7957e-10	6.8352e-11	3.0071e-11		1.023	1.9526	0.996	0.7843	1.0551		100
	3101			sphingomyelin (d18:0/18:0, d19:0/17:0)*	LC/MS pos late	57473		HMDB0012087	44260130		2.7	0.94	1.02	0.74	0.35	0.38	0.27	1.08	0.78	0.72		1e-15	0	0.1638	0.085	0.4411	0.2769	1.7568e-09	4.7882e-10	0	0	3e-15	1e-15	0	0	0.0158	0.0553	4.1748e-11	1.6545e-11	3.63e-12	2.073e-12		1.136	3.0654	1.0717	0.8368	1.1625		100
	3102			sphingomyelin (d18:0/20:0, d16:0/22:0)*	LC/MS pos late	57476					1.64	0.95	1.01	0.73	0.58	0.62	0.44	1.06	0.76	0.72		3.0845e-09	2.2476e-10	0.2774	0.1291	0.4955	0.2997	2.4197e-09	6.3738e-10	1.3934e-09	1.6842e-10	1.4436e-08	1.4888e-09	4.5e-13	9.6e-14	0.0376	0.0894	9.348e-12	4.501e-12	2.621e-12	1.531e-12		1.1206	1.8379	1.0669	0.8142	1.1358		100
	3103		Sphingomyelins	palmitoyl sphingomyelin (d18:1/16:0)	LC/MS pos late	37506		HMDB0010169	9939941		1.46	1	1.04	0.87	0.68	0.71	0.59	1.04	0.87	0.84		0	0	0.8073	0.273	0.0426	0.0482	1.6124e-09	4.4719e-10	0	0	6.1e-14	1.2e-14	0	0	0.0159	0.0553	1.0787e-09	3.384e-10	3.9624e-10	1.4884e-10		0.9919	1.4513	0.9941	0.8635	1.0303		100
	3104			hydroxypalmitoyl sphingomyelin (d18:1/16:0(OH))**	LC/MS pos late	62851					1.79	1.01	1.04	0.85	0.56	0.58	0.48	1.03	0.85	0.82		2e-15	0	0.6295	0.2303	0.0984	0.0959	2.0477e-08	4.653e-09	2.5e-14	5e-15	4.2e-14	8e-15	0	0	0.2007	0.2369	6.7831e-10	2.1921e-10	1.0972e-10	4.6674e-11		1.002	1.7937	1.0102	0.8549	1.0388		100
	3105			stearoyl sphingomyelin (d18:1/18:0)	LC/MS pos late	19503	C00550	HMDB0001348	6453725		1.24	1.02	1.06	0.87	0.83	0.86	0.7	1.04	0.85	0.82		3.3283e-10	2.7213e-11	0.0635	0.0398	0.0015	0.0026	5.0173e-08	1.068e-08	4.2595e-10	5.5344e-11	8.1698e-07	7.2265e-08	6e-15	2e-15	0.0364	0.0884	8.6835e-10	2.7783e-10	2.0419e-10	8.2488e-11		0.9837	1.2179	1.0079	0.8576	1.0453		100
	3106			behenoyl sphingomyelin (d18:1/22:0)*	LC/MS pos late	48492		HMDB0012103	44260125		1.35	0.96	1.01	0.77	0.71	0.75	0.57	1.05	0.8	0.76		1.0953e-08	7.6274e-10	0.3427	0.1455	0.7298	0.3853	3.1369e-07	5.8927e-08	6.1513e-11	8.787e-12	1.0481e-07	1.0117e-08	0	0	0.2562	0.2663	5.9938e-10	1.9501e-10	5.4138e-07	1.2761e-07		1.0454	1.4123	1.0052	0.8054	1.0597		100
	3107			tricosanoyl sphingomyelin (d18:1/23:0)*	LC/MS pos late	52436		HMDB0012105			1.03	0.96	1.04	0.75	0.93	1.01	0.73	1.09	0.78	0.72		0.2353	0.0093	0.3034	0.137	0.1625	0.1392	1.3113e-09	3.7135e-10	0.0486	0.0032	0.9092	0.051	4.4127e-09	5.3297e-10	0.0056	0.0323	9.626e-12	4.612e-12	7.179e-12	3.843e-12		1.0465	1.0769	1.004	0.7858	1.0905		100
	3108			lignoceroyl sphingomyelin (d18:1/24:0)	LC/MS pos late	57330					3.85	0.95	1.03	0.74	0.25	0.27	0.19	1.08	0.78	0.72		0	0	0.11	0.0627	0.259	0.1949	1.6398e-10	5.5623e-11	0	0	0	0	0	0	0.0097	0.0437	6.47e-13	4.45e-13	1.0121e-11	5.16e-12		1.0457	4.0269	0.9936	0.7758	1.0735		100
	3109			sphingomyelin (d18:2/18:1)*	LC/MS pos late	57474		HMDB0001348	52931155		0.92	1	1.01	0.83	1.08	1.1	0.89	1.02	0.83	0.81		0.0037	0.0002	0.7179	0.2519	0.629	0.3509	8.8245e-11	3.2795e-11	0.0135	0.0009	0.003	0.0002	0.0003	2.3076e-05	0.3716	0.3149	8.892e-12	4.303e-12	1.1848e-11	5.969e-12		1.051	0.9707	1.0471	0.868	1.0666		100
	3110			sphingomyelin (d18:2/23:1)*	LC/MS pos late	57482					1.74	0.95	1.02	0.73	0.54	0.59	0.42	1.07	0.77	0.71		1.2e-13	1.5e-14	0.0946	0.0552	0.7323	0.3853	4.751e-11	1.8623e-11	9e-15	2e-15	1.632e-12	2.65e-13	0	0	0.0181	0.0579	6.792e-12	3.354e-12	2.39e-13	1.77e-13		1.0586	1.8434	1.0043	0.7691	1.0793		100
	3111			sphingomyelin (d18:2/24:2)*	LC/MS pos late	57479					1.07	1.01	1.05	0.85	0.94	0.99	0.8	1.05	0.85	0.81		0.0067	0.0003	0.8563	0.2848	0.0015	0.0027	8.8681e-11	3.2795e-11	0.0091	0.0006	0.5473	0.0315	6.5887e-10	8.7142e-11	0.0033	0.0215	2.2248e-11	9.522e-12	1.84e-13	1.38e-13		1.0384	1.1064	1.0451	0.8871	1.0931		100
	3112			sphingomyelin (d17:1/14:0, d16:1/15:0)*	LC/MS pos late	62152					1.29	0.95	0.98	0.74	0.74	0.76	0.58	1.03	0.78	0.76		1.5856e-06	9.3419e-08	0.2723	0.1268	0.5912	0.3358	2.1688e-09	5.7773e-10	3.0622e-07	2.9591e-08	9.3563e-07	8.2452e-08	1.912e-12	3.65e-13	0.5243	0.3763	1.103e-12	6.9e-13	6.0118e-09	1.9069e-09		1.0942	1.4116	1.042	0.8138	1.0691		100
	3113			sphingomyelin (d18:1/14:0, d16:1/16:0)*	LC/MS pos late	42463		HMDB0012097	11433862		1.37	0.98	1.01	0.82	0.72	0.74	0.59	1.03	0.83	0.81		4.709e-12	4.77e-13	0.3281	0.1413	0.5659	0.3263	9.158e-12	4.34e-12	6.065e-12	9.66e-13	1.1845e-10	1.5286e-11	0	0	0.1132	0.1726	5.362e-12	2.718e-12	5.0167e-11	2.2455e-11		1.0325	1.4186	1.0154	0.8422	1.0458		100
	3114			sphingomyelin (d18:2/14:0, d18:1/14:1)*	LC/MS pos late	47154					0.99	0.96	0.94	0.75	0.96	0.95	0.75	0.98	0.78	0.79		0.7402	0.0273	0.1745	0.0891	0.0128	0.0177	8.8372e-11	3.2795e-11	0.4284	0.0256	0.2966	0.0179	7.291e-08	7.9106e-09	0.6858	0.4315	2.9321e-11	1.2322e-11	6.769e-11	2.9882e-11		1.1031	1.0974	1.0573	0.8251	1.041		100
	3115			sphingomyelin (d17:1/16:0, d18:1/15:0, d16:1/17:0)*	LC/MS pos late	52433					1.54	0.98	1.01	0.79	0.63	0.65	0.51	1.03	0.81	0.78		2.86e-13	3.4e-14	0.3929	0.1626	0.7355	0.3862	3.88e-13	2.75e-13	2.27e-13	4.2e-14	4.266e-12	6.58e-13	0	0	0.1228	0.1788	1.91e-13	1.52e-13	2e-15	3e-15		1.0377	1.5979	1.014	0.8195	1.0451		100
	3116			sphingomyelin (d17:2/16:0, d18:2/15:0)*	LC/MS pos late	57483					1.06	0.95	0.99	0.69	0.89	0.93	0.65	1.04	0.73	0.7		0.1439	0.0058	0.2496	0.1181	0.922	0.4453	3.161e-08	6.9322e-09	0.0129	0.0009	0.1178	0.0073	2.9228e-09	3.5912e-10	0.3445	0.3019	1.4215e-08	3.5744e-09	6.8558e-09	2.1325e-09		1.082	1.1483	1.0247	0.7467	1.0662		96
	3117			sphingomyelin (d18:2/16:0, d18:1/16:1)*	LC/MS pos late	42459					1.09	0.99	1.01	0.82	0.91	0.92	0.76	1.02	0.83	0.82		0.0008	3.853e-05	0.4357	0.1751	0.6831	0.3697	2.946e-12	1.644e-12	0.0005	3.6467e-05	0.0059	0.0004	4.68e-13	9.9e-14	0.2303	0.2544	1.162e-12	7.22e-13	2.6245e-11	1.2395e-11		1.0305	1.1251	1.0193	0.85	1.0407		100
	3118			sphingomyelin (d18:1/17:0, d17:1/18:0, d19:1/16:0)	LC/MS pos late	52615			46891763		1.67	0.97	1.02	0.79	0.58	0.61	0.47	1.04	0.81	0.78		3.7e-14	5e-15	0.2386	0.1139	0.6316	0.3516	7.573e-12	3.669e-12	1e-15	0	1.84e-13	3.3e-14	0	0	0.0697	0.137	3.659e-12	1.936e-12	4.12e-13	2.84e-13		1.0352	1.7307	1.0074	0.8189	1.0518		100
	3119			sphingomyelin (d18:1/18:1, d18:2/18:0)	LC/MS pos late	37529		HMDB0012101	6443882		1.05	1.01	1.05	0.87	0.96	1	0.83	1.04	0.86	0.83		0.015	0.0007	0.6445	0.2336	0.018	0.0235	4.996e-09	1.2398e-09	0.0202	0.0014	0.6991	0.0399	8.5072e-11	1.2905e-11	0.0081	0.0413	1.4284e-09	4.3257e-10	1.6309e-10	6.7149e-11		1.0122	1.0625	1.0192	0.8814	1.0589		100
	3120			sphingomyelin (d18:1/19:0, d19:1/18:0)*	LC/MS pos late	57475					1.5	0.94	1.01	0.72	0.62	0.67	0.48	1.08	0.77	0.71		1.4947e-10	1.2772e-11	0.0608	0.0386	0.909	0.4428	9.253e-11	3.382e-11	3.027e-12	4.96e-13	5.0699e-10	6.1091e-11	0	0	0.0158	0.0553	1.8853e-11	8.253e-12	1.148e-12	7.2e-13		1.0353	1.5562	0.9705	0.7471	1.0486		100
	3121			sphingomyelin (d18:1/20:0, d16:1/22:0)*	LC/MS pos late	48490		HMDB0012102	44260124		0.96	0.98	1.03	0.81	1.03	1.07	0.85	1.05	0.83	0.79		0.1811	0.0072	0.3325	0.1425	0.1595	0.1382	1.6154e-11	7.052e-12	0.4669	0.0278	0.0481	0.0031	8.9655e-07	8.8804e-08	0.014	0.054	5.141e-12	2.619e-12	4.28e-13	2.94e-13		1.0141	0.9704	0.9969	0.8233	1.0422		100
	3122			sphingomyelin (d18:1/20:1, d18:2/20:0)*	LC/MS pos late	48491					0.93	1.02	1.06	0.88	1.09	1.14	0.94	1.04	0.86	0.82		0.0008	4.0141e-05	0.1789	0.0908	0.0009	0.0017	3.0326e-08	6.6817e-09	1.1685e-05	1.0007e-06	2.873e-06	2.4555e-07	0.0013	9.9023e-05	0.0114	0.0484	3.7442e-09	1.0392e-09	9.4017e-11	4.0259e-11		1.0187	0.9507	1.0387	0.8914	1.0811		100
	3123			sphingomyelin (d18:1/20:2, d18:2/20:1, d16:1/22:2)*	LC/MS pos late	57481					0.96	0.98	1.04	0.87	1.02	1.08	0.9	1.07	0.89	0.83		0.1983	0.0078	0.5325	0.2036	0.2589	0.1949	0.0031	0.0003	0.4335	0.0259	0.0177	0.0012	0.037	0.0024	0.0723	0.1384	0.0114	0.0012	0.0009	0.0001		1.0792	1.0403	1.0568	0.9394	1.1255		100
	3124			sphingomyelin (d18:1/21:0, d17:1/22:0, d16:1/23:0)*	LC/MS pos late	52495					1.07	0.95	1.03	0.75	0.9	0.96	0.7	1.08	0.78	0.73		0.0591	0.0025	0.1194	0.0667	0.3351	0.225	1.5337e-10	5.2976e-11	0.0149	0.001	0.2643	0.016	3.8946e-09	4.7218e-10	0.0137	0.053	2.6087e-11	1.1117e-11	2.65e-13	1.92e-13		1.0581	1.1272	1.0097	0.7884	1.0866		100
	3125			sphingomyelin (d18:2/21:0, d16:2/23:0)*	LC/MS pos late	57480					1.43	0.95	1.02	0.72	0.66	0.71	0.51	1.07	0.76	0.71		1.2155e-09	9.3353e-11	0.0998	0.0577	0.6912	0.3713	5.7283e-10	1.7769e-10	4.809e-11	6.924e-12	3.8177e-09	4.1614e-10	0	0	0.0085	0.0419	1.4962e-11	6.733e-12	6.99e-13	4.54e-13		1.0198	1.4586	0.9676	0.7372	1.0384		100
	3126			sphingomyelin (d18:1/22:1, d18:2/22:0, d16:1/24:1)*	LC/MS pos late	48493		HMDB0012104			1.12	0.99	1.03	0.81	0.88	0.92	0.73	1.04	0.82	0.79		4.4486e-05	2.3128e-06	0.4719	0.1862	0.1031	0.0996	5.3482e-11	2.0669e-11	6.407e-06	5.6613e-07	0.0031	0.0002	8.75e-13	1.76e-13	0.0191	0.0595	4.199e-12	2.21e-12	8.65e-13	5.47e-13		1.0018	1.121	0.9895	0.8161	1.0326		100
	3127			sphingomyelin (d18:1/22:2, d18:2/22:1, d16:1/24:2)*	LC/MS pos late	57477					1.17	1	1.03	0.84	0.85	0.88	0.72	1.03	0.84	0.81		2.1524e-07	1.3672e-08	0.9306	0.3013	0.0199	0.0255	1.299e-10	4.5497e-11	4.239e-08	4.4795e-09	3.8338e-05	3.0555e-06	5.42e-13	1.13e-13	0.0244	0.0699	2.4585e-10	8.5475e-11	6.149e-12	3.361e-12		1.0397	1.2213	1.0403	0.8746	1.0742		100
	3128			sphingomyelin (d18:2/23:0, d18:1/23:1, d17:1/24:1)*	LC/MS pos late	52435			134757653		1.26	0.96	1.03	0.75	0.76	0.82	0.59	1.08	0.78	0.73		9.1261e-07	5.4831e-08	0.137	0.0744	0.3147	0.221	3.3415e-10	1.0829e-10	1.888e-06	1.7429e-07	7.5099e-05	5.8536e-06	6.494e-12	1.139e-12	0.0089	0.043	2.0075e-11	8.748e-12	3e-13	2.11e-13		1.0348	1.308	0.9916	0.7755	1.068		100
	3129			sphingomyelin (d18:1/24:1, d18:2/24:0)*	LC/MS pos late	47153		HMDB0012107	44260126		1.96	0.95	1.01	0.77	0.49	0.52	0.39	1.06	0.81	0.76		0	0	0.1597	0.0834	0.7326	0.3853	4.6105e-08	9.8812e-09	0	0	3e-15	1e-15	0	0	0.0807	0.1475	9.2196e-10	2.9303e-10	1.8222e-08	5.4438e-09		1.0525	2.0611	1.0032	0.8102	1.0656		100
	3130			sphingomyelin (d18:2/24:1, d18:1/24:2)*	LC/MS pos late	52437			85336023		1.58	0.98	1.03	0.81	0.62	0.65	0.52	1.05	0.83	0.79		1e-15	0	0.2561	0.1206	0.0811	0.0824	4.7334e-11	1.8623e-11	0	0	2.2e-14	4e-15	0	0	0.0082	0.0414	1.0594e-11	4.953e-12	7.56e-13	4.83e-13		1.0294	1.6248	1.0104	0.8375	1.062		100
	3131			sphingomyelin (d18:1/25:0, d19:0/24:1, d20:1/23:0, d19:1/24:0)*	LC/MS pos late	57478					1.07	0.93	1	0.76	0.87	0.93	0.71	1.08	0.82	0.76		0.0204	0.0009	0.1246	0.0691	0.4986	0.3004	3.3931e-09	8.7423e-10	0.0004	2.7968e-05	0.0334	0.0022	6.0892e-09	7.2587e-10	0.0076	0.0404	1.7528e-09	5.2262e-10	2.0513e-11	9.796e-12		1.1021	1.1823	1.0228	0.8365	1.105		100
	3134		Ceramide PEs	palmitoyl-sphingosine-phosphoethanolamine (d18:1/16:0)	LC/MS pos late	62984					1.74	1.02	1.05	0.83	0.58	0.6	0.48	1.03	0.82	0.79		3e-14	4e-15	0.5713	0.2149	0.1019	0.0986	7.9994e-06	1.2246e-06	4.1e-13	7.4e-14	9.65e-13	1.61e-13	0	0	0.3058	0.2913	1.8014e-06	3.2732e-07	2.4824e-06	5.3881e-07		1.0071	1.7558	1.0265	0.8406	1.0622		100
	3161		Sphingosines	sphingosine 1-phosphate	LC/MS pos late	34445	C06124	HMDB0000277	5283560		4.23	0.76	1.02	0.65	0.18	0.24	0.15	1.34	0.86	0.64		0	0	3.3375e-09	1.1676e-08	0.7525	0.3926	8.8e-14	8.1e-14	0	0	0	0	0	0	9.0222e-09	1.8235e-07	1.6679e-06	3.048e-07	3.173e-12	1.836e-12		1.1187	4.7369	0.8523	0.7303	1.1422		100
	3175		Mevalonate Metabolism	3-hydroxy-3-methylglutarate	LC/MS polar	531	C03761	HMDB0000355	1662;5459993		0.93	1.08	1.1	0.96	1.16	1.18	1.03	1.02	0.89	0.87		0.0833	0.0034	0.2471	0.1172	0.0744	0.0766	0.6068	0.0487	0.0534	0.0035	0.0183	0.0012	0.3222	0.0179	0.4499	0.3468	0.1077	0.0103	0.0043	0.0006		0.95	0.8816	1.0229	0.911	1.0443		96
	3191		Sterol	cholesterol	LC/MS pos late	63	C00187	HMDB0000067	6432564;11025495;5997		1.58	0.97	1	0.8	0.61	0.63	0.51	1.03	0.83	0.81		9.99e-13	1.11e-13	0.0863	0.0513	0.9919	0.4605	5.869e-12	2.934e-12	9e-15	2e-15	2.24e-13	4e-14	0	0	0.049	0.1089	1.863e-12	1.108e-12	1.1e-14	1.2e-14		1.0345	1.634	1	0.831	1.0304		100
	3192			cholesterol sulfate	LC/MS neg	35324	C18043	HMDB00653	65076		1.26	1.02	0.98	1	0.81	0.78	0.8	0.96	0.99	1.03		0.0664	0.0027	0.8703	0.2878	0.9752	0.4566	0.8904	0.0686	0.1121	0.0073	0.03	0.002	0.078	0.0048	0.8106	0.4723	0.9588	0.0756	0.9058	0.0952		0.9754	1.2285	0.9904	0.9796	0.9527		100
	3205			7-alpha-hydroxy-3-oxo-4-cholestenoate (7-Hoca)	LC/MS neg	36776	C17337	HMDB0012458	3081085		0.47	0.96	1	0.8	2.04	2.14	1.7	1.05	0.83	0.8		0	0	0.0214	0.0164	0.7846	0.4	6.09e-13	4.1e-13	0	0	0	0	0	0	0.0021	0.0153	8.51e-13	5.61e-13	1.47e-13	1.13e-13		1.0752	0.5048	1.0301	0.86	1.0788		100
	3207			3beta,7alpha-dihydroxy-5-cholestenoate	LC/MS neg	36803	C17335	HMDB0012454	3081084		0.49	0.97	0.99	0.79	1.96	2.01	1.6	1.02	0.81	0.8		9e-15	1e-15	0.2109	0.104	0.9494	0.4511	1.6462e-07	3.2206e-08	0	0	2e-15	1e-15	3.319e-12	6.09e-13	0.2561	0.2663	3.7522e-08	8.8567e-09	8.6499e-07	1.9949e-07		1.1313	0.5588	1.0976	0.8941	1.1245		100
	3208			3beta-hydroxy-5-cholestenoate	LC/MS neg	54805	C17333		165511		0.51	0.93	0.95	0.86	1.85	1.87	1.69	1.01	0.92	0.9		2.5218e-09	1.8574e-10	0.4011	0.1647	0.3081	0.2196	0.0286	0.0029	7.1737e-09	8.14e-10	1.437e-09	1.6317e-10	4.8095e-08	5.2718e-09	0.6086	0.4044	0.05	0.005	0.2015	0.0238		1.13	0.5718	1.0553	0.9677	1.0702		100
	3218			4-cholesten-3-one	LC/MS pos late	38125	C00599	HMDB0000921	91477		1.05	1.04	1.05	0.89	1	1	0.85	1	0.85	0.85		0.1303	0.0053	0.2815	0.1302	0.2448	0.1864	0.2888	0.0251	0.3894	0.0234	0.4944	0.0286	0.0029	0.0002	0.9237	0.5037	0.0033	0.0004	0.0649	0.0082		0.9966	1.0462	1.0411	0.8883	1.0451		93
	3220			beta-sitosterol	LC/MS pos late	27414	C01753	HMDB0000852	222284		1.74	1	1.01	0.74	0.58	0.58	0.42	1.01	0.74	0.73		1.2741e-05	6.9911e-07	0.8672	0.2875	0.2159	0.1713	0.0019	0.0002	5.2468e-05	4.2948e-06	5.6009e-05	4.4142e-06	1.05e-08	1.2176e-09	0.5356	0.3813	0.0001	1.6493e-05	2.1899e-05	4.2689e-06		1.1161	1.9426	1.1213	0.8253	1.1272		89
	3223			campesterol	LC/MS pos late	33997	C01789	HMDB0002869	173183		1.91	0.98	1.02	0.77	0.51	0.53	0.4	1.04	0.78	0.75		2.3378e-11	2.218e-12	0.2972	0.1353	0.251	0.1906	6.1833e-09	1.5028e-09	1.1417e-10	1.5809e-11	9.049e-12	1.361e-12	9e-15	2e-15	0.1068	0.1681	2.5455e-05	4.078e-06	4.651e-09	1.49e-09		1.2336	2.355	1.2074	0.9441	1.2525		100
	3242		Pregnenolone Steroids	pregnenolone sulfate	LC/MS neg	38170	C18044	HMDB0000774	105074		0.48	0.97	1.02	0.78	2.01	2.1	1.61	1.04	0.8	0.77		4.104e-12	4.18e-13	0.3832	0.1594	0.9178	0.4452	8.0424e-06	1.2272e-06	1.0065e-10	1.4017e-11	2.8089e-10	3.4854e-11	2.0815e-07	2.1736e-08	0.4926	0.3646	0.0463	0.0047	0.0003	5.4703e-05		1.1744	0.5678	1.1439	0.9163	1.1944		96
	3252			21-hydroxypregnenolone disulfate	LC/MS neg	46115			134595		0.48	0.93	0.96	0.72	1.95	2	1.51	1.03	0.78	0.76		0	0	0.023	0.0173	0.1418	0.1274	1.4165e-09	3.9756e-10	0	0	0	0	2.292e-12	4.3e-13	0.4134	0.3313	2.1222e-11	9.124e-12	1.4122e-10	5.833e-11		1.2121	0.5796	1.1295	0.8776	1.1579		100
	3258			pregnenediol sulfate (C21H34O5S)*	LC/MS neg	32619	C18044	HMDB0000774	105074		0.51	0.97	1	0.8	1.9	1.96	1.57	1.03	0.83	0.8		0	0	0.0569	0.0366	0.9501	0.4511	3.36e-13	2.42e-13	0	0	0	0	4.1e-14	1e-14	0.0166	0.0558	8.7656e-11	3.2468e-11	6e-15	7e-15		1.2578	0.6422	1.2183	1.0077	1.2557		100
	3259			pregnenediol disulfate (C21H34O8S2)*	LC/MS neg	32562					0.51	0.96	0.94	0.75	1.89	1.84	1.48	0.98	0.79	0.8		0	0	0.0035	0.0034	0.0004	0.0007	1.8e-14	1.9e-14	0	0	0	0	1.7e-14	4e-15	0.0717	0.1381	1.65e-13	1.32e-13	4.3e-14	3.9e-14		1.2959	0.6571	1.2394	0.9751	1.2118		100
	3260			pregnenetriol sulfate*	LC/MS neg	62922			129671303		0.53	0.97	0.99	0.8	1.83	1.87	1.51	1.02	0.82	0.8		0	0	0.0898	0.0531	0.7585	0.3926	2e-15	2e-15	0	0	0	0	2e-15	1e-15	0.058	0.1218	0	1e-15	1e-15	2e-15		1.14	0.6047	1.1072	0.9118	1.1327		100
	3261			pregnenetriol disulfate*	LC/MS neg	62921					0.49	0.93	0.91	0.66	1.88	1.84	1.34	0.98	0.71	0.73		0	0	0.0127	0.0106	0.0099	0.0142	1e-15	2e-15	0	0	0	0	3.5666e-10	4.9099e-11	0.6439	0.4173	1.9e-14	1.9e-14	8.1e-14	6.8e-14		1.2925	0.6377	1.1964	0.8527	1.1721		100
	3270		Progestin Steroids	5alpha-pregnan-3beta,20beta-diol monosulfate (1)	LC/MS neg	37196		HMDB0240580			0.45	0.89	0.9	0.67	2	2.02	1.51	1.01	0.75	0.75		1.4041e-09	1.0622e-10	0.0154	0.0123	0.0398	0.0456	2.5422e-05	3.6938e-06	2.3649e-07	2.313e-08	1.0084e-07	9.7741e-09	0.0001	1.1482e-05	0.7502	0.4501	0.0029	0.0004	0.0028	0.0004		1.0899	0.4852	0.9688	0.7303	0.9787		85
	3273			5alpha-pregnan-3beta,20alpha-diol monosulfate (2)	LC/MS neg	37200					0.48	0.96	1.03	0.8	1.98	2.12	1.65	1.07	0.83	0.78		3.972e-09	2.8623e-10	0.9475	0.3053	0.2845	0.2071	0.0045	0.0005	2.3407e-09	2.7645e-10	6.8526e-11	9.092e-12	1.2445e-07	1.3146e-08	0.3964	0.3266	0.0085	0.0009	6.7735e-06	1.3989e-06		1.108	0.5367	1.062	0.8834	1.1385		81
	3279			5alpha-pregnan-3beta,20alpha-diol disulfate	LC/MS neg	37198		HMDB0094650	118703093		0.45	0.93	0.94	0.7	2.07	2.08	1.56	1.01	0.75	0.75		1.2e-14	2e-15	0.0025	0.0025	0.0099	0.0143	1.19e-13	1.01e-13	3e-13	5.5e-14	4.22e-13	7.3e-14	3.9447e-10	5.3613e-11	0.7137	0.44	1.026e-11	4.868e-12	1.5859e-11	7.776e-12		1.4129	0.6345	1.3129	0.9907	1.3223		100
	3280			5alpha-pregnan-diol disulfate	LC/MS neg	46172		HMDB0240582 HMDB0240581	3082277;5127902		0.62	0.93	1.03	0.76	1.49	1.64	1.22	1.1	0.82	0.74		0.0009	4.4326e-05	0.2513	0.1188	0.7122	0.379	0.0013	0.0001	0.0014	0.0001	0.0009	6.2356e-05	0.0097	0.0007	0.0338	0.0844	0.0058	0.0007	0.0023	0.0003		0.6611	0.4126	0.6146	0.5032	0.6782		44
	3282			pregnanediol-3-glucuronide	LC/MS neg	40708		HMDB0010318	123796		0.49	0.93	0.97	0.81	1.91	1.97	1.65	1.03	0.86	0.83		1.0346e-10	9.009e-12	0.1794	0.091	0.4574	0.2841	1.0755e-07	2.1443e-08	7.5385e-09	8.5405e-10	3.5787e-10	4.3945e-11	8.8093e-08	9.4935e-09	0.2886	0.2823	0.0003	3.5933e-05	5.8477e-09	1.8594e-09		1.1294	0.5523	1.0547	0.9092	1.0902		93
	3304		Corticosteroids	cortisol	LC/MS neg	1712	C00735	HMDB0000063	5754		0.56	0.97	0.97	0.76	1.75	1.74	1.36	1	0.78	0.78		0	0	0.0136	0.0111	0.0445	0.05	1e-15	2e-15	0	0	0	0	1.1737e-10	1.7312e-11	0.7472	0.4501	3.34e-13	2.51e-13	9.472e-12	4.907e-12		1.2809	0.7132	1.2458	0.9733	1.243		100
	3309			tetrahydrocortisol glucuronide	LC/MS neg	64411					0.45	0.91	0.97	0.69	2.05	2.17	1.56	1.06	0.76	0.72		0	0	0.0003	0.0003	0.1512	0.1329	2.1e-14	2.2e-14	9e-15	2e-15	1e-15	0	2.9475e-11	4.753e-12	0.0248	0.0701	3.2037e-11	1.3129e-11	7.7e-14	6.6e-14		1.3502	0.602	1.2329	0.9366	1.3092		100
	3314			cortisone	LC/MS neg	1769	C00762	HMDB0002802	222786		0.55	0.93	0.95	0.75	1.69	1.72	1.37	1.02	0.81	0.79		0	0	0.0015	0.0016	0.0031	0.0052	1.59e-13	1.3e-13	0	0	2e-15	0	1.5446e-11	2.602e-12	0.2373	0.2581	1.724e-12	1.034e-12	1.869e-12	1.112e-12		1.1522	0.6357	1.0736	0.8688	1.0946		100
	3322			tetrahydrocortisone glucuronide (5)	LC/MS neg	64591					0.4	0.94	1.04	0.73	2.34	2.59	1.81	1.1	0.77	0.7		7.4362e-10	5.8491e-11	0.9019	0.2955	0.0962	0.0946	0.0001	1.9775e-05	7.3389e-11	1.0381e-11	9.428e-12	1.415e-12	1.3449e-08	1.5484e-09	0.0192	0.0595	2.2739e-08	5.4609e-09	1.3374e-09	4.6309e-10		1.0761	0.4324	1.0131	0.7826	1.1178		89
	3325			cortolone glucuronide (1)	LC/MS neg	57699					0.43	0.92	1	0.69	2.15	2.32	1.61	1.08	0.75	0.7		4.9e-14	6e-15	0.0403	0.0276	0.7326	0.3853	3.415e-12	1.883e-12	2.2e-14	5e-15	2e-15	0	5.9268e-08	6.4633e-09	0.0132	0.0526	4.2983e-08	1.0047e-08	4.8977e-11	2.2076e-11		1.2141	0.5205	1.1183	0.8405	1.2085		100
	3336		Androgenic Steroids	dehydroepiandrosterone sulfate (DHEA-S)	LC/MS neg	32425	C04555	HMDB0001032	12594		0.56	0.97	1	0.82	1.72	1.77	1.45	1.03	0.84	0.82		0	0	0.0425	0.0287	0.8265	0.4152	2e-15	2e-15	0	0	0	0	1e-15	0	0.023	0.0676	3.53e-13	2.6e-13	1e-15	1e-15		1.1162	0.6304	1.0848	0.9142	1.1154		100
	3338			16a-hydroxy DHEA 3-sulfate	LC/MS neg	38168		HMDB0062544	20848950		0.49	0.93	0.97	0.78	1.89	1.97	1.57	1.04	0.83	0.8		0	0	0.0004	0.0005	0.1034	0.0996	3.2e-14	3.2e-14	0	0	0	0	0	0	0.0171	0.0565	4.5246e-09	1.2414e-09	2.01e-12	1.19e-12		1.2701	0.6275	1.186	0.9865	1.2337		100
	3339			androsterone glucuronide	LC/MS neg	61846	C11135	HMDB0002829	114833		0.48	0.94	0.98	0.74	1.95	2.02	1.53	1.04	0.78	0.75		0	0	0.0274	0.0202	0.5039	0.3026	1.277e-12	7.95e-13	0	0	0	0	1.97e-13	4.4e-14	0.099	0.162	6.5449e-11	2.4913e-11	6.51e-13	4.32e-13		1.1682	0.5642	1.1022	0.8606	1.1419		100
	3341			epiandrosterone sulfate	LC/MS neg	33973	C04555	HMDB0062657	9929317		0.53	0.97	1	0.82	1.84	1.89	1.54	1.03	0.84	0.82		0	0	0.0164	0.0129	0.7564	0.3926	5e-15	5e-15	0	0	0	0	3e-15	1e-15	0.0004	0.0046	2.601e-12	1.491e-12	0	1e-15		1.2466	0.6586	1.209	1.0174	1.2424		100
	3349			androsterone sulfate	LC/MS neg	31591		HMDB0002759	159663		0.54	0.97	1.01	0.82	1.79	1.86	1.52	1.04	0.85	0.82		0	0	0.0202	0.0156	0.8662	0.4305	3.3e-14	3.3e-14	0	0	0	0	0	0	0.0158	0.0553	1.1621e-11	5.407e-12	1e-15	1e-15		1.4654	0.7912	1.4176	1.203	1.4748		100
	3352			etiocholanolone glucuronide	LC/MS neg	47112		HMDB0004484	270605		0.49	0.93	0.94	0.73	1.91	1.94	1.49	1.02	0.78	0.77		0	0	0.0011	0.0012	0.1208	0.1121	2.011e-12	1.163e-12	0	0	0	0	2.3e-13	5.1e-14	0.2629	0.2673	2.3177e-09	6.7434e-10	1.0043e-09	3.5542e-10		1.3666	0.6646	1.2695	0.9918	1.2905		100
	3356			11beta-hydroxyetiocholanolone glucuronide*	LC/MS neg	64418					0.49	0.91	1.01	0.69	1.86	2.05	1.42	1.11	0.76	0.69		8.7353e-07	5.2553e-08	0.1955	0.0978	0.6469	0.3561	9.4979e-06	1.44e-06	1.1144e-06	1.0461e-07	1.0092e-06	8.8713e-08	0.0001	8.3686e-06	0.0459	0.1031	2.8193e-05	4.4805e-06	9.362e-07	2.1438e-07		0.9506	0.4653	0.8652	0.6588	0.9561		74
	3357			5alpha-androstan-3alpha,17alpha-diol monosulfate	LC/MS neg	37183		HMDB0000412			0.46	1.04	0.97	0.74	2.24	2.08	1.59	0.93	0.71	0.76		7.8526e-05	4.0092e-06	0.3075	0.1381	0.4381	0.2754	0.0121	0.0013	3.2921e-05	2.7414e-06	0.0002	1.3538e-05	0.0024	0.0002	0.1757	0.2206	0.0065	0.0007	0.0236	0.0031		0.7027	0.3263	0.7308	0.5172	0.6796		56
	3359			androstenediol (3beta,17beta) monosulfate (1)	LC/MS neg	37211		HMDB0240429	13847309;129670631		0.49	0.94	0.98	0.79	1.94	2.02	1.62	1.04	0.84	0.8		0	0	0.0012	0.0013	0.5598	0.3245	3.1076e-11	1.2909e-11	0	0	0	0	0	0	0.0121	0.05	2.0484e-07	4.297e-08	1.7889e-10	7.2953e-11		1.2528	0.61	1.1807	0.9897	1.2307		100
	3360			androstenediol (3beta,17beta) monosulfate (2)	LC/MS neg	37210		HMDB0186954 HMDB0240429			0.51	0.97	1.01	0.84	1.9	1.97	1.65	1.04	0.87	0.84		9e-15	1e-15	0.9718	0.3101	0.8298	0.4161	0.0004	5.1871e-05	1.7e-13	3.3e-14	2.82e-13	5e-14	3.3306e-11	5.304e-12	0.8308	0.4772	4.8672e-06	8.2815e-07	2.0091e-05	3.9399e-06		1.1933	0.6115	1.1603	1.008	1.2033		100
	3362			androstenediol (3beta,17beta) disulfate (1)	LC/MS neg	37202	C04295	HMDB0240313	87120982		0.51	0.93	0.93	0.74	1.82	1.81	1.45	0.99	0.8	0.8		0	0	0.0009	0.001	0.0001	0.0003	0	0	0	0	0	0	2.9e-13	6.3e-14	0.3874	0.3216	6.76e-13	4.62e-13	3e-15	4e-15		1.1785	0.604	1.0972	0.8765	1.0909		100
	3363			androstenediol (3beta,17beta) disulfate (2)	LC/MS neg	37203		HMDB0240313	87120982		0.49	0.94	0.95	0.75	1.91	1.93	1.51	1.01	0.79	0.79		0	0	0.0005	0.0007	0.008	0.0117	0	0	0	0	0	0	4.9e-14	1.2e-14	0.6825	0.4309	0	1e-15	1.7e-14	1.7e-14		1.1001	0.5426	1.0342	0.8211	1.0448		100
	3367			androstenediol (3alpha, 17alpha) monosulfate (3)	LC/MS neg	37209					0.51	0.98	1.01	0.82	1.92	1.98	1.61	1.03	0.84	0.81		0	0	0.2334	0.1122	0.9191	0.4452	1.4164e-06	2.3979e-07	0	0	2e-15	0	2.765e-12	5.16e-13	0.2453	0.2613	1.9564e-08	4.7821e-09	3.3924e-07	8.2536e-08		1.1469	0.5873	1.1273	0.9431	1.1608		100
	3377			5alpha-androstan-3alpha,17beta-diol monosulfate (1)	LC/MS neg	37186			121596226;121596225		0.49	1.01	1.02	0.83	2.03	2.06	1.68	1.01	0.82	0.81		3.7391e-10	3.0354e-11	0.2062	0.1024	0.4533	0.2828	1.0584e-06	1.8246e-07	1.8056e-09	2.1608e-10	6.7213e-10	7.9769e-11	4.9695e-09	5.9797e-10	0.8445	0.4828	0.0001	2.0316e-05	0.0133	0.0018		1.3806	0.6821	1.388	1.1441	1.4076		89
	3379			5alpha-androstan-3alpha,17beta-diol disulfate	LC/MS neg	37184		HMDB0094682	56639109		0.46	1.02	1	0.72	2.22	2.18	1.58	0.98	0.71	0.72		4.3665e-06	2.4672e-07	0.2264	0.1095	0.6308	0.3516	3.5713e-05	5.1182e-06	6.0615e-06	5.3758e-07	1.149e-05	9.4883e-07	0.0002	1.6062e-05	0.5009	0.3677	5.7944e-06	9.7729e-07	3.321e-05	6.2924e-06		0.9717	0.4448	0.9873	0.7022	0.97		63
	3384			5alpha-androstan-3beta,17beta-diol monosulfate (2)	LC/MS neg	37192					0.46	1	0.99	0.73	2.19	2.18	1.61	0.99	0.73	0.74		7.1174e-08	4.6841e-09	0.4423	0.1765	0.7197	0.3823	5.4061e-07	9.8797e-08	3.4539e-08	3.6767e-09	6.7265e-08	6.5646e-09	5.5758e-06	5.1804e-07	0.3717	0.3149	1.581e-06	2.9001e-07	2.1431e-07	5.4841e-08		1.0809	0.4931	1.0815	0.7939	1.0736		78
	3385			5alpha-androstan-3beta,17beta-diol disulfate	LC/MS neg	37190	C12525	HMDB00493	90186325		0.5	0.97	0.97	0.77	1.93	1.93	1.53	1	0.8	0.79		0	0	0.0461	0.0306	0.1584	0.1378	3.32e-13	2.41e-13	0	0	0	0	1.3e-14	3e-15	0.5475	0.3844	2e-15	3e-15	2.29e-13	1.71e-13		1.5456	0.7743	1.4919	1.1862	1.4952		100
	3388			5alpha-androstan-3beta,17alpha-diol disulfate	LC/MS neg	37187		HMDB0094682	56639109		0.42	0.96	0.96	0.69	2.28	2.26	1.64	0.99	0.72	0.73		1.1028e-05	6.0731e-07	0.7372	0.2561	0.3302	0.2225	0.0006	7.1952e-05	1.3038e-06	1.2144e-07	3.1007e-07	2.8494e-08	0.0015	0.0001	0.1915	0.2328	0.0013	0.0002	0.0004	7.0563e-05		1.3976	0.5905	1.3478	0.9693	1.336		74
	3392			andro steroid monosulfate C19H28O6S (1)*	LC/MS neg	32827		HMDB0002759	159663		0.35	1.12	1.19	0.69	3.18	3.37	1.96	1.06	0.62	0.58		8.2374e-08	5.3978e-09	0.0067	0.006	0.0103	0.0147	0.0002	2.4843e-05	6.0604e-08	6.2668e-09	6.7772e-09	7.2099e-10	9.3284e-06	8.4822e-07	0.2286	0.2531	2.4329e-06	4.3469e-07	1.2577e-06	2.7857e-07		0.8849	0.3123	0.9927	0.6115	1.0532		78
	3400			11beta-hydroxyandrosterone glucuronide	LC/MS neg	63251					0.47	0.93	0.97	0.68	1.99	2.08	1.45	1.05	0.73	0.7		1.0293e-10	8.98e-12	0.0059	0.0055	0.1011	0.0979	5.95e-13	4.09e-13	4.0928e-11	5.976e-12	5.7931e-11	7.783e-12	6.1361e-07	6.1566e-08	0.0315	0.0803	2.205e-12	1.272e-12	1.656e-12	9.99e-13		1.3036	0.6079	1.2085	0.8843	1.2645		96
	3452		Primary Bile Acid Metabolism	cholate	LC/MS neg	22842	C00695	HMDB0000619	221493		0.55	0.97	1.04	0.84	1.75	1.88	1.52	1.07	0.87	0.81		0.0001	7.4435e-06	0.5511	0.2096	0.0957	0.0944	0.4144	0.0342	5.4748e-09	6.2713e-10	1.2476e-08	1.2923e-09	1.1512e-05	1.0394e-06	0.0435	0.0995	0.0514	0.0052	0.0047	0.0007		3.2012	1.7672	3.0948	2.692	3.3202		85
	3453			glycocholate	LC/MS neg	18476	C01921	HMDB0000138	10140		0.54	1	0.99	0.81	1.84	1.84	1.49	1	0.81	0.81		1e-15	0	0.4353	0.1751	0.2269	0.177	6.751e-10	2.067e-10	5e-15	1e-15	1.9e-14	4e-15	1.4e-14	4e-15	0.2529	0.2647	2.6365e-11	1.1185e-11	2.4722e-07	6.215e-08		1.5815	0.855	1.5736	1.2778	1.5717		100
	3454			taurocholate	LC/MS neg	18497	C05122	HMDB0000036	46783527;6675		0.59	0.95	0.95	0.8	1.62	1.62	1.36	1	0.84	0.84		2.551e-05	1.3556e-06	0.1384	0.0751	0.0903	0.0901	0.0011	0.0001	9.577e-05	7.7e-06	7.7642e-05	6.0253e-06	0.0002	1.8142e-05	0.9798	0.5174	0.009	0.001	0.0165	0.0022		0.7466	0.4397	0.7123	0.5986	0.7104		56
	3455			chenodeoxycholate	LC/MS neg	1563	C02528	HMDB0000518	10133		0.6	1.09	1.05	0.91	1.8	1.73	1.5	0.96	0.84	0.87		0.007	0.0003	0.1337	0.0731	0.4377	0.2754	0.7678	0.0601	3.1556e-08	3.3841e-09	1.3374e-05	1.1005e-06	1.5028e-05	1.3436e-06	0.2674	0.2698	0.0038	0.0005	0.0992	0.0123		0.8354	0.5051	0.9075	0.7585	0.8736		70
	3460			glycochenodeoxycholate	LC/MS neg	32346	C05466	HMDB0000637	12544		0.56	1.04	0.99	0.84	1.85	1.76	1.5	0.95	0.81	0.85		1e-15	0	0.4557	0.1809	0.3371	0.2255	1.1604e-10	4.1293e-11	3e-15	1e-15	5e-15	1e-15	2.18e-13	4.8e-14	0.7652	0.4561	1.9023e-08	4.6616e-09	2.3809e-08	7.0311e-09		1.1819	0.6618	1.2254	0.994	1.1648		100
	3461			taurochenodeoxycholate	LC/MS neg	18494	C05465	HMDB0000951	387316		0.52	0.97	1.02	0.81	1.87	1.96	1.56	1.05	0.83	0.79		5.0132e-10	4.0125e-11	0.0654	0.0407	0.6007	0.3393	2.2389e-06	3.6465e-07	6.2386e-10	7.8151e-11	1.766e-12	2.85e-13	1.5523e-09	1.9561e-10	0.0637	0.1296	2.2475e-05	3.6256e-06	1.2661e-07	3.3883e-08		1.1524	0.5959	1.1165	0.9291	1.1705		93
	3468			glyco-beta-muricholate**	LC/MS neg	62066					0.44	0.98	0.93	0.78	2.25	2.13	1.77	0.95	0.79	0.83		1.751e-07	1.1232e-08	0.7995	0.2714	0.0775	0.0793	1.9425e-05	2.8488e-06	7.5822e-08	7.7736e-09	3.1299e-06	2.6686e-07	1.3876e-06	1.3459e-07	0.1573	0.207	3.3784e-06	5.948e-07	0.009	0.0013		0.9678	0.4239	0.9528	0.7518	0.9042		74
	3470			cholic acid glucuronide	LC/MS neg	62571		HMDB0002577	21252309		0.67	0.97	1.01	0.75	1.45	1.52	1.12	1.05	0.78	0.74		0.0115	0.0005	0.4407	0.176	0.6635	0.3614	0.0151	0.0016	0.0169	0.0012	0.015	0.001	0.064	0.004	0.3081	0.2915	0.0373	0.0039	0.0314	0.0041		0.5092	0.3392	0.4922	0.3815	0.5155		30
	3471			glycochenodeoxycholate glucuronide (1)	LC/MS neg	52983		HMDB0002579	44263370		0.44	0.97	0.96	0.78	2.18	2.17	1.76	0.99	0.8	0.81		5.2989e-11	4.846e-12	0.7639	0.2621	0.8993	0.4403	0.0011	0.0001	2.076e-11	3.12e-12	3.9999e-08	3.9916e-09	1.8945e-09	2.3641e-10	0.6246	0.4109	7.2494e-05	1.0892e-05	0.0024	0.0004		1.346	0.5976	1.3056	1.0492	1.2955		89
	3473			glycochenodeoxycholate 3-sulfate	LC/MS neg	52974		HMDB0002409 HMDB0002497 HMDB0002496	11954205;21125002;21116917		0.48	0.96	1	0.83	2	2.09	1.74	1.04	0.87	0.83		3.5407e-05	1.862e-06	0.1283	0.0705	0.9379	0.4489	0.3249	0.0274	0.0034	0.0002	2.2166e-05	1.7989e-06	2.888e-05	2.5163e-06	0.3393	0.2978	0.6659	0.054	0.3602	0.04		1.4387	0.6894	1.3787	1.1965	1.4377		100
	3477		Secondary Bile Acid Metabolism	deoxycholate	LC/MS neg	1114	C04483	HMDB0000626	222528;440355		0.51	0.89	0.97	0.79	1.73	1.88	1.54	1.08	0.89	0.82		9.8771e-11	8.634e-12	0.0277	0.0204	0.4935	0.2993	0.0005	6.1861e-05	5.3972e-10	6.8803e-11	3.922e-11	5.417e-12	1.4213e-09	1.8088e-10	0.0128	0.0523	0.0538	0.0054	0.0003	4.8639e-05		1.1162	0.5745	0.9966	0.8847	1.0778		96
	3480			deoxycholic acid 12-sulfate*	LC/MS neg	63688					0.51	0.94	1.03	0.73	1.87	2.03	1.43	1.09	0.77	0.71		4.9433e-07	3.0505e-08	0.385	0.1599	0.0439	0.0495	9.3315e-06	1.417e-06	6.6409e-07	6.3242e-08	7.6011e-08	7.3978e-09	0.0002	1.5132e-05	0.0205	0.0618	0.0004	5.5958e-05	3.4483e-05	6.4857e-06		0.8552	0.4329	0.8077	0.6211	0.8804		78
	3482			deoxycholic acid glucuronide	LC/MS neg	63610					0.46	0.94	0.97	0.74	2.07	2.13	1.63	1.03	0.79	0.76		1.541e-12	1.64e-13	0.0082	0.0072	0.0586	0.0636	2.2755e-10	7.5555e-11	1.864e-11	2.813e-12	1.3751e-11	2.005e-12	1.1955e-09	1.5429e-10	0.0726	0.1384	1.0003e-08	2.6107e-09	5.475e-12	3.031e-12		1.1945	0.5458	1.128	0.8892	1.163		93
	3485			glycodeoxycholate	LC/MS neg	18477	C05464	HMDB00631	3035026		0.53	0.94	1.01	0.84	1.78	1.92	1.6	1.08	0.9	0.83		2.2146e-05	1.1852e-06	0.4843	0.1896	0.2714	0.2005	1.4892e-08	3.4334e-09	5.4923e-06	4.895e-07	1.4485e-07	1.3684e-08	0.0008	6.2964e-05	0.1233	0.1792	0.3936	0.0328	0.0019	0.0003		1.1827	0.6228	1.1059	0.9949	1.194		85
	3487			taurodeoxycholate	LC/MS neg	12261	C05463	HMDB0000896	2733768		0.52	0.97	1.03	0.85	1.86	1.97	1.62	1.06	0.88	0.82		2.2644e-11	2.157e-12	0.1686	0.0867	0.3034	0.217	7.3065e-08	1.5277e-08	9.8861e-11	1.3795e-11	8.4734e-11	1.1118e-11	4.1111e-09	4.9748e-10	0.0258	0.0715	0.001	0.0001	4.1216e-07	9.9151e-08		1.1517	0.6001	1.1138	0.975	1.1842		93
	3488			taurodeoxycholic acid 3-sulfate	LC/MS neg	62889					0.46	0.88	0.98	0.72	1.94	2.15	1.59	1.11	0.82	0.74		2.7796e-08	1.8838e-09	0.0317	0.0228	0.1253	0.115	0.0001	1.7682e-05	5.7605e-07	5.5003e-08	8.1183e-07	7.199e-08	9.9535e-05	8.3072e-06	0.3385	0.2975	0.0242	0.0026	0.0019	0.0003		1.0509	0.4789	0.9284	0.7613	1.0314		78
	3495			lithocholate sulfate (1)	LC/MS neg	62526			451489		0.46	0.98	1	0.79	2.14	2.19	1.73	1.02	0.81	0.79		6.8636e-08	4.5302e-09	0.362	0.1519	0.8788	0.4339	9.1716e-07	1.6016e-07	2.2824e-08	2.4845e-09	2.4377e-08	2.4674e-09	1.1812e-06	1.1579e-07	0.4437	0.3431	0.0001	1.4813e-05	1.7421e-06	3.8387e-07		0.9676	0.4423	0.9473	0.7666	0.9706		85
	3498			glycolithocholate sulfate*	LC/MS neg	32620	C11301	HMDB0002639	72222		0.5	0.94	0.99	0.81	1.88	1.99	1.62	1.06	0.86	0.82		2e-15	0	0.0011	0.0012	0.7463	0.3901	4.9371e-09	1.2284e-09	1.8e-14	4e-15	8e-15	2e-15	1.29e-13	3e-14	0.0015	0.0121	4.0407e-06	6.999e-07	1.4079e-10	5.833e-11		1.2128	0.6059	1.1385	0.9814	1.2036		100
	3500			taurolithocholate 3-sulfate	LC/MS neg	36850	C03642	HMDB0002580	440071		0.52	0.95	1.01	0.83	1.84	1.95	1.6	1.06	0.87	0.82		1.218e-12	1.34e-13	0.2829	0.1306	0.6553	0.3588	9.5255e-08	1.9485e-08	4.491e-12	7.23e-13	1.848e-12	2.96e-13	6.0866e-11	9.344e-12	0.5556	0.3862	6.8845e-06	1.1511e-06	2.8482e-05	5.4528e-06		1.2453	0.6463	1.1876	1.0346	1.2607		96
	3502			ursodeoxycholate	LC/MS neg	1605	C07880	HMDB0000946	31401		0.55	0.97	0.96	0.73	1.76	1.74	1.33	0.99	0.75	0.76		6.7827e-06	3.7809e-07	0.6317	0.2309	0.2328	0.1799	0.0009	0.0001	0.0028	0.0002	0.0041	0.0003	0.1496	0.0089	0.5823	0.3944	0.0191	0.002	0.0003	4.4997e-05		1.2174	0.6689	1.1799	0.8906	1.1655		74
	3507			isoursodeoxycholate	LC/MS neg	57577	C17662	HMDB0000686	127601		0.52	0.98	0.98	0.77	1.87	1.87	1.48	1	0.79	0.79		9.7e-14	1.2e-14	0.013	0.0107	0.1058	0.1013	1.4e-14	1.6e-14	2.85e-13	5.3e-14	3.07e-13	5.4e-14	9.3972e-11	1.4055e-11	0.6814	0.4308	6e-15	7e-15	1.14e-13	8.9e-14		1.7468	0.9133	1.7111	1.3472	1.7105		96
	3512			glycoursodeoxycholate	LC/MS neg	39379		HMDB0000708	12310288		0.58	0.97	1	0.8	1.68	1.74	1.38	1.04	0.82	0.79		2e-15	0	0.5974	0.2222	0.8944	0.4386	9.5753e-11	3.4729e-11	2e-15	0	1.45e-13	2.7e-14	4.6434e-11	7.232e-12	0.4807	0.3605	1.6036e-11	7.183e-12	4.9293e-11	2.2141e-11		1.6755	0.9675	1.6242	1.3353	1.6835		100
	3515			glycoursodeoxycholic acid sulfate (1)	LC/MS neg	63731					0.7	0.85	0.97	0.74	1.21	1.4	1.07	1.15	0.88	0.76		0.0296	0.0013	0.0716	0.0438	0.8043	0.4066	0.0569	0.0055	0.0735	0.0048	0.0284	0.0019	0.4182	0.0225	0.0407	0.0953	0.2108	0.0189	0.056	0.0071		0.4343	0.3028	0.3675	0.3231	0.4233		19
	3523			hyocholate	LC/MS neg	34093	C17649	HMDB0000760	92805		0.48	0.93	0.93	0.8	1.93	1.93	1.65	1	0.85	0.85		1.578e-05	8.5451e-07	0.9991	0.317	0.8018	0.4059	0.0522	0.0051	3.4079e-07	3.2887e-08	2.4547e-06	2.103e-07	4.1283e-06	3.8692e-07	0.7032	0.4361	0.0108	0.0012	0.1736	0.0207		0.8783	0.4249	0.8196	0.6991	0.8196		67
	3524			glycohyocholate	LC/MS neg	42574		HMDB0000138	71361462		0.47	0.89	0.96	0.75	1.9	2.03	1.59	1.07	0.84	0.78		2.4135e-06	1.4002e-07	0.0216	0.0165	0.2326	0.1799	5.3431e-05	7.5135e-06	8.4857e-06	7.3986e-07	2.1243e-05	1.7261e-06	7.153e-05	6.0408e-06	0.4259	0.3367	0.0013	0.0002	0.0005	8.0452e-05		0.7642	0.3607	0.6838	0.5744	0.7319		63
	3533			glycocholenate sulfate*	LC/MS neg	32599					0.52	0.95	0.98	0.79	1.84	1.9	1.54	1.03	0.84	0.81		0	0	0.0899	0.0531	0.3793	0.2453	4.6347e-08	9.9105e-09	0	0	1e-15	0	2.5e-14	6e-15	0.4107	0.3312	2.1017e-07	4.3906e-08	7.2812e-08	2.0072e-08		1.1262	0.5816	1.07	0.8952	1.1074		100
	3534			taurocholenate sulfate*	LC/MS neg	32807					0.52	0.99	0.98	0.78	1.92	1.9	1.5	0.99	0.78	0.79		2e-15	0	0.6336	0.2311	0.2276	0.177	1.5697e-07	3.0968e-08	4e-15	1e-15	3e-15	1e-15	2.5109e-11	4.1e-12	0.4328	0.3392	1.7701e-08	4.3821e-09	1.4272e-07	3.7571e-08		1.2403	0.6416	1.2338	0.9637	1.2191		100
	3537			3b-hydroxy-5-cholenoic acid	LC/MS neg	43507		HMDB0000308	92997		0.71	1.06	1.07	0.85	1.48	1.51	1.2	1.02	0.81	0.79		0.0025	0.0001	0.1674	0.0864	0.1952	0.1588	0.0186	0.0019	0.0005	3.9622e-05	0.0004	2.821e-05	0.0053	0.0004	0.7775	0.4589	0.0038	0.0004	0.0063	0.0009		0.7491	0.5331	0.7911	0.6396	0.8046		41
	3538			glycodeoxycholate 3-sulfate	LC/MS neg	52975			101602538		0.49	0.92	1.04	0.86	1.89	2.14	1.76	1.13	0.93	0.82		3.9303e-11	3.682e-12	0.0328	0.0234	0.5132	0.3066	0.0015	0.0002	1.5693e-07	1.5646e-08	2.5369e-10	3.1701e-11	1.1238e-09	1.4532e-10	0.142	0.1952	0.4918	0.0404	0.0232	0.0031		1.3375	0.6524	1.2342	1.148	1.3931		96
	3539			taurochenodeoxycholic acid 3-sulfate	LC/MS neg	62890		HMDB0002486	52931550		0.46	0.93	1.01	0.69	2.04	2.22	1.52	1.09	0.75	0.69		0.0001	5.6733e-06	0.1531	0.0804	0.987	0.4599	0.0102	0.0011	0.0017	0.0001	7.0695e-05	5.5286e-06	0.0044	0.0003	0.1222	0.1788	0.3592	0.0301	0.0115	0.0016		0.8062	0.3669	0.7487	0.5586	0.8154		59
	4116	Nucleotide	Purine Metabolism, (Hypo)Xanthine/Inosine containing	inosine 5'-monophosphate (IMP)	LC/MS pos early	2133	C00130	HMDB0000175	8582		147.94	0.63	0.63	0.63	0	0	0	1	1	1		6.0165e-11	5.429e-12	0.0683	0.0422	0.0683	0.0724	0.0683	0.0065	3.7465e-11	5.493e-12	3.7465e-11	5.185e-12	3.7465e-11	5.899e-12								0.3357	49.6644	0.2122	0.2122	0.2122		19
	4117			inosine	LC/MS neg	1123	C00294	HMDB0000195	6021		3.34	16.27	167.69	2.07	4.87	50.21	0.62	10.31	0.13	0.01		5.1079e-07	3.1479e-08	9.475e-05	0.0001	0	0	0.9329	0.0716	0.0235	0.0016	0	0	0.01	0.0007	1.6607e-09	3.5802e-08	1.0079e-08	2.6212e-09	1e-15	2e-15		0.1862	0.6219	3.0296	0.385	31.2242		81
	4118			hypoxanthine	LC/MS neg	3127	C00262	HMDB0000157	790;135398638		3.97	1.07	2.2	0.33	0.27	0.55	0.08	2.06	0.31	0.15		7.9e-14	1e-14	0.8595	0.2856	1.5746e-06	4.7329e-06	9.3188e-11	3.3929e-11	1.4829e-11	2.266e-12	6.1828e-06	5.1781e-07	1e-15	0	5.0514e-08	9.609e-07	1.7109e-11	7.628e-12	7.26e-13	4.66e-13		0.7344	2.9179	0.7839	0.243	1.6174		100
	4119			xanthine	LC/MS polar	3147	C00385	HMDB0000292	1188		1.16	1.07	1.82	0.88	0.92	1.56	0.75	1.7	0.82	0.48		1.8975e-07	1.212e-08	0.0329	0.0234	1.8676e-09	8.1464e-09	0.0002	2.8341e-05	0.0053	0.0004	2.2848e-07	2.1271e-08	1.5378e-09	1.9417e-10	7.6743e-10	1.8383e-08	8.3266e-07	1.5911e-07	6.687e-12	3.64e-12		0.8707	1.0141	0.9335	0.7651	1.5853		100
	4124			N1-methylinosine	LC/MS pos early	48351		HMDB0002721	650095		0.91	1.03	1.02	0.93	1.13	1.12	1.02	0.99	0.9	0.91		0.0218	0.0009	0.1067	0.0612	0.2625	0.1956	0.043	0.0042	9.1229e-05	7.3594e-06	8.6031e-05	6.6472e-06	0.4382	0.0235	0.9562	0.5111	0.0002	2.6717e-05	0.0016	0.0002		1.0851	0.9838	1.1141	1.0071	1.1067		100
	4129			urate	LC/MS neg	1604	C00366	HMDB0000289	1175		0.66	1.06	1.08	0.94	1.62	1.63	1.43	1.01	0.88	0.87		0	0	0.0002	0.0003	0.0001	0.0003	0.0002	2.2735e-05	0	0	0	0	0	0	0.5401	0.3817	1.4272e-09	4.3257e-10	2.7862e-10	1.0912e-10		1.0647	0.7021	1.1339	1.0034	1.1472		100
	4131			allantoin	LC/MS polar	1107	C02350 C02348 C01551	HMDB0000462	204;439714;439713		3.61	0.32	0.35	0.27	0.09	0.1	0.07	1.07	0.82	0.77		0	0	0	1e-15	0	1e-15	0	0	0	0	0	0	0	0	0.0021	0.0153	3.0706e-07	6.2917e-08	4.1104e-09	1.33e-09		1.5629	5.6375	0.505	0.4163	0.5425		100
	4135		Purine Metabolism, Adenine containing	adenosine 5'-triphosphate (ATP)	LC/MS neg	33449	C00002	HMDB0000538	5957		1.29	1	1	1	0.78	0.78	0.78	1	1	1		1.5699e-08	1.0784e-09							1.5699e-08	1.7271e-09	1.5699e-08	1.6144e-09	1.5699e-08	1.7945e-09								0.8048	1.0369	0.8048	0.8048	0.8048		0
	4136			adenosine 5'-diphosphate (ADP)	LC/MS pos early	3108	C00008	HMDB0001341	6022		2.17	1	1	1	0.46	0.46	0.46	1	1	1		0	0							0	0	0	0	0	0								0.4606	0.9986	0.4606	0.4606	0.4606		0
	4137			adenosine 5'-monophosphate (AMP)	LC/MS pos early	32342	C00020	HMDB0000045	6083		84.69	0.16	0.95	0.1	0	0.01	0	5.8	0.59	0.1		0	0	1.7577e-09	6.6863e-09	0.0383	0.0441	2.5e-13	1.9e-13	0	0	0	0	0	0	0.0005	0.005	0.0034	0.0004	9.3176e-06	1.888e-06		0.9344	79.1327	0.1523	0.0903	0.884		93
	4144			adenosine	LC/MS pos early	555	C00212	HMDB0000050	60961		25.62	33.34	578.54	16.13	1.3	22.58	0.63	17.35	0.48	0.03		0	0	3.37e-13	3.072e-12	0	2e-15	1.7562e-09	4.7882e-10	0.3769	0.0227	1.4642e-08	1.5079e-09	0.0008	5.8611e-05	7.7431e-11	2.2763e-09	0.0012	0.0002	1.3059e-10	5.4824e-11		0.0157	0.4023	0.5234	0.2532	9.0831		11
	4145			adenine	LC/MS pos early	554	C00147	HMDB0000034	190		11.23	1.52	1.84	0.85	0.14	0.16	0.08	1.21	0.56	0.46		0	0	2.0989e-07	5.4104e-07	3.6149e-10	1.8079e-09	0.0028	0.0003	0	0	0	0	0	0	0.0008	0.0075	1.8811e-11	8.253e-12	9.918e-12	5.096e-12		0.7212	8.1002	1.0987	0.6124	1.3276		100
	4151			N1-methyladenosine	LC/MS pos early	15650	C02494	HMDB0003331	27476		0.9	0.84	0.89	0.91	0.93	0.99	1.02	1.06	1.09	1.02		0.0006	2.7889e-05	1.2697e-08	3.9798e-08	1.4601e-07	4.9537e-07	0.0001	1.7899e-05	0.0249	0.0017	0.7488	0.0426	0.7139	0.0373	0.0049	0.0296	0.0009	0.0001	0.2339	0.0274		1.0865	0.9746	0.9085	0.9894	0.967		100
	4152			N6-methyladenosine	LC/MS pos early	37114		HMDB0004044	102175		0.64	1.32	1.52	0.97	2.05	2.37	1.52	1.16	0.74	0.64		0.0019	8.855e-05	0.0096	0.0083	0.0011	0.002	0.626	0.0499	5.6802e-06	5.0562e-07	2.2219e-07	2.0714e-08	0.0036	0.0003	0.1433	0.1956	0.0015	0.0002	0.0006	8.9671e-05		0.598	0.3841	0.7878	0.5825	0.9105		37
	4162			N6-carbamoylthreonyladenosine	LC/MS neg	35157		HMDB0041623	161466		0.53	0.94	0.89	0.48	1.78	1.7	0.92	0.95	0.51	0.54		1.7e-14	2e-15	0.0345	0.0243	0.0225	0.0281	1e-15	1e-15	9.45e-13	1.64e-13	5.8952e-09	6.3095e-10	0.2131	0.0122	0.3158	0.2933	2e-15	2e-15	1.47e-13	1.13e-13		1.1329	0.5949	1.0615	0.5444	1.0097		100
	4172			N6-succinyladenosine	LC/MS neg	48130		HMDB0000912	165243		0.74	1.01	1.02	0.75	1.36	1.37	1.01	1.01	0.74	0.74		0.0012	5.6762e-05	0.8442	0.282	0.7629	0.3941	0.0008	9.1037e-05	0.0003	2.6041e-05	0.0003	2.0428e-05	0.7689	0.04	0.9826	0.5174	0.0009	0.0001	0.0005	8.8423e-05		0.7777	0.5788	0.7885	0.5845	0.7928		41
	4180		Purine Metabolism, Guanine containing	guanosine	LC/MS neg	1573	C00387	HMDB0000133	6802		1.06	4.11	50.8	1.17	3.9	48.15	1.1	12.36	0.28	0.02		0.1852	0.0073	1.4058e-06	3.0773e-06	0	0	0.0904	0.0084	3.4717e-06	3.1485e-07	0	0	0.3628	0.0197	5e-15	1.85e-13	1.7317e-06	3.1585e-07	0	0		0.0218	0.023	0.0896	0.0254	1.1074		0
	4184			7-methylguanine	LC/MS pos early	35114	C02242	HMDB0000897	135398679		0.96	0.95	0.94	0.92	1	0.98	0.96	0.99	0.97	0.98		0.0293	0.0012	0.0223	0.0169	0.0083	0.0121	9.3896e-05	1.2685e-05	0.9973	0.0575	0.7011	0.04	0.1641	0.0097	0.6394	0.416	0.1584	0.0147	0.3836	0.0424		1.072	1.0243	1.0194	0.9843	1.008		100
	4190			N2,N2-dimethylguanosine	LC/MS pos early	35137		HMDB0004824	135501639		0.85	0.91	0.9	0.83	1.07	1.06	0.98	0.99	0.91	0.92		2.975e-10	2.4589e-11	0.0003	0.0003	8.9643e-06	2.3426e-05	1.4807e-11	6.587e-12	0.0016	0.0001	0.0152	0.001	0.3636	0.0198	0.4051	0.33	6.2461e-05	9.4729e-06	0.0003	4.8924e-05		1.1544	0.9762	1.0482	0.9546	1.0353		100
	4204		Pyrimidine Metabolism, Orotate containing	dihydroorotate	LC/MS polar	601	C00337	HMDB03349	648		0.73	0.82	0.86	0.77	1.13	1.18	1.06	1.05	0.93	0.89		4.0641e-05	2.125e-06	3.5612e-05	6.1469e-05	0.0009	0.0017	7.3642e-06	1.1329e-06	0.2968	0.0184	0.0919	0.0058	0.9687	0.0497	0.1646	0.2126	0.0741	0.0073	0.0207	0.0028		1.2943	0.9449	1.0671	0.9976	1.1185		100
	4205			orotate	LC/MS polar	1505	C00295	HMDB0000226	967		2.66	0.99	1.02	0.82	0.37	0.38	0.31	1.03	0.83	0.8		1.592e-12	1.69e-13	0.4543	0.1807	0.3203	0.221	1.662e-05	2.4527e-06	5.101e-12	8.17e-13	2.29e-13	4.1e-14	3.2e-14	8e-15	0.0976	0.1617	3.869e-05	6.0389e-06	2.5835e-07	6.4695e-08		0.964	2.562	0.9496	0.7893	0.9827		100
	4207			orotidine	LC/MS polar	35172		HMDB0000788	92751		35.37	0.95	1.11	0.78	0.03	0.03	0.02	1.17	0.82	0.7		0	0	0.3748	0.1564	0.0609	0.0656	0.0002	2.3241e-05	0	0	0	0	0	0	0.0023	0.0167	3.4187e-06	5.997e-07	2.6893e-06	5.8161e-07		0.9895	34.9965	0.94	0.7725	1.0973		89
	4212		Pyrimidine Metabolism, Uracil containing	uridine 5'-monophosphate (UMP)	LC/MS pos early	2856	C00105	HMDB0000288	6030		1.55	1	1	1	0.64	0.64	0.64	1	1	1		1.1138e-11	1.086e-12							1.1138e-11	1.731e-12	1.1138e-11	1.651e-12	1.1138e-11	1.917e-12								0.6253	0.9714	0.6253	0.6253	0.6253		0
	4217			uridine	LC/MS neg	606	C00299	HMDB0000296	6029		0.72	0.96	1.03	0.58	1.34	1.44	0.8	1.08	0.6	0.56		0	0	0.0041	0.004	0.0224	0.0281	0	0	1.81e-13	3.4e-14	1.3e-14	3e-15	3.7759e-09	4.5865e-10	2.8153e-07	4.7916e-06	0	0	0	0		1.1166	0.8027	1.0717	0.6446	1.1523		100
	4219			pseudouridine	LC/MS neg	33442	C02067	HMDB0000767	15047		0.76	0.96	1.02	0.69	1.27	1.34	0.91	1.06	0.72	0.68		3.4e-14	4e-15	0.0065	0.0059	0.2928	0.2115	0	0	1.855e-12	3.13e-13	5.5e-14	1.1e-14	0.0009	6.7667e-05	0.0017	0.0132	4e-14	3.7e-14	0	0		1.0517	0.7974	1.0134	0.7277	1.0702		100
	4220			5,6-dihydrouridine	LC/MS neg	61833		HMDB0000497	94312		0.78	0.94	0.98	0.76	1.2	1.25	0.96	1.04	0.8	0.77		0	0	0.0002	0.0002	0.0914	0.091	9.03e-13	5.79e-13	9.7659e-10	1.2005e-10	2.516e-12	3.98e-13	0.1281	0.0077	0.0082	0.0414	2.0396e-11	8.808e-12	4.4e-14	4e-14		1.0756	0.8437	1.0091	0.8121	1.0507		100
	4222			5-methyluridine (ribothymidine)	LC/MS neg	35136		HMDB0000884	445408		0.75	0.9	0.92	0.42	1.19	1.22	0.56	1.02	0.47	0.46		1.763e-12	1.87e-13	3.0515e-08	8.7913e-08	2.8827e-06	8.198e-06	0	0	1.2623e-07	1.269e-08	5.5267e-08	5.4614e-09	0	0	0.165	0.2126	0	0	0	0		1.0581	0.7962	0.9487	0.4458	0.9689		100
	4233			2'-deoxyuridine	LC/MS neg	52602	C00526	HMDB0000012	13712		0.5	1	1.07	0.35	2.01	2.16	0.71	1.07	0.35	0.33		4.9646e-08	3.3055e-09	0.6634	0.2385	0.1916	0.1568	3.233e-12	1.793e-12	8.5961e-10	1.0639e-10	2.0719e-08	2.1091e-09	0.0043	0.0003	0.5665	0.3891	2e-15	3e-15	7.11e-13	4.59e-13		0.9367	0.4645	0.9357	0.3279	1.0028		89
	4236			3-ureidopropionate	LC/MS pos early	3155	C02642	HMDB0000026	111		1.03	14.3	14.96	11.58	13.9	14.54	11.26	1.05	0.81	0.77		0.5068	0.0189	0	0	0	0	0	0	0	0	0	0	0	0	0.1526	0.2046	9.0582e-09	2.377e-09	7.834e-08	2.1458e-08		0.0734	0.0755	1.0493	0.8502	1.0978		15
	4237			beta-alanine	LC/MS pos early	55	C00099	HMDB0000056	239		2.56	1.01	1.07	0.92	0.4	0.42	0.36	1.06	0.91	0.86		0	0	0.3971	0.1635	0.0003	0.0007	0.0014	0.0002	0	0	0	0	0	0	0.0267	0.0721	9.905e-06	1.639e-06	1.2864e-07	3.4284e-08		0.9563	2.4476	0.9676	0.882	1.0219		100
	4239			N-acetyl-beta-alanine	LC/MS neg	37432	C01073	HMDB0061880	76406		0.42	0.94	0.87	0.78	2.24	2.07	1.86	0.92	0.83	0.9		1.7836e-07	1.1425e-08	0.4168	0.1694	0.0194	0.0249	0.0005	6.1876e-05	3.9623e-08	4.1953e-09	1.7289e-07	1.6246e-08	2.0307e-06	1.946e-07	0.0835	0.1501	0.0036	0.0004	0.1285	0.0157		1.116	0.4671	1.0474	0.8706	0.9663		100
	4249		Pyrimidine Metabolism, Cytidine containing	cytidine	LC/MS pos early	514	C00475	HMDB0000089	6175		0.55	1.5	1.46	1.07	2.73	2.66	1.94	0.97	0.71	0.73		3.3121e-06	1.8902e-07	2.7995e-06	5.8611e-06	1.1494e-06	3.5096e-06	0.0045	0.0005	1.8e-13	3.4e-14	4.989e-12	7.67e-13	3.7031e-08	4.0941e-09	0.4011	0.3284	1.2824e-05	2.0969e-06	1.4961e-05	2.9706e-06		0.9513	0.524	1.4303	1.0157	1.3923		96
	4252			3-methylcytidine	LC/MS pos early	35132		HMDB0240577	14237477		0.61	0.86	0.99	1	1.41	1.62	1.64	1.15	1.16	1.01		6.5446e-06	3.6527e-07	0.0045	0.0043	0.6964	0.3726	0.7577	0.0594	0.0004	2.8483e-05	3.7306e-05	2.9766e-06	3.5809e-05	3.0976e-06	0.03	0.0779	0.0433	0.0044	0.9449	0.0988		1.0536	0.6454	0.9112	1.0567	1.0457		100
	4262			2'-O-methylcytidine	LC/MS pos early	57554			150971		0.63	0.98	1.04	0.7	1.54	1.63	1.1	1.06	0.71	0.67		4.3333e-11	4.019e-12	0.6551	0.237	0.2781	0.2037	4.1015e-11	1.6389e-11	1.1579e-11	1.792e-12	7.72e-13	1.31e-13	0.0135	0.0009	0.1286	0.1841	9.4381e-11	3.4825e-11	1.4e-14	1.5e-14		1.0454	0.6635	1.0216	0.7268	1.0837		100
	4278		Pyrimidine Metabolism, Thymine containing	5,6-dihydrothymine	LC/MS pos early	1418	C00906	HMDB0000079	93556		0.83	0.95	0.94	0.91	1.14	1.13	1.09	0.99	0.96	0.97		0.0003	1.3142e-05	0.1769	0.09	0.0708	0.0741	0.0183	0.0019	0.0012	8.9847e-05	0.0022	0.0002	0.0213	0.0014	0.5883	0.3974	0.1038	0.01	0.2072	0.0244		1.0824	0.9032	1.0278	0.9823	1.0173		100
	4281			3-aminoisobutyrate	LC/MS pos early	1566	C05145	HMDB0002166	64956		0.72	0.93	0.98	0.9	1.3	1.37	1.26	1.05	0.97	0.92		1.356e-12	1.47e-13	0.006	0.0056	0.4729	0.2912	1.2119e-05	1.814e-06	2.3731e-08	2.5716e-09	5.5312e-10	6.6423e-11	3.4766e-11	5.522e-12	0.0185	0.0585	0.2109	0.0189	0.0029	0.0004		1.24	0.888	1.156	1.1171	1.2148		100
	4298	Cofactors and Vitamins	Nicotinate and Nicotinamide Metabolism	quinolinate	LC/MS pos early	1899	C03722	HMDB0000232	1066		0.64	3.37	3.38	0.32	5.23	5.25	0.5	1	0.1	0.1		7.2907e-09	5.1478e-10	0	0	0	0	3.574e-12	1.929e-12	0	0	0	0	2.1765e-07	2.2691e-08	0.9916	0.5189	0	0	0	0		0.6716	0.4322	2.2624	0.218	2.2682		100
	4302			nicotinamide	LC/MS pos early	594	C00153	HMDB0001406	936		104.8	1	0.92	0.89	0.01	0.01	0.01	0.92	0.89	0.97		0	0	0.988	0.3143	0.0116	0.0162	0.0001	1.5847e-05	0	0	0	0	0	0	0.0025	0.017	0.0036	0.0004	0.6268	0.0669		1.2066	126.448	1.2053	1.0754	1.1118		100
	4306			nicotinamide adenine dinucleotide (NAD+)	LC/MS neg	5278	C00006	HMDB0000217	5892		4.4	1	1	1	0.23	0.23	0.23	1	1	1		6.0298e-06	3.3736e-07							6.0298e-06	5.3542e-07	6.0298e-06	5.0619e-07	6.0298e-06	5.5859e-07								0.5335	2.3456	0.5335	0.5335	0.5335		0
	4314			1-methylnicotinamide	LC/MS pos early	27665	C02918	HMDB0000699	457		0.65	0.94	0.95	0.93	1.45	1.46	1.43	1.01	0.99	0.98		5.2617e-11	4.821e-12	0.0008	0.001	0.0222	0.0279	0.0008	0.0001	4.941e-09	5.6869e-10	1.2832e-09	1.4759e-10	1.7743e-09	2.2184e-10	0.2674	0.2698	0.9459	0.0747	0.2666	0.031		1.2395	0.8087	1.1689	1.1551	1.179		100
	4320			trigonelline (N'-methylnicotinate)	LC/MS pos early	32401	C01004	HMDB0000875	5570		1.16	0.96	0.97	0.83	0.82	0.84	0.72	1.02	0.87	0.86		0.0001	6.9738e-06	0.373	0.1558	0.9676	0.4545	5.71e-13	3.96e-13	5.2526e-05	4.2948e-06	4.6732e-05	3.7078e-06	9.0725e-09	1.0579e-09	0.2114	0.2428	3.7e-14	3.5e-14	1.4e-14	1.5e-14		1.1389	1.3192	1.0882	0.9483	1.1088		100
	4322			N1-Methyl-2-pyridone-5-carboxamide	LC/MS neg	40469	C05842	HMDB0004193	69698		0.8	0.96	0.94	0.54	1.2	1.18	0.67	0.98	0.56	0.57		1.336e-12	1.45e-13	0.0007	0.0009	1.1967e-05	3.072e-05	0	0	1.1506e-09	1.4001e-10	5.9053e-10	7.0676e-11	2e-15	1e-15	0.0667	0.1339	0	0	0	0		1.2073	0.9667	1.1639	0.6479	1.1392		100
	4324			adenosine 5'-diphosphoribose (ADP-ribose)	LC/MS neg	558	C00301	HMDB0001178	192		146.25	1	1	1	0.01	0.01	0.01	1	1	1		0	0							0	0	0	0	0	0								0.0068	0.9945	0.0068	0.0068	0.0068		0
	4329		Riboflavin Metabolism	riboflavin (Vitamin B2)	LC/MS neg	1827	C00255	HMDB0000244	493570		0.6	1.11	1.19	0.79	1.84	1.97	1.31	1.07	0.71	0.67		9.758e-06	5.4063e-07	0.0963	0.0561	0.0109	0.0155	0.0241	0.0024	7.3034e-07	6.9459e-08	8.6113e-07	7.6076e-08	0.0038	0.0003	0.4384	0.3408	0.0003	4.3339e-05	1.0125e-06	2.2981e-07		0.9835	0.5932	1.0928	0.7781	1.1693		81
	4330			flavin adenine dinucleotide (FAD)	LC/MS neg	2134	C00016	HMDB0001248	643975		4.98	0.99	0.99	0.99	0.2	0.2	0.2	1	1	1		0	0	0.3265	0.1409	0.3265	0.221	0.3265	0.0274	0	0	0	0	0	0								0.2298	1.1438	0.2285	0.2285	0.2285		4
	4332		Pantothenate and CoA Metabolism	pantoate	LC/MS neg	63061	C00522		5289105		0.78	0.84	1.02	0.84	1.07	1.31	1.07	1.22	1	0.82		0.0592	0.0025	0.257	0.1209	0.6494	0.3571	0.4962	0.0403	0.8215	0.0479	0.0615	0.0039	0.4625	0.0248	0.1469	0.1995	0.7468	0.0599	0.2866	0.0332		0.9594	0.7508	0.8029	0.8055	0.9802		70
	4333			pantothenate	LC/MS neg	1508	C00864	HMDB0000210	6613		1.91	0.98	1.01	0.78	0.51	0.53	0.41	1.03	0.79	0.77		7.6159e-09	5.3526e-10	0.2807	0.13	0.6577	0.3593	2.6574e-08	5.9382e-09	6.7879e-09	7.7143e-10	4.1121e-08	4.0978e-09	6.689e-12	1.17e-12	0.0728	0.1385	1.5978e-08	3.9762e-09	1.6247e-11	7.911e-12		1.2095	2.3058	1.1857	0.9398	1.2185		100
	4345		Ascorbate and Aldarate Metabolism	ascorbic acid 2-sulfate	LC/MS polar	63590		HMDB0060649	54676864		0.92	0.98	1.09	0.88	1.06	1.18	0.96	1.12	0.9	0.81		0.4285	0.0161	0.0675	0.0419	0.1177	0.1096	0.3633	0.0302	0.0805	0.0053	0.0211	0.0014	0.8545	0.0441	0.7788	0.4592	0.0134	0.0015	0.1232	0.0151		0.9053	0.8328	0.8828	0.7982	0.9856		85
	4346			ascorbic acid 3-sulfate*	LC/MS polar	63687			11425365		0.44	0.9	0.98	0.84	2.04	2.21	1.9	1.09	0.93	0.86		0	0	0.0014	0.0015	0.2059	0.1655	2.0221e-06	3.3337e-07	0	0	0	0	0	0	0.0044	0.0271	0.0096	0.0011	9.7014e-06	1.9626e-06		1.1793	0.524	1.0665	0.9936	1.1579		100
	4349			2-O-methylascorbic acid	LC/MS neg	63990		HMDB0240294	54726398		0.62	1.01	1.03	0.9	1.63	1.67	1.46	1.02	0.89	0.87		0	0	0.3816	0.1589	0.0594	0.0643	2.153e-06	3.5371e-07	1e-15	0	2e-15	0	6.6e-14	1.6e-14	0.2069	0.2401	6.8621e-11	2.6018e-11	1.5375e-11	7.567e-12		1.066	0.6582	1.0753	0.9586	1.097		100
	4350			threonate	LC/MS polar	27738	C01620	HMDB0000943 HMDB0062620	5460407;151152		1.95	1.99	2.18	1.56	1.02	1.12	0.8	1.1	0.78	0.71		9e-15	1e-15	0	1e-15	0	0	1.7193e-10	5.7903e-11	0.9848	0.0569	0.1146	0.0072	2.1625e-05	1.912e-06	0.006	0.0337	4.7277e-07	9.3492e-08	2.7002e-08	7.9378e-09		0.6399	1.2459	1.2718	0.9982	1.3965		100
	4353			oxalate (ethanedioate)	LC/MS neg	20694	C00209	HMDB0002329	971		1.04	1.84	1.86	0.55	1.76	1.78	0.53	1.01	0.3	0.3		0.0414	0.0017	0	0	0	0	0	0	3e-15	1e-15	1e-15	0	1e-15	0	0.1111	0.1702	0	0	0	0		0.8171	0.8537	1.5015	0.4513	1.521		100
	4354			gulonate*	LC/MS polar	46957	C00800	HMDB0003290	152304		0.57	0.83	0.84	0.92	1.45	1.46	1.61	1.01	1.11	1.1		7.2386e-08	4.7502e-09	0.7252	0.2537	0.6448	0.3556	0.3313	0.0278	6.1002e-08	6.2989e-09	2.4426e-07	2.2653e-08	2.4949e-10	3.4946e-11	0.8548	0.4838	0.1961	0.0177	0.1111	0.0137		0.8957	0.5121	0.7424	0.8266	0.7497		78
	4357		Tocopherol Metabolism	alpha-tocopherol	LC/MS pos late	1561	C02477	HMDB0001893	86472		0.21	1	1.02	0.87	4.85	4.91	4.19	1.01	0.86	0.85		1.5424e-08	1.0627e-09	0.8077	0.273	0.3163	0.221	7.75e-05	1.06e-05	9.4396e-09	1.0595e-09	9.5807e-09	1.0042e-09	7.2879e-08	7.9106e-09	0.3796	0.3175	2.3786e-06	4.2658e-07	8.0763e-09	2.494e-09		1.0342	0.2141	1.0391	0.8966	1.0522		100
	4361			delta-tocopherol	LC/MS pos late	33418	C14151	HMDB0002902	92094		0.33	1.05	0.97	0.97	3.2	2.95	2.96	0.92	0.93	1.01		0.0005	2.4237e-05	0.5317	0.2036	0.8547	0.4267	0.5485	0.0441	0.0002	1.3697e-05	4.9054e-05	3.879e-06	3.9159e-05	3.3693e-06	0.6974	0.4358	0.9508	0.0751	0.6504	0.0693		0.8353	0.2742	0.877	0.8127	0.8083		56
	4365			gamma-CEHC	LC/MS neg	44876		HMDB0001931	133098		0.35	0.96	0.97	0.78	2.78	2.8	2.25	1.01	0.81	0.8		0	0	0.4257	0.172	0.6942	0.3719	5.3599e-09	1.3162e-09	0	0	0	0	0	0	0.7317	0.4456	4.8942e-10	1.6197e-10	3.2535e-09	1.0662e-09		1.2044	0.4168	1.1574	0.9366	1.1657		100
	4373			delta-CEHC	LC/MS neg	62287			35027084		0.55	0.93	0.94	0.76	1.7	1.72	1.4	1.01	0.82	0.82		7.7452e-06	4.3121e-07	0.664	0.2385	0.9857	0.4597	0.0031	0.0003	5.2559e-06	4.6901e-07	3.3024e-07	3.0269e-08	7.3042e-05	6.1442e-06	0.7482	0.4501	0.008	0.0009	0.0015	0.0002		1.0186	0.5566	0.9475	0.7785	0.9547		70
	4379			gamma-tocopherol/beta-tocopherol	LC/MS pos late	52473	C14152 C02483	HMDB0006335 HMDB0001492			0.29	1.01	1.04	0.85	3.49	3.59	2.94	1.03	0.84	0.82		0	0	0.4822	0.1891	0.0466	0.052	6.6883e-05	9.2616e-06	0	0	0	0	0	0	0.0805	0.1475	5.0804e-07	1.0005e-07	1.7105e-10	7.0204e-11		1.2065	0.3499	1.2224	1.0289	1.2565		100
	4404		Hemoglobin and Porphyrin Metabolism	heme	LC/MS pos late	41754	C00032	HMDB0003178	26945		121.12	0.27	0.36	0.27	0	0	0	1.36	1.01	0.74		0	0	0.0001	0.0002	0.0157	0.0212	0.0057	0.0006	0	0	0	0	0	0	0.0023	0.0167	0.0391	0.004	0.3204	0.0366		2.7483	332.872	0.7355	0.7399	0.9984		96
	4405			bilirubin (Z,Z)	LC/MS pos late	43807	C00486	HMDB0000054	5280352		0.05	1.03	1.06	0.83	20.35	20.86	16.47	1.03	0.81	0.79		1.042e-12	1.16e-13	0.3094	0.1387	0.007	0.0103	8.7242e-09	2.0516e-09	9.26e-13	1.61e-13	5.76e-13	9.9e-14	3.058e-12	5.67e-13	0.2028	0.2372	1.0583e-11	4.953e-12	4.1202e-11	1.8769e-11		1.1929	0.0604	1.229	0.9946	1.2601		100
	4406			bilirubin (E,E)*	LC/MS pos late	32586			129320511		0.01	1.35	1.39	0.54	120.7	124.33	48.78	1.03	0.4	0.39		0	0	8.4405e-07	1.9454e-06	2.3309e-11	1.4234e-10	1.0353e-11	4.809e-12	0	0	0	0	0	0	0.2307	0.2544	0	0	0	0		1.1296	0.0126	1.5208	0.6146	1.5665		100
	4407			bilirubin (E,Z or Z,E)*	LC/MS pos late	47886	C00486	HMDB0000488	5799469		0.27	1.04	1.08	0.96	3.82	3.96	3.53	1.04	0.92	0.89		0	0	0.4601	0.1819	0.0707	0.0741	0.136	0.0124	0	0	0	0	1e-15	0	0.2229	0.2502	0.033	0.0034	0.0012	0.0002		1.1238	0.3055	1.1664	1.0789	1.2088		100
	4408			biliverdin	LC/MS pos late	2137	C00500	HMDB0001008	5280353		3.17	0.7	0.79	0.51	0.22	0.25	0.16	1.13	0.72	0.64		3e-15	0	9.4569e-07	2.1295e-06	8.2202e-05	0.0002	6.544e-12	3.214e-12	0	0	0	0	0	0	0.001	0.0088	1.2504e-08	3.1943e-09	1.6913e-11	8.168e-12		1.3243	4.2025	0.9312	0.6691	1.0486		100
	4426		Vitamin A Metabolism	retinol (Vitamin A)	LC/MS pos late	1806	C00473	HMDB0000305	445354		0.26	0.97	0.96	0.81	3.72	3.68	3.1	0.99	0.83	0.84		0	0	0.3416	0.1453	0.108	0.1027	5.066e-09	1.2539e-09	0	0	0	0	0	0	0.405	0.33	2.9411e-10	1.0116e-10	4.5981e-08	1.3068e-08		1.1186	0.2927	1.0889	0.9075	1.0762		100
	4428			carotene diol (1)	LC/MS pos late	57635					0.11	0.97	0.95	0.77	8.84	8.7	7.06	0.98	0.8	0.81		2.22e-13	2.7e-14	0.787	0.2684	0.0439	0.0495	4.409e-11	1.7481e-11	3.07e-13	5.6e-14	3.92e-13	6.8e-14	5.927e-12	1.048e-12	0.0929	0.1565	4.01e-13	2.88e-13	1.3807e-10	5.7446e-11		1.3937	0.153	1.352	1.0798	1.3306		100
	4429			carotene diol (2)	LC/MS pos late	57636					0.34	1.03	1.04	0.86	2.97	3.02	2.51	1.01	0.84	0.83		1.7563e-09	1.3112e-10	0.2587	0.1213	0.1763	0.1483	0.191	0.017	9.8759e-11	1.3795e-11	1.764e-10	2.2399e-11	8.3768e-09	9.8391e-10	0.8677	0.4871	0.001	0.0001	6.4643e-06	1.3394e-06		1.265	0.4359	1.2967	1.0932	1.3151		100
	4430			carotene diol (3)	LC/MS pos late	57637					0.18	1.06	1.02	0.88	5.89	5.69	4.91	0.97	0.83	0.86		3.25e-13	3.8e-14	0.1983	0.099	0.3783	0.2452	0.3977	0.033	7e-15	2e-15	1e-15	0	1.5e-14	4e-15	0.5144	0.3722	0.0002	2.4679e-05	0.0006	9.6976e-05		1.112	0.1997	1.1771	0.9805	1.136		96
	4432			beta-cryptoxanthin	LC/MS pos late	57591	C08591	HMDB0033844	5281235		0.12	0.91	0.99	0.8	7.58	8.21	6.67	1.08	0.88	0.81		1e-15	0	0.0299	0.0218	0.4892	0.2984	1.0611e-05	1.5985e-06	4e-15	1e-15	1e-15	0	3.7e-14	9e-15	0.0601	0.1243	0.0007	9.2848e-05	5.8416e-07	1.3744e-07		1.4278	0.1721	1.3048	1.1477	1.413		100
	4448		Vitamin B6 Metabolism	pyridoxate	LC/MS neg	31555	C00847	HMDB0000017	6723		0.55	0.96	0.98	0.74	1.74	1.78	1.34	1.02	0.77	0.75		0	0	0.0009	0.0011	0.0187	0.0242	0	0	0	0	0	0	1.29e-13	3e-14	0.2278	0.2528	1e-15	2e-15	0	0		1.5445	0.8496	1.4822	1.1417	1.5143		100
	4459	Xenobiotics	Benzoate Metabolism	hippurate	LC/MS neg	15753	C01586	HMDB0000714	464		0.61	0.97	0.96	0.65	1.57	1.57	1.06	1	0.68	0.68		0	0	0.001	0.0011	1.8417e-05	4.566e-05	0	0	0	0	0	0	0.1998	0.0116	0.2425	0.2597	0	0	0	0		1.3771	0.8462	1.3292	0.8996	1.325		100
	4463			2-hydroxyhippurate (salicylurate)	LC/MS neg	18281	C07588	HMDB0000840	10253		0.46	0.96	0.95	0.63	2.12	2.1	1.38	0.99	0.65	0.66		7.7758e-09	5.4565e-10	0.1969	0.0984	0.6351	0.3523	1.8742e-08	4.269e-09	1.1059e-08	1.2336e-09	3.6376e-08	3.6403e-09	0.0294	0.0019	0.0419	0.0964	2.2277e-07	4.6337e-08	1.0262e-07	2.758e-08		4.224	1.923	4.0699	2.6496	4.0334		100
	4465			3-hydroxyhippurate	LC/MS neg	39600		HMDB0006116	450268		0.5	0.94	0.95	0.6	1.87	1.88	1.18	1	0.63	0.63		1.453e-12	1.56e-13	0.0005	0.0006	0.0015	0.0027	1e-15	1e-15	6.68e-12	1.057e-12	1.5086e-11	2.19e-12	0.0006	4.4719e-05	0.2101	0.2422	4e-14	3.7e-14	9e-15	1e-14		1.3188	0.6648	1.245	0.7859	1.2473		96
	4467			4-hydroxyhippurate	LC/MS neg	35527		HMDB0013678	151012		0.45	0.94	0.95	0.59	2.06	2.08	1.29	1.01	0.63	0.62		0	0	0.0019	0.0019	0.0114	0.016	0	0	0	0	0	0	2.0915e-10	2.9686e-11	0.3641	0.3115	0	0	0	0		1.2633	0.5748	1.1868	0.7425	1.1944		100
	4473			benzoate	LC/MS neg	15778	C00180	HMDB0001870	243		1.15	1.21	1.3	1.1	1.05	1.13	0.95	1.07	0.91	0.85		0.0419	0.0018	0.0205	0.0157	0.0068	0.0101	0.0709	0.0067	0.4674	0.0278	0.173	0.0106	0.7065	0.037	0.5269	0.3778	0.1682	0.0154	0.0481	0.0062		0.8987	1.0367	1.0899	0.9883	1.1684		96
	4495			catechol sulfate	LC/MS neg	35320		HMDB0059724	3083879		0.58	0.99	1.04	0.9	1.7	1.78	1.54	1.05	0.91	0.87		0	0	0.824	0.2773	0.0033	0.0055	1.3511e-07	2.6823e-08	0	0	0	0	0	0	0.0009	0.0088	3.339e-09	9.375e-10	8.552e-12	4.466e-12		1.1905	0.6945	1.1801	1.0713	1.2368		100
	4497			4-methylguaiacol sulfate	LC/MS neg	48418					0.5	1	0.92	0.81	2.01	1.85	1.61	0.92	0.8	0.87		6.7244e-05	3.4448e-06	0.3577	0.1504	0.4653	0.2872	0.0003	4.2701e-05	2.0823e-05	1.7604e-06	0.0001	1.0471e-05	0.001	7.2956e-05	0.05	0.1099	0.0008	0.0001	0.0278	0.0037		0.7733	0.3867	0.7755	0.6226	0.715		56
	4498			guaiacol sulfate	LC/MS neg	46111		HMDB0060013	22473		0.56	0.99	0.98	0.78	1.75	1.73	1.38	0.99	0.79	0.8		0	0	0.2462	0.1169	0.9285	0.447	6.46e-13	4.29e-13	1.2e-14	3e-15	0	0	1.9195e-10	2.7427e-11	0.1679	0.2146	3.1604e-11	1.3007e-11	8.6e-14	7e-14		1.79	1.0105	1.7635	1.3995	1.7487		100
	4499			3-methyl catechol sulfate (1)	LC/MS neg	46165			118431379		0.46	0.96	0.94	0.74	2.06	2.04	1.6	0.99	0.77	0.78		1.3746e-09	1.0434e-10	0.0691	0.0426	0.0563	0.0615	9.6907e-07	1.6836e-07	1.8038e-09	2.1608e-10	7.5483e-09	7.9943e-10	1.3492e-06	1.3186e-07	0.2267	0.2528	4.4886e-06	7.7192e-07	6.8809e-06	1.4188e-06		0.9586	0.4445	0.9174	0.7105	0.9056		89
	4501			4-ethylcatechol sulfate	LC/MS neg	63072					0.4	0.95	0.99	0.76	2.41	2.51	1.91	1.04	0.79	0.76		4.7869e-08	3.1965e-09	0.5628	0.2122	0.315	0.221	0.0077	0.0008	3.2745e-09	3.8236e-10	2.4513e-09	2.7137e-10	1.0802e-07	1.1543e-08	0.429	0.3377	0.0006	7.8081e-05	0.0004	7.3326e-05		1.1839	0.4677	1.1283	0.8946	1.1726		81
	4502			4-methylcatechol sulfate	LC/MS neg	46146		HMDB0240459	54104170		0.51	0.94	0.93	0.72	1.84	1.81	1.41	0.98	0.77	0.78		0	0	0.0002	0.0003	5.5434e-05	0.0001	1e-15	1e-15	2e-15	0	1e-15	0	3.849e-12	7e-13	0.2477	0.2622	4e-15	5e-15	1e-15	1e-15		1.2452	0.6356	1.1708	0.897	1.1532		96
	4503			4-allylcatechol sulfate	LC/MS neg	63597					0.45	0.96	0.96	0.74	2.14	2.14	1.65	1	0.77	0.77		9.3086e-11	8.168e-12	0.0457	0.0304	0.3269	0.221	6.3241e-07	1.1425e-07	6.7396e-11	9.589e-12	4.4256e-10	5.3877e-11	2.6042e-07	2.7019e-08	0.639	0.416	5.9674e-07	1.1587e-07	8.6588e-06	1.7628e-06		2.2821	1.0194	2.1859	1.6801	2.1857		89
	4514			4-acetylphenol sulfate	LC/MS neg	44620			4684006		0.57	0.93	0.87	0.73	1.63	1.54	1.28	0.94	0.78	0.83		0.0078	0.0003	0.7992	0.2714	0.4589	0.2844	0.0087	0.0009	0.0035	0.0003	0.0126	0.0008	0.0326	0.0021	0.3782	0.3175	0.0101	0.0011	0.0516	0.0066		0.8909	0.5052	0.8255	0.6474	0.7768		30
	4520			4-ethylphenylsulfate	LC/MS neg	36099	C13637	HMDB0062551	20822574		0.53	0.9	0.93	0.77	1.7	1.76	1.46	1.04	0.86	0.83		0	0	0.0043	0.0041	0.172	0.1454	1.2941e-11	5.811e-12	0	0	3e-15	1e-15	2e-15	1e-15	0.1287	0.1841	2.2279e-10	7.8022e-11	6.9623e-09	2.1604e-09		4.3993	2.32	3.9502	3.3967	4.0929		100
	4522			4-vinylphenol sulfate	LC/MS neg	36098	C05627	HMDB0062775	6426766		0.5	0.94	1	0.8	1.9	2.01	1.62	1.06	0.85	0.8		0	0	0.0046	0.0044	0.8893	0.4369	1.2e-13	1.01e-13	0	0	0	0	0	0	0.0008	0.0082	3.88e-13	2.81e-13	2e-15	3e-15		1.6469	0.8157	1.5535	1.3189	1.6404		100
	4527			4-vinylcatechol sulfate	LC/MS neg	64579					0.42	0.92	1.09	0.77	2.19	2.61	1.85	1.19	0.85	0.71		0.0006	2.9396e-05	0.083	0.0496	0.3041	0.2173	0.0243	0.0025	0.003	0.0002	0.0003	1.9217e-05	0.0029	0.0002	0.0129	0.0523	0.1	0.0097	0.0033	0.0005		0.4926	0.206	0.4513	0.3814	0.5377		41
	4538			3-methoxycatechol sulfate (1)	LC/MS neg	48763			129892430		0.55	0.96	0.98	0.72	1.75	1.79	1.31	1.03	0.75	0.73		5.958e-12	5.96e-13	0.0565	0.0364	0.4274	0.2713	1.5994e-09	4.4491e-10	2.3362e-10	3.1212e-11	1.1675e-10	1.5122e-11	1.1606e-07	1.228e-08	0.0276	0.0736	4.9252e-09	1.3361e-09	1.3935e-09	4.7771e-10		3.1195	1.7084	2.9857	2.2368	3.065		89
	4541			methyl-4-hydroxybenzoate sulfate	LC/MS neg	48429		HMDB0041646	10657183		0.54	0.97	0.94	0.81	1.81	1.75	1.52	0.97	0.84	0.87		4.108e-08	2.7676e-09	0.0125	0.0104	0.0004	0.0009	0.8833	0.0681	1.1302e-07	1.141e-08	4.1555e-07	3.7845e-08	3.6996e-05	3.1874e-06	0.337	0.2975	0.6593	0.0535	0.54	0.0581		6.5552	3.5109	6.3405	5.3416	6.1429		93
	4543			propyl 4-hydroxybenzoate sulfate	LC/MS neg	48460		HMDB0135261	131838881		0.56	1	1.02	0.82	1.77	1.82	1.47	1.03	0.83	0.81		0.0035	0.0002	0.816	0.2754	0.9681	0.4545	0.0307	0.0031	0.0028	0.0002	0.0038	0.0003	0.0065	0.0004	0.8134	0.4723	0.0308	0.0032	0.0163	0.0022		0.8192	0.4604	0.8157	0.675	0.8385		33
	4549			p-cresol sulfate	LC/MS neg	36103		HMDB0011635	4615423		0.58	0.99	1.03	0.9	1.72	1.79	1.56	1.04	0.91	0.87		0	0	0.3938	0.1626	0.1838	0.1523	4.6169e-10	1.4561e-10	0	0	0	0	0	0	0.0091	0.0434	3.0953e-11	1.2849e-11	7.147e-12	3.842e-12		1.0459	0.6052	1.0396	0.942	1.0808		100
	4568			3-(3-hydroxyphenyl)propionate	LC/MS neg	35635	C11457	HMDB0000375	91		0.65	1.02	1.02	0.95	1.57	1.58	1.46	1.01	0.93	0.92		0.0519	0.0022	0.7275	0.2541	0.984	0.4593	0.7829	0.061	0.0084	0.0006	0.0376	0.0024	0.0638	0.004	0.7347	0.447	0.4912	0.0404	0.718	0.0763		0.7398	0.4793	0.7522	0.7007	0.7578		52
	4571			3-phenylpropionate (hydrocinnamate)	LC/MS neg	15749	C05629	HMDB0000764	107		0.51	0.98	0.98	0.81	1.93	1.94	1.59	1	0.82	0.82		2.528e-09	1.8574e-10	0.9109	0.2977	0.4609	0.2853	0.0743	0.007	1.8463e-09	2.2058e-10	1.556e-11	2.254e-12	2.2823e-10	3.2322e-11	0.4182	0.3331	0.078	0.0077	0.023	0.0031		1.1101	0.5638	1.0874	0.8946	1.0914		85
	4581			2-methoxyhydroquinone sulfate (1)	LC/MS neg	64049					0.66	0.91	0.99	0.69	1.38	1.51	1.05	1.09	0.76	0.7		0.0061	0.0003	0.2366	0.1135	0.655	0.3588	0.0107	0.0011	0.1808	0.0115	0.0089	0.0006	0.9704	0.0498	0.2279	0.2528	0.3668	0.0307	0.03	0.004		0.521	0.3438	0.4744	0.3605	0.518		44
	4587		Xanthine Metabolism	caffeine	LC/MS pos early	569	C07481	HMDB0001847	2519		0.73	0.95	0.98	0.82	1.31	1.35	1.12	1.03	0.86	0.83		3.0281e-06	1.7347e-07	0.0752	0.0455	0.2706	0.2005	8.5462e-10	2.5584e-10	2.2167e-05	1.8718e-06	6.8012e-11	9.041e-12	0.026	0.0017	0.7629	0.4556	3.6307e-07	7.315e-08	0.0196	0.0026		0.9416	0.6872	0.8973	0.7717	0.9243		96
	4588			paraxanthine	LC/MS neg	18254	C13747	HMDB0001860	4687		1.34	1.07	1.06	0.92	0.8	0.79	0.69	0.99	0.87	0.87		0.7356	0.0271	0.042	0.0284	0.061	0.0656	0.7581	0.0594	0.7763	0.0454	0.6619	0.0379	0.8271	0.0429	0.681	0.4308	0.1681	0.0154	0.0643	0.0081		0.8973	1.2015	0.9557	0.8274	0.9505		89
	4589			theobromine	LC/MS pos early	18392	C07480	HMDB0002825	5429		0.87	0.97	1.01	0.96	1.12	1.16	1.11	1.04	0.99	0.96		7.3712e-07	4.476e-08	0.5213	0.2011	0.616	0.3463	0.0598	0.0057	7.4345e-05	6.0311e-06	2.2596e-05	1.8296e-06	0.0014	0.0001	0.8729	0.4888	0.122	0.0116	0.1688	0.0202		1.2428	1.078	1.2057	1.1954	1.2513		100
	4590			theophylline	LC/MS neg	18394	C07130	HMDB0001889	2153		0.87	1.02	0.98	0.72	1.17	1.13	0.83	0.97	0.71	0.73		0.007	0.0003	0.2954	0.1347	0.5729	0.3291	9.6e-14	8.7e-14	0.01	0.0007	0.0064	0.0004	0.0291	0.0019	0.9447	0.5101	6.19e-13	4.29e-13	6.03e-13	4.03e-13		0.9651	0.8411	0.9816	0.6952	0.9493		96
	4591			1-methylurate	LC/MS pos early	34395	C16359	HMDB0003099	69726		0.48	1.03	0.99	0.87	2.15	2.08	1.82	0.97	0.84	0.87		8.6021e-06	4.7775e-07	0.6409	0.2325	0.6694	0.3639	0.1311	0.012	4.0766e-06	3.6786e-07	1.2258e-05	1.0111e-06	0.0002	1.2477e-05	0.8784	0.4908	0.0287	0.003	0.0393	0.0051		0.8315	0.3977	0.8556	0.7219	0.8257		74
	4592			7-methylurate	LC/MS pos early	39598	C16355	HMDB0011107	69160		0.53	1.04	0.83	0.82	1.96	1.56	1.55	0.8	0.79	0.99		0.0019	8.9987e-05	0.3108	0.1389	0.0299	0.0361	0.2625	0.0229	0.0006	4.5663e-05	0.0028	0.0002	0.0182	0.0012	0.0414	0.0956	0.0251	0.0027	0.9212	0.0966		0.7463	0.3959	0.7749	0.6139	0.6178		44
	4593			1,3-dimethylurate	LC/MS neg	32391		HMDB0001857	70346		0.48	0.99	0.89	0.55	2.05	1.85	1.14	0.9	0.55	0.61		1.233e-08	8.521e-10	0.6715	0.2405	0.1763	0.1483	5.9173e-08	1.2483e-08	1.2341e-10	1.6943e-11	6.3013e-05	4.9497e-06	0.1121	0.0068	0.15	0.2025	3.5474e-09	9.9024e-10	0.0004	5.9017e-05		0.9325	0.4501	0.9232	0.5112	0.8322		78
	4594			1,7-dimethylurate	LC/MS neg	34400	C16356	HMDB0011103	91611		0.39	0.99	1.01	0.43	2.51	2.56	1.08	1.02	0.43	0.42		0	0	0.1194	0.0667	0.3599	0.2373	4e-15	5e-15	1.46e-13	2.8e-14	1.79e-13	3.3e-14	0.8686	0.0447	0.1828	0.2269	7e-15	8e-15	5e-15	6e-15		1.0818	0.4257	1.0696	0.4602	1.0893		100
	4595			3,7-dimethylurate	LC/MS neg	34399	C16360	HMDB0001982	83126		0.49	1.04	0.93	0.45	2.12	1.91	0.91	0.9	0.43	0.48		3.9412e-06	2.2353e-07	0.3338	0.1429	0.3912	0.2511	6.4075e-06	9.9217e-07	8.9836e-06	7.8139e-07	2.4883e-05	2.0034e-06	0.2146	0.0123	0.2415	0.2595	7.3908e-06	1.2314e-06	2.1134e-05	4.1324e-06		0.7495	0.3671	0.7772	0.3345	0.7004		63
	4596			1,3,7-trimethylurate	LC/MS neg	34404	C16361	HMDB0002123	79437		0.58	1.1	1.05	0.78	1.89	1.8	1.34	0.96	0.71	0.74		0.0024	0.0001	0.168	0.0865	0.3228	0.221	0.0529	0.0051	0.0008	5.7079e-05	0.0012	8.6535e-05	0.0227	0.0015	0.3588	0.309	0.0025	0.0003	0.0095	0.0013		0.4364	0.2548	0.4809	0.3406	0.4598		37
	4597			1-methylxanthine	LC/MS neg	34389	C16358	HMDB0010738	80220		0.68	1.02	0.92	0.5	1.51	1.36	0.74	0.9	0.49	0.54		1.3195e-07	8.5603e-09	0.2973	0.1353	0.1213	0.1124	2.0385e-07	3.9311e-08	1.1558e-05	9.9096e-07	0.0001	1.0308e-05	0.0013	9.5192e-05	0.0159	0.0553	1.4321e-07	3.0855e-08	2.8031e-06	6.0316e-07		0.8867	0.6015	0.9088	0.4455	0.8187		78
	4598			3-methylxanthine	LC/MS neg	32445	C16357	HMDB0001886	70639		0.79	0.96	0.97	0.53	1.21	1.23	0.67	1.02	0.56	0.55		0.0112	0.0005	0.611	0.2259	0.4906	0.2987	6.784e-12	3.315e-12	0.0121	0.0008	0.0133	0.0009	5.2181e-07	5.2769e-08	0.6315	0.4138	1.8e-14	1.8e-14	3.7607e-09	1.2262e-09		1.348	1.0681	1.2912	0.7198	1.3135		93
	4599			7-methylxanthine	LC/MS pos early	34390	C16353	HMDB0001991	68374		0.84	0.91	0.98	0.91	1.08	1.17	1.08	1.08	1	0.93		0.206	0.0081	0.1138	0.0644	0.4522	0.2824	0.1227	0.0113	0.4574	0.0272	0.3873	0.0227	0.6747	0.0355	0.198	0.235	0.7468	0.0599	0.1614	0.0194		1.1571	0.9764	1.0548	1.0541	1.1389		93
	4600			5-acetylamino-6-amino-3-methyluracil	LC/MS polar	34424	C16366	HMDB0004400	88299		0.77	1.03	1.09	0.92	1.34	1.41	1.19	1.05	0.89	0.84		4.1536e-07	2.5737e-08	0.9018	0.2955	0.1425	0.1278	0.001	0.0001	2.7432e-06	2.494e-07	7.677e-11	1.0129e-11	0.0595	0.0037	0.0988	0.162	0.0009	0.0001	2.1366e-06	4.66e-07		0.994	0.7649	1.0239	0.9121	1.0797		96
	4601			5-acetylamino-6-formylamino-3-methyluracil	LC/MS polar	34401	C16365	HMDB0011105	108214		0.98	0.49	0.51	0.86	0.5	0.52	0.88	1.05	1.77	1.68		0.825	0.0303	6.2179e-05	0.0001	0.0038	0.0062	0.1373	0.0125	0.0002	1.6434e-05	0.0057	0.0004	0.1424	0.0085	0.9553	0.5111	0.0001	1.8953e-05	0.0199	0.0027		0.9227	0.9064	0.4507	0.7965	0.4729		63
	4607		Tobacco Metabolite	cotinine	LC/MS pos early	553		HMDB0001046	408		0.9	1.01	0.87	0.87	1.13	0.97	0.97	0.86	0.86	1.01		0.0705	0.0029	0.2378	0.1137	0.0971	0.095	0.0825	0.0077	0.1203	0.0078	0.4747	0.0276	0.7633	0.0398	0.4617	0.3511	0.1346	0.0127	0.2791	0.0324		0.2077	0.1861	0.2105	0.1811	0.1801		15
	4608			hydroxycotinine	LC/MS pos early	38661		HMDB0001390	107963		0.88	1	0.95	0.88	1.14	1.08	1	0.95	0.87	0.92		0.0836	0.0034	0.56	0.2114	0.5109	0.3059	0.1044	0.0096	0.0499	0.0033	0.1929	0.0118	0.7609	0.0397	0.9448	0.5101	0.2514	0.0222	0.0603	0.0076		0.163	0.1431	0.1634	0.1429	0.1547		15
	4609			cotinine N-oxide	LC/MS pos early	38662		HMDB0001411	9815514		0.94	0.99	0.97	0.97	1.06	1.03	1.04	0.98	0.98	1.01		0.1703	0.0068	0.3976	0.1635	0.1655	0.1416	0.1744	0.0156	0.1686	0.0108	0.2007	0.0122	0.1683	0.0098	0.6581	0.4243	0.6007	0.049	0.7693	0.0814		0.3759	0.3521	0.3724	0.3662	0.3638		7
	4611			3-hydroxycotinine glucuronide	LC/MS neg	43470		HMDB0001204	53477725		0.87	0.97	0.99	0.87	1.12	1.15	1	1.02	0.89	0.87		0.1612	0.0065	0.1883	0.0947	0.5299	0.3121	0.1612	0.0145	0.1619	0.0104	0.1614	0.01	0.7728	0.0402	0.1655	0.2128	0.1616	0.0149	0.1613	0.0194		0.4184	0.3627	0.4059	0.3626	0.416		7
	4616			norcotinine	LC/MS pos early	57782		HMDB0001297	413		0.96	1.04	0.99	0.98	1.09	1.03	1.02	0.95	0.93	0.98		0.3259	0.0124	0.4104	0.1679	0.3235	0.221	0.7884	0.0613	0.2753	0.0171	0.3265	0.0192	0.44	0.0236	0.379	0.3175	0.1822	0.0165	0.7204	0.0765		0.3256	0.3126	0.34	0.3177	0.3227		7
	4617			nornicotine	LC/MS pos early	38122		HMDB0001126	412		1	1.03	1.03	0.97	1.02	1.03	0.97	1	0.95	0.94		0.3265	0.0124	0.3265	0.1409	0.3265	0.221	0.3265	0.0274	0.3265	0.0198	0.3265	0.0192	0.3265	0.0179	0.3265	0.2933	0.3265	0.0276	0.3265	0.0366		0.4618	0.4636	0.4748	0.45	0.4769		4
	4633		Food Component/Plant	2-piperidinone	LC/MS pos early	43400		HMDB0011749	12665		0.8	1.01	1.01	0.77	1.26	1.27	0.97	1.01	0.76	0.76		0.4517	0.017	0.3026	0.1368	0.7951	0.4043	0.0115	0.0012	6.2424e-06	5.5227e-07	0.4688	0.0273	0.0718	0.0044	0.2687	0.2703	0.001	0.0001	0.0087	0.0012		1.731	1.3805	1.7433	1.3333	1.7525		93
	4713			ginkgolic acid C15:1	LC/MS neg	64200	C10794		5281858		0.92	1.03	1.07	1.01	1.12	1.16	1.1	1.04	0.98	0.95		0.3265	0.0124	0.3265	0.1409	0.3265	0.221	0.3265	0.0274	0.3265	0.0198	0.3265	0.0192	0.3265	0.0179	0.3265	0.2933	0.3265	0.0276	0.3265	0.0366		0.318	0.2918	0.3264	0.3211	0.3388		4
	4714			(15:2)-anacardic acid	LC/MS neg	41397		HMDB0033896	11824131		0.97	0.97	0.97	0.97	1	1	1	1	1	1		0.3265	0.0124	0.3265	0.1409	0.3265	0.221	0.3265	0.0274														0.7026	0.6798	0.6798	0.6798	0.6798		4
	4715			(15:3)-anacardic acid	LC/MS neg	64092		HMDB31059	9875131		0.96	1.04	1.12	1.01	1.08	1.16	1.06	1.07	0.97	0.91		0.3265	0.0124	0.3265	0.1409	0.3265	0.221	0.3265	0.0274	0.3265	0.0198	0.3265	0.0192	0.3265	0.0179	0.3265	0.2933	0.3265	0.0276	0.3265	0.0366		0.4145	0.3976	0.4307	0.4199	0.4626		4
	4744			levulinate (4-oxovalerate)	LC/MS pos early	22177		HMDB0000720	11579		0.83	1.28	1.57	2.49	1.54	1.89	2.99	1.23	1.94	1.58		0.5675	0.0211	0.1392	0.0753	0.0127	0.0176	2.1105e-07	4.0533e-08	0.0459	0.0031	9.9932e-05	7.7044e-06	9.0373e-09	1.0557e-09	0.1889	0.2314	5.0754e-05	7.8457e-06	0.0006	9.2231e-05		0.551	0.4586	0.7064	1.3727	0.8671		48
	4746			levulinoylcarnitine	LC/MS pos early	63359					1	1	1	1	1	1	1	1	1	1																							0.7387	0.7387	0.7387	0.7387	0.7387		0
	4769			2,3-dihydroxyisovalerate	LC/MS polar	38276	C04039	HMDB0012141	677		0.8	0.92	1	1.1	1.14	1.24	1.38	1.09	1.21	1.11		0.0003	1.2833e-05	0.5969	0.2222	0.101	0.0979	0.0002	2.1888e-05	0.0024	0.0002	7.4361e-05	5.8089e-06	7.2134e-07	7.2263e-08	0.0144	0.0546	3.3273e-05	5.2444e-06	0.0001	1.9085e-05		1.6385	1.3151	1.5001	1.8088	1.6359		85
	4782			3-formylindole	LC/MS pos early	62863	C08493	HMDB29737	10256		2.06	0.74	0.75	0.59	0.36	0.36	0.29	1.02	0.81	0.79		3.9e-14	5e-15	1.9439e-09	7.1037e-09	2.9483e-10	1.5004e-09	1.427e-12	8.62e-13	0	0	0	0	0	0	0.5431	0.3829	1.8925e-08	4.6495e-09	8.1411e-09	2.508e-09		1.1916	2.4529	0.8769	0.706	0.891		100
	4796			betonicine	LC/MS pos early	38100	C08269	HMDB0029412	164642		2.22	0.83	0.91	0.85	0.38	0.41	0.38	1.09	1.02	0.94		0.0011	5.1579e-05	0.4048	0.1661	0.5955	0.3371	0.1914	0.017	0.0003	2.0848e-05	0.0013	9.5704e-05	0.0061	0.0004	0.1963	0.2338	0.0515	0.0052	0.6195	0.0663		1.9087	4.2354	1.5896	1.6245	1.735		48
	4802			gluconate	LC/MS polar	587	C00257	HMDB0000625	3085666;10690		0.94	0.62	0.71	0.81	0.66	0.75	0.86	1.15	1.31	1.14		0.0703	0.0029	1.9172e-08	5.9149e-08	2.9563e-05	7.1759e-05	0.0152	0.0016	0.1327	0.0086	0.4248	0.0248	0.8626	0.0444	0.0681	0.1355	0.0002	3.3478e-05	0.0173	0.0023		1.2537	1.1821	0.7769	1.017	0.8903		100
	4809			4-acetylcatechol sulfate (1)	LC/MS neg	62798					0.55	0.95	0.98	1.23	1.71	1.78	2.23	1.04	1.3	1.25		0.0004	2.1185e-05	0.6141	0.2268	0.9795	0.4575	0.0284	0.0028	0.0005	4.1496e-05	0.0003	2.5231e-05	0.0003	2.669e-05	0.5502	0.3844	0.0763	0.0075	0.1334	0.0162		0.5445	0.3012	0.5165	0.6704	0.5358		44
	4813			alliin	LC/MS pos early	41494	C08265	HMDB0033592	87310		0.67	0.98	0.98	0.85	1.45	1.45	1.26	1	0.87	0.87		0.0005	2.6087e-05	0.6606	0.2381	0.0658	0.07	0.0058	0.0006	0.0004	3.09e-05	0.0005	3.8491e-05	0.0303	0.0019	0.1171	0.1745	0.0025	0.0003	0.0449	0.0058		1.2784	0.8614	1.2471	1.0835	1.2469		52
	4814			N-acetylalliin	LC/MS neg	45404					0.5	0.95	0.94	0.53	1.91	1.9	1.08	0.99	0.56	0.57		1.3787e-05	7.5016e-07	0.1578	0.0825	0.0062	0.0094	1.0736e-05	1.6146e-06	5.1208e-05	4.1965e-06	3.3662e-05	2.6919e-06	0.0158	0.001	0.2184	0.2478	3.3643e-05	5.2941e-06	3.8496e-05	7.188e-06		1.0317	0.5112	0.9768	0.5507	0.9688		56
	4825			beta-guanidinopropanoate	LC/MS pos early	35101	C03065	HMDB0013222	67701		5.57	1.08	1.09	0.78	0.19	0.2	0.14	1.01	0.73	0.72		1.501e-12	1.61e-13	0.7189	0.2519	0.7578	0.3926	0.0946	0.0088	1.6232e-10	2.1971e-11	4.385e-11	6.033e-12	4.671e-12	8.42e-13	0.4964	0.3654	0.1431	0.0134	0.0229	0.0031		0.842	4.6873	0.9068	0.6591	0.9148		70
	4831			dihydrocaffeate sulfate (2)	LC/MS neg	62524					0.63	0.87	0.91	0.85	1.38	1.44	1.34	1.05	0.97	0.93		0.0009	4.4991e-05	0.0793	0.0476	0.0396	0.0455	0.0134	0.0014	0.0063	0.0005	0.0051	0.0003	0.0119	0.0008	0.6843	0.4309	0.7302	0.0589	0.116	0.0142		0.5243	0.3308	0.4561	0.4437	0.477		37
	4850			cinnamoylglycine	LC/MS neg	38637		HMDB0011621	709625		0.48	0.93	0.94	0.66	1.94	1.95	1.38	1.01	0.71	0.71		1e-15	0	0.0002	0.0003	0.0007	0.0013	0	0	8.19e-13	1.43e-13	2.32e-13	4.2e-14	1.3479e-07	1.4169e-08	0.9508	0.5111	1.3e-14	1.3e-14	4.649e-12	2.619e-12		1.3675	0.6573	1.2748	0.9084	1.2844		100
	4871			genistein sulfate*	LC/MS neg	62061					0.88	1	0.98	0.94	1.14	1.12	1.07	0.98	0.94	0.96		0.1019	0.0042	0.7066	0.249	0.374	0.2446	0.1383	0.0126	0.13	0.0084	0.1614	0.01	0.1665	0.0098	0.1405	0.1945	0.116	0.011	0.1768	0.0211		0.4228	0.3718	0.4226	0.3981	0.415		11
	4877			dihydroferulic acid sulfate	LC/MS neg	62857		HMDB0041724	187489		0.9	0.98	0.99	0.89	1.09	1.09	0.99	1	0.91	0.91		0.2593	0.0102	0.185	0.0932	0.2171	0.1718	0.2677	0.0233	0.3265	0.0198	0.3265	0.0192	0.3265	0.0179	0.3265	0.2933	0.3265	0.0276	0.3265	0.0366		0.3195	0.2881	0.3135	0.2858	0.3149		7
	4885			enterolactone sulfate	LC/MS neg	64041		HMDB0240506 HMDB0240505			0.71	0.93	0.94	0.86	1.31	1.32	1.2	1.01	0.92	0.91		0.0132	0.0006	0.2211	0.1077	0.134	0.1217	0.0343	0.0034	0.0269	0.0018	0.0288	0.0019	0.0425	0.0027	0.6549	0.4231	0.26	0.0229	0.2487	0.0291		0.3837	0.2735	0.3575	0.3284	0.3605		22
	4890			ergothioneine	LC/MS pos early	37459	C05570	HMDB0003045	5351619		37.44	2.71	2.8	1.2	0.07	0.07	0.03	1.03	0.44	0.43		0	0	0	0	0	0	0.0004	5.2745e-05	0	0	0	0	0	0	0.1978	0.235	1e-15	2e-15	0	0		0.5845	21.8833	1.5833	0.7015	1.6339		100
	4892			erythritol	LC/MS polar	20699	C00503	HMDB0002994	222285		0.86	0.95	1	0.98	1.1	1.16	1.13	1.05	1.03	0.98		2.3166e-07	1.4653e-08	0.0179	0.014	0.9353	0.4484	0.6692	0.0531	0.0002	1.6351e-05	1.0153e-07	9.8273e-09	1.3743e-06	1.3349e-07	0.01	0.0438	0.0852	0.0083	0.6607	0.0703		1.0212	0.8813	0.9727	0.9988	1.0189		100
	4894			3-ethylcatechol sulfate (1)	LC/MS neg	62796					0.47	0.9	0.93	0.71	1.91	1.97	1.5	1.03	0.79	0.76		2.2375e-05	1.196e-06	0.0553	0.0358	0.0563	0.0615	0.0004	5.2745e-05	4.1346e-05	3.4272e-06	7.5633e-05	5.8887e-06	0.0005	4.1301e-05	0.9588	0.5116	0.0037	0.0004	0.0013	0.0002		0.657	0.3102	0.5936	0.4663	0.6105		56
	4898			ferulic acid 4-sulfate	LC/MS neg	47114		HMDB0029200	6305574		1	1	1	1	1	1	1	1	1	1																							0.1351	0.1351	0.1351	0.1351	0.1351		4
	4902			quinate	LC/MS polar	18335	C00296	HMDB0003072	6508		1.6	0.97	1.05	0.87	0.6	0.66	0.54	1.09	0.9	0.83		1.8278e-06	1.0699e-07	0.2417	0.1151	0.1141	0.1068	0.0015	0.0002	4.5229e-07	4.3415e-08	3.7221e-05	2.9732e-06	4.1094e-07	4.1888e-08	0.0596	0.124	0.002	0.0002	0.0004	6.4391e-05		0.7269	1.1636	0.7022	0.6331	0.7622		93
	4928			histidine betaine (hercynine)*	LC/MS pos early	62278			3083620		512.64	0.98	1.13	1.14	0	0	0	1.15	1.17	1.01		4e-15	1e-15	0.7028	0.2479	0.9883	0.4601	0.6572	0.0523	1e-15	0	2e-15	1e-15	2e-15	1e-15	0.6813	0.4308	0.3493	0.0294	0.6537	0.0696		0.1459	74.7946	0.1427	0.1663	0.1644		19
	4930			homostachydrine*	LC/MS pos early	33009	C08283	HMDB0033433	441447		0.81	0.86	0.77	0.85	1.05	0.94	1.05	0.89	1	1.11		0.0158	0.0007	0.0417	0.0284	0.005	0.0078	0.0573	0.0055	0.2094	0.0132	0.5441	0.0313	0.1654	0.0097	0.0306	0.0782	0.8932	0.0711	0.0506	0.0065		1.2247	0.9942	1.0482	1.0441	0.9369		100
	4935			indolin-2-one	LC/MS pos early	43374	C12312		321710		0.58	1.41	1.56	0.78	2.43	2.68	1.34	1.1	0.55	0.5		0.0024	0.0001	0.013	0.0107	0.0005	0.0009	0.1806	0.0161	5.0703e-06	4.5413e-07	4.2895e-07	3.9014e-08	0.0299	0.0019	0.1536	0.2046	0.0028	0.0003	0.0001	2.2844e-05		0.646	0.3753	0.9125	0.5014	1.0064		48
	4956			mannonate*	LC/MS polar	62864			3246006		39.09	0.86	1.01	0.75	0.02	0.03	0.02	1.17	0.87	0.75		0	0	0.0024	0.0024	0.5596	0.3245	1.8551e-06	3.0853e-07	0	0	0	0	0	0	0.0101	0.044	0.0033	0.0004	1.2588e-05	2.5188e-06		1.101	43.0427	0.9501	0.8295	1.1075		100
	4960			methyl indole-3-acetate	LC/MS pos early	1584		HMDB0029738	74706		0.25	1.39	1.53	0.85	5.47	6.02	3.36	1.1	0.62	0.56		1.1369e-06	6.7769e-08	0.0108	0.0092	0.0043	0.0068	0.2042	0.0181	5.9814e-10	7.532e-11	1.0052e-09	1.1676e-10	1.0435e-05	9.4344e-07	0.807	0.4706	0.0003	3.8221e-05	8.2579e-05	1.4858e-05		0.6926	0.1759	0.9615	0.5918	1.0596		63
	5002			piperine	LC/MS pos late	33935	C03882	HMDB0029377	638024		0.48	0.89	0.94	0.84	1.87	1.96	1.75	1.05	0.94	0.89		0	0	0.0005	0.0007	0.0109	0.0155	1.0053e-07	2.0386e-08	0	0	0	0	0	0	0.0059	0.0332	0.0001	1.8953e-05	3.2816e-07	7.9992e-08		1.6304	0.7784	1.456	1.3621	1.5266		100
	5005			glucuronide of piperine metabolite C17H21NO3 (3)*	LC/MS neg	62290					0.22	0.91	0.99	0.71	4.21	4.55	3.26	1.08	0.78	0.72		7.04e-12	6.97e-13	0.0594	0.0379	0.6823	0.3696	1.866e-06	3.098e-07	3.422e-12	5.58e-13	3.476e-12	5.39e-13	1.1139e-09	1.4434e-10	0.0037	0.0238	3.2036e-05	5.066e-06	8.8553e-06	1.7971e-06		1.4941	0.3245	1.3648	1.0582	1.4778		89
	5006			glucuronide of piperine metabolite C17H21NO3 (4)*	LC/MS neg	62291					0.73	0.91	0.93	0.65	1.26	1.28	0.89	1.02	0.71	0.7		9.781e-09	6.8215e-10	0.0419	0.0284	0.0997	0.0969	3.1544e-08	6.9322e-09	1.2604e-08	1.4037e-09	2.9851e-08	3e-09	0.0814	0.005	0.5951	0.3997	1.066e-06	1.9819e-07	4.749e-07	1.1298e-07		1.5686	1.1416	1.4348	1.0136	1.4565		100
	5007			glucuronide of piperine metabolite C17H21NO3 (5)*	LC/MS neg	62292					0.2	0.89	0.97	0.7	4.51	4.91	3.56	1.09	0.79	0.73		3.1312e-10	2.5694e-11	0.1008	0.0581	0.7378	0.3867	0.0004	4.7979e-05	2.2462e-10	3.0121e-11	2.1778e-11	3.117e-12	5.837e-09	6.971e-10	0.2348	0.257	0.0033	0.0004	2.3268e-05	4.5152e-06		1.5293	0.3006	1.3569	1.0715	1.4774		85
	5014			sulfate of piperine metabolite C16H19NO3 (2)*	LC/MS neg	62295					0.41	0.94	0.98	0.74	2.29	2.37	1.79	1.03	0.78	0.75		1.5e-14	2e-15	0.0059	0.0054	0.567	0.3266	2.2722e-06	3.6942e-07	1.2e-14	3e-15	3.2e-14	6e-15	1.1335e-11	1.945e-12	0.0065	0.0355	5.8705e-06	9.8839e-07	1.449e-06	3.2023e-07		1.3836	0.5693	1.3048	1.0187	1.3498		100
	5015			sulfate of piperine metabolite C16H19NO3 (3)*	LC/MS neg	62296					0.3	0.92	0.96	0.74	3.03	3.18	2.44	1.05	0.81	0.77		5e-15	1e-15	0.1256	0.0695	0.3856	0.2483	1.9729e-07	3.8124e-08	2e-14	4e-15	2.2e-14	4e-15	1.677e-12	3.25e-13	0.2915	0.2843	2.0967e-09	6.1189e-10	8.8157e-07	2.0295e-07		1.3312	0.4027	1.2198	0.9846	1.2795		96
	5020			sulfate of piperine metabolite C18H21NO3 (1)*	LC/MS neg	62297					0.37	0.96	0.9	0.76	2.61	2.46	2.09	0.94	0.8	0.85		2.992e-07	1.8821e-08	0.8741	0.2883	0.2534	0.1922	1.7096e-06	2.8635e-07	9.5886e-08	9.734e-09	1.1216e-07	1.0739e-08	7.4646e-07	7.4546e-08	0.2992	0.2888	9.6628e-05	1.4251e-05	0.0003	4.8946e-05		1.0668	0.3906	1.0204	0.8154	0.9616		70
	5022			sulfate of piperine metabolite C18H21NO3 (3)*	LC/MS neg	62299					0.2	0.97	0.94	0.82	4.94	4.77	4.17	0.96	0.84	0.88		8.523e-09	5.9716e-10	0.807	0.273	0.9212	0.4453	0.0005	6.4166e-05	9.1567e-09	1.0303e-09	8.2019e-10	9.6532e-11	7.2059e-08	7.8448e-09	0.8789	0.4908	0.0002	2.1763e-05	0.003	0.0004		1.0059	0.1975	0.9765	0.8241	0.9414		78
	5038			saccharin	LC/MS neg	21151	C12283	HMDB0029723	5143		0.58	1.03	1.02	0.86	1.79	1.77	1.48	0.99	0.83	0.84		9.4186e-05	4.7927e-06	0.0825	0.0493	0.0866	0.0873	0.0348	0.0034	2.7476e-05	2.3039e-06	2.8282e-05	2.2693e-06	0.0002	1.7953e-05	0.986	0.5174	0.003	0.0004	0.0022	0.0003		2.0525	1.1874	2.1232	1.7606	2.0985		52
	5040			acesulfame	LC/MS neg	48569		HMDB0033585	36573		0.64	0.97	1.01	0.82	1.52	1.59	1.29	1.04	0.85	0.81		0.0009	4.1259e-05	0.9172	0.2985	0.193	0.1576	0.001	0.0001	0.0008	6.3928e-05	0.0007	5.1306e-05	0.0013	9.6037e-05	0.2021	0.2372	0.0011	0.0001	0.0008	0.0001		0.7772	0.4938	0.753	0.6384	0.7842		37
	5041			S-allylcysteine	LC/MS pos early	43239		HMDB0034323	98280		0.68	0.91	0.96	0.91	1.33	1.4	1.34	1.05	1	0.95		1.7267e-07	1.1091e-08	0.0158	0.0125	0.0268	0.0327	0.1061	0.0098	1.8297e-05	1.5532e-06	7.1899e-07	6.3998e-08	8.9229e-06	8.1366e-07	0.3095	0.2915	0.1908	0.0172	0.3171	0.0364		1.3258	0.9054	1.2065	1.2089	1.2663		85
	5060			stachydrine	LC/MS pos early	34384	C10172	HMDB0004827	115244		1.57	0.98	0.97	0.86	0.62	0.62	0.55	1	0.88	0.88		8.3507e-07	5.0372e-08	0.002	0.002	0.0006	0.0012	1.5521e-11	6.807e-12	2.3946e-07	2.339e-08	1.0946e-07	1.0523e-08	9.9721e-09	1.1606e-09	0.2613	0.2672	2.8031e-10	9.6756e-11	1.9477e-07	5.0243e-08		2.0918	3.2883	2.0459	1.7965	2.0373		100
	5061			3-hydroxystachydrine*	LC/MS pos early	62062	C10151		46173781		5.42	0.87	0.88	0.8	0.16	0.16	0.15	1.01	0.92	0.91		2.4041e-05	1.2836e-06	0.1473	0.0781	0.4293	0.2722	0.0015	0.0002	1.0324e-05	8.9051e-07	8.7146e-06	7.247e-07	2.2616e-06	2.1608e-07	0.8835	0.4921	0.0476	0.0048	0.2344	0.0275		2.1448	11.6344	1.8595	1.7138	1.8787		74
	5070			tartarate	LC/MS neg	15336	C00552 C00898 C02107	HMDB0062642 HMDB0000956	444305;875		0.71	0.97	0.86	0.26	1.37	1.22	0.37	0.89	0.27	0.3		0.0063	0.0003	0.5586	0.2114	0.5798	0.3314	4.4026e-07	8.1245e-08	0.005	0.0004	0.0628	0.004	0.0003	2.5029e-05	0.2136	0.2437	3.818e-10	1.2902e-10	3.4165e-08	9.8848e-09		0.8987	0.6373	0.8759	0.2336	0.7756		74
	5071			theanine	LC/MS pos early	22206	C01047	HMDB0034365	439378		0.81	1.01	0.98	0.86	1.24	1.21	1.06	0.97	0.85	0.88		0.0671	0.0028	0.2004	0.0999	0.1805	0.1505	0.0764	0.0072	0.1119	0.0073	0.1097	0.0069	0.0473	0.003	0.8615	0.4858	0.0948	0.0092	0.0872	0.0108		1.8075	1.4684	1.8245	1.5554	1.7701		26
	5074			thymol sulfate	LC/MS neg	36095	C09908	HMDB0062720	12456386		0.57	1	1	0.87	1.76	1.75	1.53	1	0.87	0.87		2.6e-14	3e-15	0.2235	0.1086	0.2957	0.2124	0.0002	2.0021e-05	8.5e-14	1.7e-14	2.6785e-11	3.788e-12	5.862e-12	1.039e-12	0.1539	0.2046	2.258e-07	4.6866e-08	0.0035	0.0005		2.7874	1.5937	2.7983	2.4352	2.7954		96
	5085			4-allylphenol sulfate	LC/MS neg	37181			66633409		0.51	0.98	0.99	0.84	1.9	1.93	1.63	1.01	0.86	0.84		0	0	0.1112	0.0632	0.2338	0.1804	1.395e-12	8.49e-13	0	0	0	0	0	0	0.5031	0.3685	1.2839e-10	4.6834e-11	9e-15	1e-14		1.3134	0.6753	1.2834	1.0995	1.3014		100
	5086			ethyl alpha-glucopyranoside	LC/MS pos early	63152		HMDB0029968	11127487		0.7	1.12	0.95	1.09	1.59	1.35	1.55	0.85	0.97	1.15		1.9669e-06	1.147e-07	1.7977e-05	3.261e-05	0.821	0.413	0.4825	0.0394	3.4948e-09	4.0546e-10	4.5398e-06	3.8476e-07	3.2349e-08	3.6014e-09	0.0001	0.0015	0.0065	0.0007	0.5069	0.0547		2.3509	1.6506	2.625	2.5549	2.2282		93
	5087			methyl glucopyranoside (alpha + beta)	LC/MS neg	46144		HMDB0029965	445238;3036743;2108		0.81	0.97	0.94	0.89	1.2	1.16	1.1	0.97	0.92	0.95		0.0069	0.0003	0.3018	0.1368	0.2275	0.177	0.1457	0.0132	0.0157	0.0011	0.0966	0.0061	0.1194	0.0072	0.4071	0.33	0.3314	0.028	0.9985	0.1035		1.0648	0.8592	1.0279	0.9436	0.9983		89
	5113			4-vinylguaiacol sulfate	LC/MS neg	48442		HMDB0127980	53803570		0.54	0.89	0.96	0.75	1.65	1.8	1.39	1.09	0.84	0.77		0.016	0.0007	0.0398	0.0274	0.6412	0.3543	0.0148	0.0015	0.0159	0.0011	0.0165	0.0011	0.0676	0.0042	0.1785	0.2233	0.0193	0.0021	0.0111	0.0016		0.3083	0.1653	0.2732	0.2302	0.2973		26
	5114			pyrraline	LC/MS neg	48428	C21013	HMDB0033143	14274616		1.32	0.92	0.87	0.47	0.7	0.66	0.35	0.95	0.51	0.54		9.0282e-05	4.6043e-06	0.3652	0.153	0.1459	0.1299	6.5375e-07	1.1765e-07	4.9872e-07	4.7809e-08	6.1357e-08	6.0379e-09	1.9669e-10	2.8041e-11	0.3321	0.295	6.6138e-07	1.279e-07	1.8826e-06	4.134e-07		1.0177	1.3449	0.936	0.4773	0.8891		70
	5116			umbelliferone sulfate	LC/MS neg	48674		HMDB0240565	129659		0.55	0.84	0.89	0.73	1.52	1.61	1.33	1.06	0.87	0.83		0.0173	0.0007	0.7117	0.2503	0.8819	0.4348	0.2292	0.0202	0.0277	0.0019	0.015	0.001	0.0585	0.0036	0.3616	0.3102	0.1459	0.0137	0.0848	0.0106		0.6131	0.3381	0.513	0.4486	0.5432		30
	5117			daidzein sulfate (2)	LC/MS neg	48728			12114465		0.97	0.99	1.01	1	1.02	1.04	1.02	1.02	1.01	0.99		0.3265	0.0124	0.3265	0.1409	0.3265	0.221	0.3265	0.0274	0.3265	0.0198	0.3265	0.0192	0.3265	0.0179	0.3265	0.2933	0.3265	0.0276	0.3265	0.0366		0.4999	0.4862	0.4946	0.4983	0.5053		4
	5119			eugenol sulfate	LC/MS neg	48715		HMDB0135245	180632		0.52	0.98	0.97	0.81	1.87	1.85	1.55	0.99	0.83	0.84		2.7545e-05	1.4587e-06	0.2215	0.1078	0.1483	0.1309	0.0079	0.0008	3.7794e-05	3.1399e-06	2.1231e-05	1.7261e-06	0.005	0.0003	0.3827	0.3193	0.0255	0.0027	0.0188	0.0025		1.3884	0.7266	1.3571	1.1249	1.3449		78
	5125			daidzein sulfate (1)	LC/MS neg	48727			12114465		0.98	1	0.98	0.98	1.02	1	1	0.98	0.98	1		0.3265	0.0124	0.3265	0.1409	0.3265	0.221	0.3265	0.0274	0.3265	0.0198	0.3265	0.0192			0.3265	0.2933	0.3265	0.0276	0.3265	0.0366		0.6824	0.6702	0.6815	0.6702	0.6705		4
	5126			2-keto-3-deoxy-gluconate	LC/MS polar	48141	C00204	HMDB0001353	161227		38.17	0.89	1.05	0.84	0.02	0.03	0.02	1.17	0.94	0.8		0	0	0.0857	0.051	0.8763	0.4338	0.02	0.002	0	0	0	0	0	0	0.0383	0.0903	0.4029	0.0335	0.0087	0.0012		0.9921	37.864	0.8863	0.8287	1.0403		100
	5128			isoeugenol sulfate	LC/MS neg	48997			122198202		0.67	0.96	1.02	0.92	1.45	1.53	1.38	1.06	0.95	0.9		0.0226	0.001	0.85	0.2837	0.3997	0.2562	0.3319	0.0278	0.0276	0.0019	0.0272	0.0018	0.0438	0.0028	0.259	0.2672	0.3699	0.0309	0.3067	0.0352		0.4537	0.3019	0.4373	0.4156	0.4625		26
	5199			(2,4 or 2,5)-dimethylphenol sulfate	LC/MS neg	62533					0.74	0.99	0.93	0.81	1.34	1.25	1.09	0.94	0.82	0.87		0.0461	0.0019	0.9525	0.3066	0.2685	0.1992	0.1417	0.0129	0.0451	0.003	0.1168	0.0073	0.3493	0.0191	0.2441	0.2609	0.1128	0.0108	0.3551	0.0395		0.3389	0.2514	0.3357	0.2745	0.314		15
	5200			caffeic acid sulfate	LC/MS polar	53254		HMDB0041708	21668705		0.7	0.7	0.99	1.04	1	1.41	1.49	1.4	1.49	1.06		0.1417	0.0057	0.0871	0.0517	0.7947	0.4043	0.6151	0.0492	0.8532	0.0497	0.1647	0.0101	0.2101	0.0121	0.1034	0.1655	0.1485	0.0139	0.6225	0.0665		0.345	0.2419	0.2424	0.3601	0.3402		33
	5203			tartronate (hydroxymalonate)	LC/MS neg	20693	C02287	HMDB0035227	45		0.32	0.71	0.71	0.28	2.23	2.25	0.88	1.01	0.39	0.39		0	0	4.7354e-07	1.1383e-06	9.01e-07	2.7803e-06	2.66e-13	2.01e-13	2.49e-13	4.6e-14	1.79e-13	3.3e-14	0.4641	0.0248	0.7726	0.4571	3.52e-13	2.6e-13	1.68e-13	1.27e-13		1.2674	0.4018	0.8962	0.3524	0.9026		100
	5211			3-indoleglyoxylic acid	LC/MS neg	63583			73863		0.16	2.8	2.73	1.45	17.66	17.17	9.16	0.97	0.52	0.53		3e-15	0	5e-15	7e-14	3e-14	2.99e-13	4.7791e-06	7.4986e-07	0	0	0	0	0	0	0.0298	0.0778	0	0	0	0		0.5971	0.0948	1.674	0.8687	1.6274		96
	5215			vanillic acid glycine	LC/MS neg	63853		HMDB0060026	3083688		0.72	0.86	0.89	0.72	1.19	1.24	1	1.04	0.84	0.8		0.0014	6.417e-05	0.0111	0.0094	0.0422	0.048	0.0016	0.0002	0.0273	0.0019	0.004	0.0003	0.925	0.0475	0.246	0.2613	0.0233	0.0025	0.0035	0.0005		0.5075	0.3657	0.4365	0.3648	0.4535		37
	5221			ethyl beta-glucopyranoside	LC/MS pos early	64131		HMDB0029968	121667		0.6	1.48	1.41	1.25	2.47	2.36	2.08	0.96	0.84	0.88		8.9061e-09	6.2304e-10	2.5998e-09	9.1769e-09	1.044e-08	4.0378e-08	2.866e-05	4.1389e-06	4e-15	1e-15	2.7e-14	5e-15	8.82e-13	1.76e-13	0.6096	0.4044	3.9195e-06	6.8134e-07	0.0002	4.0487e-05		1.6991	1.0169	2.5088	2.1154	2.3994		100
	5246			2-acetamidophenol sulfate	LC/MS neg	48580			181671		0.55	0.99	1.03	0.72	1.81	1.88	1.32	1.04	0.73	0.7		0.0013	6.0595e-05	0.4593	0.1818	0.6178	0.3466	0.0189	0.0019	0.0007	5.1015e-05	0.0012	8.8105e-05	0.0095	0.0006	0.9367	0.5086	0.0098	0.0011	0.0112	0.0016		0.5794	0.3164	0.5735	0.419	0.5952		41
	5247			2-aminophenol sulfate	LC/MS neg	43266		HMDB0061116	181670		0.6	0.98	1.01	0.78	1.65	1.69	1.32	1.03	0.8	0.78		4e-15	1e-15	0.2392	0.114	0.1437	0.1287	2.79e-13	2.09e-13	0	0	0	0	4.6346e-10	6.2723e-11	0.4046	0.33	1.891e-12	1.118e-12	5.306e-12	2.961e-12		1.5028	0.8958	1.477	1.1792	1.515		100
	5324		Bacterial/Fungal	1H-indole-7-acetic acid	LC/MS neg	57783			18356439		0.29	0.93	0.94	0.7	3.16	3.2	2.38	1.01	0.75	0.74		1.185e-09	9.1162e-11	0.0263	0.0195	0.1614	0.1387	8.914e-08	1.8274e-08	7.5935e-10	9.4468e-11	6.9248e-10	8.1909e-11	3.9905e-08	4.3967e-09	0.4803	0.3605	1.3743e-07	2.9809e-08	8.9461e-07	2.0559e-07		1.0512	0.3092	0.9782	0.7348	0.9902		81
	5325			N-methylpipecolate	LC/MS pos early	47101			11286529		1.01	1.11	1.19	0.84	1.1	1.18	0.83	1.07	0.76	0.71		0.7175	0.0265	0.1495	0.079	0.0064	0.0096	0.0073	0.0008	0.4023	0.0241	0.0161	0.0011	0.0227	0.0015	0.1252	0.1815	0.0006	7.576e-05	2.2891e-05	4.4488e-06		1.0899	1.1002	1.2139	0.9172	1.2947		100
	5371		Drug - Analgesics, Anesthetics	4-acetamidophenol	LC/MS neg	12032	C06804	HMDB0001859	1983		0.97	1.03	1.13	0.94	1.06	1.17	0.97	1.1	0.92	0.83		0.1678	0.0067	0.2524	0.1192	0.5256	0.3111	0.2955	0.0256	0.1895	0.012	0.3991	0.0234	0.3377	0.0185	0.6132	0.4063	0.2667	0.0234	0.1816	0.0216		0.1837	0.178	0.1883	0.1723	0.2079		7
	5373			3-(N-acetyl-L-cystein-S-yl) acetaminophen	LC/MS pos early	45721			83967		0.94	1.03	0.99	1	1.09	1.06	1.06	0.97	0.97	1		0.3265	0.0124	0.3265	0.1409	0.3265	0.221	0.3265	0.0274	0.3265	0.0198	0.3265	0.0192	0.3265	0.0179	0.3265	0.2933	0.3265	0.0276	0.3265	0.0366		0.4372	0.411	0.4492	0.4359	0.4339		4
	5374			4-acetaminophen sulfate	LC/MS neg	37475	C06804	HMDB0059911	83939		0.7	0.97	0.98	0.83	1.39	1.41	1.2	1.01	0.86	0.85		0.0135	0.0006	0.1715	0.0879	0.2607	0.195	0.02	0.002	0.0118	0.0008	0.0133	0.0009	0.0219	0.0014	0.4343	0.3396	0.0203	0.0022	0.0185	0.0025		0.7088	0.4936	0.6871	0.5915	0.6953		22
	5375			4-acetamidophenylglucuronide	LC/MS polar	15736		HMDB0010316	83944;4022661		0.56	0.91	0.93	0.8	1.64	1.68	1.45	1.02	0.88	0.86		0.1612	0.0065	0.2009	0.1	0.235	0.181	0.2031	0.018	0.1692	0.0108	0.1793	0.011	0.3265	0.0179	0.6206	0.4092	0.2046	0.0184	0.1829	0.0217		0.3966	0.2207	0.3618	0.319	0.3701		7
	5376			2-hydroxyacetaminophen sulfate*	LC/MS neg	33173		HMDB0062547	86290013		0.54	0.97	0.99	0.77	1.81	1.83	1.43	1.01	0.79	0.78		0.0478	0.002	0.5014	0.1951	0.2756	0.2029	0.1226	0.0113	0.0524	0.0035	0.0483	0.0031	0.1309	0.0078	0.8715	0.4884	0.1287	0.0122	0.1324	0.0161		0.2672	0.1443	0.2605	0.2065	0.2637		19
	5377			2-methoxyacetaminophen sulfate*	LC/MS neg	47031		HMDB0062550	86290014		0.92	1	1.01	0.96	1.09	1.11	1.04	1.02	0.96	0.94		0.3265	0.0124	0.3265	0.1409	0.3265	0.221	0.3265	0.0274	0.3265	0.0198	0.3265	0.0192	0.3265	0.0179	0.3265	0.2933	0.3265	0.0276	0.3265	0.0366		0.2402	0.2203	0.2393	0.2299	0.2435		4
	5378			2-methoxyacetaminophen glucuronide*	LC/MS neg	33161		HMDB0240215	121596203		0.72	1.04	1.03	0.77	1.45	1.44	1.08	0.99	0.74	0.75		0.2144	0.0085	0.3794	0.1581	0.1969	0.1597	0.2478	0.0217	0.2031	0.0128	0.2134	0.013	0.3265	0.0179	0.7023	0.4361	0.2315	0.0205	0.2444	0.0286		0.1934	0.1384	0.2012	0.1493	0.1992		7
	5379			3-(cystein-S-yl)acetaminophen*	LC/MS pos early	34365		HMDB0240217	171264		0.85	1.06	1.03	0.89	1.25	1.21	1.05	0.97	0.84	0.87		0.3265	0.0124	0.1612	0.084	0.2192	0.1726	0.3265	0.0274	0.2382	0.0149	0.2039	0.0124	0.3265	0.0179	0.9462	0.5104	0.2183	0.0195	0.1816	0.0216		0.1097	0.0929	0.1164	0.0976	0.1128		4
	5383			3-(methylthio)acetaminophen sulfate*	LC/MS neg	62567					0.91	0.99	0.97	0.94	1.09	1.07	1.04	0.98	0.96	0.98		0.1625	0.0065	0.684	0.2432	0.3571	0.236	0.3899	0.0324	0.1897	0.012	0.2191	0.0133	0.5804	0.0308	0.1751	0.2203	0.3189	0.0275	0.415	0.0456		0.3272	0.2965	0.3235	0.3091	0.3161		7
	5387			naproxen	LC/MS neg	12122	C01517	HMDB0001923	156391		0.55	1.07	0.96	0.79	1.94	1.74	1.44	0.9	0.74	0.83		0.1508	0.0061	0.3283	0.1413	0.3312	0.2229	0.2733	0.0238	0.1629	0.0104	0.1648	0.0101	0.1744	0.0102	0.3303	0.2946	0.2792	0.0244	0.1788	0.0213		0.0565	0.0311	0.0602	0.0448	0.054		11
	5389			desmethylnaproxen	LC/MS neg	46331		HMDB0013989	162920		1	1	1	1	1	1	1	1	1	1																							0.143	0.143	0.143	0.143	0.143		0
	5390			desmethylnaproxen sulfate	LC/MS neg	46106			184679		0.94	0.98	0.99	0.96	1.04	1.05	1.02	1.01	0.98	0.97		0.3265	0.0124	0.3265	0.1409	0.3265	0.221	0.3265	0.0274	0.3265	0.0198	0.3265	0.0192	0.3265	0.0179	0.3265	0.2933	0.3265	0.0276	0.3265	0.0366		0.4448	0.42	0.4368	0.4264	0.4415		4
	5391			ibuprofen	LC/MS neg	17799	C01588	HMDB0001925	3672		0.82	0.99	1	0.93	1.2	1.22	1.13	1.01	0.94	0.93		0.1624	0.0065	0.3302	0.142	0.4319	0.2728	0.1632	0.0147	0.1657	0.0106	0.1619	0.01	0.1667	0.0098	0.3498	0.3041	0.1636	0.015	0.166	0.0199		0.3276	0.2696	0.3237	0.3051	0.3284		7
	5392			2-hydroxyibuprofen	LC/MS neg	43330		HMDB0060920	10443535		0.83	0.96	0.96	0.88	1.16	1.16	1.06	1	0.91	0.91		0.1612	0.0065	0.1665	0.0863	0.1854	0.1532	0.1696	0.0152	0.1613	0.0104	0.1626	0.01	0.1932	0.0112	0.9885	0.518	0.1844	0.0167	0.1657	0.0199		0.2196	0.1817	0.2111	0.1925	0.2111		7
	5394			carboxyibuprofen	LC/MS neg	43333		HMDB0060564	10444113		0.55	1	1.06	0.81	1.84	1.94	1.47	1.06	0.8	0.76		0.0855	0.0035	0.9565	0.3072	0.1714	0.1454	0.0876	0.0082	0.0887	0.0058	0.0837	0.0053	0.0885	0.0054	0.2735	0.2734	0.0913	0.0089	0.0849	0.0106		0.1243	0.068	0.1249	0.1001	0.132		11
	5395			carboxyibuprofen glucuronide*	LC/MS pos early	62067		HMDB60564	135390721		0.74	0.74	0.73	0.88	1	1	1.2	0.99	1.19	1.2		0.214	0.0084	0.1621	0.0843	0.1612	0.1387	0.2257	0.0199	0.8656	0.0503	0.9475	0.053	0.2079	0.012	0.4119	0.3313	0.1743	0.0159	0.181	0.0216		0.2449	0.1805	0.1814	0.216	0.1799		7
	5396			ibuprofen acyl glucuronide	LC/MS neg	38366		HMDB0010343	163959		0.86	0.81	0.81	0.76	0.94	0.94	0.89	1	0.95	0.94		0.1799	0.0071	0.2012	0.1001	0.1989	0.1607	0.1614	0.0145	0.5467	0.0323	0.544	0.0313	0.179	0.0104	0.6707	0.4279	0.5006	0.041	0.4833	0.0524		0.2726	0.2334	0.2198	0.2078	0.2199		7
	5401			salicyluric glucuronide*	LC/MS neg	33384		HMDB0240252	121596205		0.37	0.93	0.95	0.5	2.53	2.57	1.34	1.02	0.53	0.52		0.0302	0.0013	0.2899	0.1331	0.1933	0.1576	0.0402	0.004	0.0613	0.0041	0.0306	0.002	0.2617	0.0149	0.4103	0.3312	0.0665	0.0066	0.0414	0.0054		0.331	0.1221	0.309	0.1641	0.3138		22
	5518		Drug - Antibiotic	quinine	LC/MS pos early	39767	C06526	HMDB0014611	3034034		0.97	1.01	1	1	1.04	1.03	1.03	1	0.99	1		0.3265	0.0124	0.3265	0.1409	0.3265	0.221	0.3265	0.0274	0.3265	0.0198	0.3265	0.0192	0.3265	0.0179	0.3265	0.2933	0.3265	0.0276	0.3265	0.0366		0.5096	0.4935	0.5122	0.508	0.5097		4
	5580		Drug - Antiinflammatory, Immunosuppressant	mycophenolic acid	LC/MS neg	54800	C20380	HMDB0015159	446541		0.94	1	0.99	0.97	1.06	1.05	1.03	0.99	0.97	0.98		0.3265	0.0124	0.3265	0.1409	0.3265	0.221	0.3265	0.0274	0.3265	0.0198	0.3265	0.0192	0.3265	0.0179	0.3265	0.2933	0.3265	0.0276	0.3265	0.0366		0.281	0.2648	0.2805	0.2732	0.2776		4
	5581			mycophenolic acid glucuronide	LC/MS pos early	54792		HMDB0060634	6442661		0.97	0.99	1.01	0.99	1.02	1.04	1.03	1.02	1.01	0.99		0.3265	0.0124	0.3265	0.1409	0.3265	0.221	0.3265	0.0274	0.3265	0.0198	0.3265	0.0192	0.3265	0.0179	0.3265	0.2933	0.3265	0.0276	0.3265	0.0366		0.3887	0.3752	0.3832	0.3861	0.3914		4
	5588			prednisolone	LC/MS pos late	54742	C07369 D00472	HMDB0014998	5755		0.95	1	1	0.97	1.06	1.06	1.02	1	0.97	0.97		0.3265	0.0124	0.3265	0.1409	0.3265	0.221	0.3265	0.0274	0.3265	0.0198	0.3265	0.0192	0.3265	0.0179	0.3265	0.2933	0.3265	0.0276	0.3265	0.0366		0.4626	0.4381	0.4648	0.449	0.4637		4
	5652		Drug - Cardiovascular	4-hydroxycoumarin	LC/MS neg	37445	C20414		54682930		0.3	1	0.99	0.67	3.37	3.31	2.26	0.98	0.67	0.68		1.526e-06	9.0141e-08	0.2996	0.136	0.7559	0.3926	2.8302e-05	4.0934e-06	2.8239e-07	2.7435e-08	1.3259e-06	1.1583e-07	0.0004	3.1627e-05	0.3702	0.3149	1.2675e-05	2.076e-06	0.0001	2.2935e-05		0.9621	0.2866	0.9649	0.6465	0.9491		67
	5681			hydrochlorothiazide	LC/MS neg	39625	C07041	HMDB0001928	3639		1.07	1	0.99	0.98	0.93	0.93	0.91	1	0.98	0.99		0.3265	0.0124	0.3265	0.1409	0.3265	0.221	0.3265	0.0274	0.3265	0.0198	0.3265	0.0192	0.3265	0.0179	0.3265	0.2933	0.3265	0.0276	0.3265	0.0366		0.7252	0.7776	0.7226	0.7113	0.7207		4
	5742		Drug - Gastrointestinal	omeprazole	LC/MS pos late	38600	C07324	HMDB0001913	4594		0.85	0.94	0.94	0.98	1.11	1.12	1.16	1.01	1.04	1.04		0.3265	0.0124	0.3265	0.1409	0.3265	0.221	0.3265	0.0274	0.3265	0.0198	0.3265	0.0192	0.3265	0.0179	0.3265	0.2933	0.3265	0.0276	0.3265	0.0366		0.2298	0.1945	0.2159	0.2256	0.2171		4
	5807		Drug - Neurological	topiramate	LC/MS pos early	2772	D00537	HMDB0005034	5284627		2.8	0.96	0.95	0.87	0.34	0.34	0.31	0.99	0.91	0.92		0.3265	0.0124	0.3265	0.1409	0.3265	0.221	0.3265	0.0274	0.3265	0.0198	0.3265	0.0192	0.3265	0.0179	0.3265	0.2933	0.3265	0.0276	0.3265	0.0366		0.0667	0.1866	0.0637	0.0581	0.0633		4
	5833			cyclobenzaprine	LC/MS pos late	64132	C06931 D07758	HMDB0015060	2895		0.96	0.98	0.98	0.98	1.02	1.02	1.02	1	0.99	1		0.3265	0.0124	0.3265	0.1409	0.3265	0.221	0.3265	0.0274	0.3265	0.0198	0.3265	0.0192	0.3265	0.0179	0.3265	0.2933	0.3265	0.0276	0.3265	0.0366		0.4462	0.4283	0.439	0.4355	0.4369		4
	5931		Drug - Respiratory	cetirizine	LC/MS pos late	54745	C07778	HMDB0005032	2678		0.72	1.15	1.14	0.89	1.6	1.59	1.24	0.99	0.78	0.78		0.1612	0.0065	0.1672	0.0864	0.1901	0.156	0.1796	0.016	0.1614	0.0104	0.1621	0.01	0.1714	0.01	0.2749	0.2734	0.1634	0.015	0.1617	0.0194		0.0651	0.0467	0.0747	0.0579	0.0742		7
	5932			De(carboxymethoxy) cetirizine acetic acid	LC/MS pos late	64199					0.9	1.01	1.01	0.98	1.13	1.13	1.09	1	0.96	0.96		0.1613	0.0065	0.2315	0.1115	0.1985	0.1606	0.1699	0.0152	0.1618	0.0104	0.1613	0.01	0.1612	0.0095	0.5216	0.3752	0.1666	0.0153	0.162	0.0195		0.3066	0.2751	0.311	0.299	0.3109		7
	5935			fexofenadine	LC/MS pos late	42021	C06999	HMDB0005030	3348		0.84	0.98	0.96	0.87	1.17	1.14	1.03	0.98	0.88	0.91		0.3265	0.0124	0.3265	0.1409	0.3265	0.221	0.3265	0.0274	0.3265	0.0198	0.3265	0.0192	0.3265	0.0179	0.3265	0.2933	0.3265	0.0276	0.3265	0.0366		0.1293	0.1084	0.1268	0.1121	0.1237		4
	5945			guaifenesin	LC/MS pos early	43390	D00337	HMDB0004998	3516		1	1	1	1	1	1	1	1	1	1																							0.9478	0.9478	0.9478	0.9478	0.9478		0
	5956		Drug - Topical Agents	salicylate	LC/MS neg	1515	C00805	HMDB0001895	338		0.53	0.97	0.99	0.77	1.83	1.87	1.46	1.02	0.8	0.78		0.0275	0.0012	0.5794	0.217	0.1542	0.1352	0.0712	0.0067	0.036	0.0024	0.001	6.9569e-05	0.2297	0.0131	0.0533	0.1162	0.0794	0.0078	0.0046	0.0007		3.1245	1.6449	3.0169	2.4037	3.0829		81
	5958			2,6-dihydroxybenzoic acid	LC/MS neg	63042		HMDB0013676	9338		0.51	0.96	1.02	0.79	1.86	1.98	1.54	1.06	0.83	0.78		0	0	0.0033	0.0032	0.8905	0.4371	0	0	0	0	0	0	1e-15	0	0.0004	0.0042	8.7e-14	7.4e-14	0	0		1.5128	0.7785	1.45	1.1966	1.5406		100
	5962			hydroquinone sulfate	LC/MS neg	35322	C00530	HMDB0240263	161220		0.64	0.98	0.97	0.79	1.52	1.51	1.23	0.99	0.81	0.81		1.3105e-05	7.1561e-07	0.7326	0.2549	0.563	0.3257	0.0012	0.0001	2.7073e-06	2.4646e-07	1.1377e-05	9.4057e-07	0.0003	2.1371e-05	0.1907	0.2322	7.4564e-05	1.1168e-05	0.0002	4.1064e-05		0.8562	0.5508	0.8376	0.676	0.8306		59
	6083		Chemical	sulfate*	LC/MS neg	46960	C00059	HMDB01448	5152822		0.67	1.38	1.4	0.99	2.05	2.08	1.46	1.02	0.71	0.7		0	0	0	0	0	0	0.2959	0.0256	0	0	0	0	0	0	0.0137	0.053	0	0	0	0		0.8446	0.5697	1.1666	0.8322	1.1857		100
	6086			O-sulfo-L-tyrosine	LC/MS neg	45413			514186		0.52	1.06	1.08	0.79	2.06	2.09	1.52	1.02	0.74	0.73		0	0	0.0003	0.0003	2.6593e-07	8.571e-07	0	0	0	0	0	0	3e-15	1e-15	0.2113	0.2428	0	0	0	0		1.0532	0.5447	1.1209	0.8296	1.1394		100
	6090			ethyl glucuronide	LC/MS pos early	39603		HMDB0010325	18392195		0.53	1.35	1.25	1.16	2.55	2.36	2.19	0.93	0.86	0.93		0.0125	0.0005	0.0376	0.0261	0.0102	0.0146	0.0833	0.0078	0.0144	0.001	0.0087	0.0006	0.0144	0.0009	0.5831	0.3945	0.0376	0.0039	0.371	0.0411		0.3793	0.2012	0.5125	0.4406	0.4749		22
	6151			ectoine	LC/MS pos early	35651	C06231		126041		0.46	0.91	0.92	0.89	1.99	2.02	1.95	1.02	0.98	0.97		2.2002e-06	1.2797e-07	0.1	0.0577	0.0886	0.0891	0.0506	0.0049	0.0005	3.8588e-05	9.2011e-06	7.6427e-07	3.8311e-06	3.6118e-07	0.4429	0.3431	0.405	0.0336	0.983	0.1021		1.2121	0.5553	1.1034	1.0833	1.121		93
	6152			EDTA	LC/MS pos early	22163	C00284	HMDB0015109	6049		0.68	0.6	0.6	0.6	0.87	0.87	0.87	1	1	1		0	0	0	0	0	0	0	0	3.221e-12	5.27e-13	3.221e-12	5.02e-13	3.221e-12	5.93e-13								1.0075	0.6879	0.6006	0.6006	0.6006		100
	6161			iminodiacetate (IDA)	LC/MS pos early	21025	C19911	HMDB0011753	8897		0.59	0.43	0.43	0.43	0.73	0.73	0.73	1	1	1		0	0	0	0	0	0	0	0	1.31e-13	2.6e-14	1.31e-13	2.5e-14	1.31e-13	3e-14								1.0536	0.6221	0.4549	0.4549	0.4549		100
	6172			2-naphthol sulfate	LC/MS neg	62520			74428		0.48	0.94	0.97	0.82	1.98	2.03	1.72	1.03	0.87	0.85		6.0229e-07	3.6917e-08	0.0733	0.0446	0.3641	0.2395	1.9835e-05	2.9044e-06	2.6361e-06	2.4027e-07	2.1105e-06	1.8169e-07	6.4888e-06	5.9852e-07	0.0572	0.1211	0.0011	0.0001	0.0002	2.8664e-05		1.1177	0.5334	1.0562	0.9184	1.0844		74
	6187			perfluorooctanesulfonate (PFOS)	LC/MS polar	57564	C18142	HMDB0059586	74483		0.53	0.95	1.07	0.84	1.78	2.01	1.58	1.13	0.89	0.79		0	0	0.0152	0.0122	0.0598	0.0646	1.7012e-06	2.8545e-07	0	0	0	0	0	0	1.1001e-07	2.0329e-06	9.3096e-05	1.3772e-05	8.461e-12	4.436e-12		1.3923	0.7412	1.3183	1.1723	1.4912		100
	6207			4-methylbenzenesulfonate	LC/MS neg	43592	C06677	HMDB0059933	85570		0.72	0.98	1.02	0.9	1.36	1.41	1.24	1.03	0.91	0.88		0.3265	0.0124	0.3265	0.1409	0.3265	0.221	0.3265	0.0274	0.3265	0.0198	0.3265	0.0192	0.3265	0.0179	0.3265	0.2933	0.3265	0.0276	0.3265	0.0366		0.0968	0.0699	0.0953	0.087	0.0986		4
	6210			4-hydroxychlorothalonil	LC/MS neg	48441			34217		0.52	0.97	0.98	0.77	1.86	1.89	1.49	1.01	0.8	0.79		0	0	0.0369	0.0258	0.2915	0.2109	2.8e-14	2.8e-14	0	0	0	0	6.55e-13	1.35e-13	0.1334	0.1876	8.0571e-11	3.0075e-11	2.4232e-11	1.1529e-11		1.1438	0.5956	1.1071	0.8853	1.123		100
	6215			1,2,3-benzenetriol sulfate (2)	LC/MS neg	48762		HMDB0060018 HMDB0060016	54110629;92013662		0.43	0.75	0.77	1.25	1.73	1.78	2.9	1.03	1.67	1.63		0.0024	0.0001	0.0071	0.0063	0.004	0.0065	0.6799	0.0538	0.0524	0.0035	0.024	0.0016	0.0059	0.0004	0.5768	0.3928	0.0058	0.0007	0.0051	0.0007		0.988	0.4247	0.7364	1.2333	0.758		37
	6217			2-methoxyresorcinol sulfate	LC/MS neg	48445					0.9	1.04	1.02	1	1.15	1.13	1.11	0.98	0.96	0.98		0.0552	0.0023	0.2311	0.1115	0.3032	0.217	0.7741	0.0604	0.031	0.0021	0.0578	0.0037	0.0708	0.0044	0.3465	0.3028	0.236	0.0209	0.2874	0.0333		0.5442	0.4915	0.5671	0.5441	0.556		15
	6218			3-hydroxypyridine sulfate	LC/MS neg	48448					0.68	1	1.02	0.76	1.47	1.51	1.12	1.02	0.76	0.74		1.2765e-05	6.9955e-07	0.6066	0.2246	0.6609	0.3604	5.484e-12	2.781e-12	1.0346e-05	8.9131e-07	1.8012e-05	1.4736e-06	0.0719	0.0044	0.2381	0.2582	3.0927e-11	1.2849e-11	5.324e-12	2.961e-12		1.1045	0.7502	1.1056	0.837	1.1312		96
	6219			3-hydroxypyridine glucuronide	LC/MS pos early	63236					1	1	1	1	1	1	1	1	1	1																							0.2131	0.2131	0.2131	0.2131	0.2131		0
	6232			6-hydroxyindole sulfate	LC/MS neg	48698		HMDB0000682	122198196		0.47	0.95	0.72	0.66	2.01	1.52	1.4	0.76	0.69	0.92		0	0	0.0013	0.0014	2.6e-14	2.59e-13	0	0	0	0	8.07e-13	1.36e-13	5.2e-14	1.3e-14	4.1376e-11	1.2743e-09	0	0	0.0011	0.0002		1.3462	0.637	1.2821	0.8889	0.9714		100
	6236			thioproline	LC/MS pos early	53231			93176		9.9	1.49	1.39	1.44	0.15	0.14	0.15	0.93	0.97	1.04		0	0	5.072e-08	1.4094e-07	1.0794e-09	4.7801e-09	1.7462e-08	3.9967e-09	0	0	0	0	0	0	0.1	0.1624	0.3498	0.0294	0.5511	0.0592		0.7757	7.677	1.1528	1.1139	1.0762		100
	6238			perfluorooctanoate (PFOA)	LC/MS neg	62071		HMDB0059587	9554		0.5	0.95	1	0.79	1.91	2.01	1.59	1.05	0.83	0.79		1.151e-12	1.27e-13	0.0456	0.0304	0.9035	0.4416	4.0075e-05	5.6914e-06	1.836e-12	3.1e-13	1.078e-11	1.605e-12	4.3966e-08	4.8358e-09	0.0996	0.1624	3.1233e-05	4.9553e-06	5.3016e-05	9.6741e-06		1.1232	0.557	1.0636	0.8864	1.119		93
	6239			3-S-cysteinyl-2-methylpropanoate*	LC/MS pos early	62310		HMDB30411			0.56	0.76	0.7	0.98	1.36	1.26	1.76	0.93	1.29	1.4		0.0626	0.0026	0.0339	0.024	0.0965	0.0948	0.4524	0.0371	0.7358	0.0432	0.7202	0.041	0.0106	0.0007	0.9288	0.5061	0.0547	0.0055	0.0464	0.006		0.4783	0.2666	0.3624	0.4687	0.3353		33
	6249			5-hydroxy-2-methylpyridine sulfate	LC/MS neg	63230					0.89	0.97	0.98	0.97	1.09	1.1	1.1	1.01	1.01	0.99		0.1623	0.0065	0.3342	0.1429	0.3536	0.2345	0.2356	0.0207	0.2145	0.0135	0.1703	0.0104	0.1611	0.0095	0.3095	0.2915	0.4632	0.0382	0.9458	0.0988		0.2823	0.2508	0.273	0.2747	0.2767		7
	6251			3-hydroxy-2-methylpyridine sulfate	LC/MS neg	63227					0.9	0.99	1.01	1.02	1.1	1.12	1.13	1.02	1.03	1.01		0.3265	0.0124	0.6593	0.2379	0.3265	0.221	0.4162	0.0344	0.2586	0.0162	0.3265	0.0192	0.1687	0.0099	0.7008	0.4361	0.7345	0.0591	0.4626	0.0504		0.1212	0.1096	0.1203	0.1241	0.1227		4
	6256			3,5-dichloro-2,6-dihydroxybenzoic acid	LC/MS neg	63589			24721632		0.46	0.96	1.01	0.81	2.07	2.17	1.74	1.05	0.84	0.8		0	0	0.1749	0.0891	0.3659	0.2404	1.5603e-10	5.3504e-11	0	0	0	0	3.5e-13	7.6e-14	0.0137	0.053	3.0052e-07	6.171e-08	1.3618e-10	5.6985e-11		1.2159	0.5653	1.1721	0.9851	1.225		100
	6257			3-bromo-5-chloro-2,6-dihydroxybenzoic acid*	LC/MS neg	63681			134581543		0.35	1	1.03	0.86	2.89	2.96	2.48	1.02	0.86	0.84		8.13e-13	9.3e-14	0.7193	0.2519	0.2098	0.1681	0.0024	0.0003	1.69e-12	2.88e-13	1.458e-12	2.39e-13	4.7476e-11	7.377e-12	0.4901	0.3637	0.0002	2.2172e-05	0.0002	4.0468e-05		1.0494	0.3638	1.0517	0.9028	1.0778		93
	6263			4-chlorobenzoic acid	LC/MS neg	63988	C02370		6318		1.28	1.03	0.98	0.99	0.81	0.77	0.78	0.95	0.96	1.01		1.1412e-06	6.7938e-08	0.3132	0.1398	0.556	0.3229	0.7984	0.0621	7.5797e-06	6.6327e-07	6.8955e-07	6.1532e-08	3.628e-08	4.0182e-09	0.1506	0.203	0.3539	0.0297	0.7959	0.0841		0.9925	1.2705	1.0254	0.9859	0.9744		100
	6367	Partially Characterized Molecules	Partially Characterized Molecules	glucuronide of C10H18O2 (1)*	LC/MS neg	61881					0.69	0.92	0.89	0.73	1.33	1.3	1.06	0.97	0.79	0.82		0.0494	0.0021	0.4176	0.1696	0.1111	0.1051	0.0517	0.005	0.0856	0.0056	0.1621	0.01	0.201	0.0116	0.2786	0.275	0.0907	0.0088	0.1632	0.0196		0.3512	0.242	0.3229	0.2565	0.3134		15
	6373			glucuronide of C10H18O2 (7)*	LC/MS neg	61887					0.47	0.87	0.88	0.67	1.85	1.87	1.43	1.01	0.77	0.76		0.0077	0.0003	0.669	0.2398	0.3296	0.2223	0.0051	0.0006	0.0064	0.0005	0.0169	0.0011	0.0215	0.0014	0.5067	0.3698	0.0155	0.0017	0.3856	0.0426		0.851	0.4018	0.7445	0.5738	0.7504		30
	6395			glutamine conjugate of C6H10O2 (1)*	LC/MS neg	63657					0.49	0.89	0.86	0.43	1.81	1.74	0.87	0.96	0.48	0.5		2.6261e-06	1.5139e-07	0.0018	0.0019	0.0168	0.0224	8.0538e-07	1.4143e-07	1.0541e-05	9.0699e-07	0.0005	3.6215e-05	0.052	0.0033	0.4632	0.3516	2.3055e-06	4.1423e-07	7.6373e-06	1.5673e-06		1.3008	0.6411	1.1617	0.5608	1.1153		93
	6396			glutamine conjugate of C6H10O2 (2)*	LC/MS neg	63660					0.58	0.9	0.81	0.49	1.54	1.39	0.84	0.9	0.55	0.61		3.52e-13	4.1e-14	0.0001	0.0002	9.3575e-09	3.6656e-08	0	0	6.2705e-11	8.94e-12	7.7346e-09	8.1793e-10	0.0003	2.2057e-05	0.0359	0.0876	0	1e-15	2e-15	3e-15		1.9076	1.1135	1.7197	0.939	1.547		100
	6397			glutamine conjugate of C7H12O2*	LC/MS pos early	63658					0.65	0.99	0.99	0.83	1.54	1.54	1.28	1	0.84	0.84		2.4305e-06	1.4065e-07	0.478	0.1879	0.5821	0.3324	0.0005	5.8706e-05	7.0762e-05	5.7533e-06	5.2398e-05	4.1342e-06	0.0193	0.0013	0.8136	0.4723	0.0008	0.0001	0.0037	0.0005		1.4145	0.9149	1.4055	1.1753	1.4059		100
	6413			glycine conjugate of C10H12O2*	LC/MS neg	62145					0.3	0.95	0.95	0.62	3.16	3.14	2.06	0.99	0.65	0.66		1.2344e-09	9.4641e-11	0.4372	0.1755	0.6543	0.3588	0.0003	3.8586e-05	3.9643e-08	4.1953e-09	3.3539e-09	3.6845e-10	9.4302e-05	7.891e-06	0.7881	0.4625	0.0064	0.0007	0.0005	7.9083e-05		0.9298	0.2805	0.8862	0.5781	0.8798		81
	6414			glycine conjugate of C10H14O2 (1)*	LC/MS neg	62146					0.37	0.86	0.97	0.58	2.32	2.63	1.57	1.13	0.68	0.6		5.68e-13	6.5e-14	0.013	0.0107	0.3156	0.221	7.0014e-07	1.2435e-07	4.5085e-08	4.7573e-09	1.5986e-10	2.0407e-11	0.0005	3.5943e-05	0.0197	0.0603	7.6591e-05	1.1418e-05	2.681e-06	5.8079e-07		1.1818	0.4361	1.0137	0.6846	1.149		96
	6418			metabolonic lactone sulfate	LC/MS neg	63153					0.48	0.95	1.02	0.77	1.99	2.14	1.62	1.08	0.81	0.75		1.2367e-11	1.201e-12	0.0185	0.0144	0.6435	0.3552	9.2575e-07	1.6136e-07	2.7424e-10	3.6438e-11	1.051e-12	1.74e-13	1.9645e-09	2.4466e-10	0.0103	0.0446	8.534e-07	1.6242e-07	1.0705e-08	3.2588e-09		1.1994	0.5721	1.1374	0.9254	1.2265		93
	6419			pentose acid*	LC/MS polar	63264	C00803	HMDB0000892	7991		1.56	0.95	0.99	0.82	0.61	0.63	0.53	1.04	0.87	0.83		0.0002	7.6235e-06	0.8781	0.2894	0.2618	0.1955	0.0958	0.0089	2.1143e-06	1.9493e-07	1.6493e-05	1.3541e-06	6.0107e-07	6.057e-08	0.1142	0.1738	0.0791	0.0078	0.003	0.0004		0.8932	1.3933	0.8444	0.7352	0.8823		70
	6424			carnitine of C10H14O2 (5)*	LC/MS neg	63650					0.36	0.81	0.84	0.62	2.26	2.37	1.73	1.05	0.77	0.73		2.3599e-11	2.234e-12	0.0002	0.0003	0.0034	0.0056	7.9687e-07	1.4046e-07	2.0803e-08	2.2748e-09	4.5116e-09	4.8802e-10	2.0749e-05	1.8396e-06	0.4172	0.3328	0.0005	7.0187e-05	0.0001	2.1328e-05		1.0647	0.3798	0.8588	0.6586	0.8996		93
	6426			branched-chain, straight-chain, or cyclopropyl 10:1 fatty acid (1)*	LC/MS neg	63615					0.57	1.05	1	0.72	1.85	1.76	1.26	0.95	0.68	0.71		1.9789e-09	1.4726e-10	0.4059	0.1664	0.7533	0.3926	3.3325e-06	5.3174e-07	6.8181e-10	8.5115e-11	3.6944e-09	4.0404e-10	0.0003	2.097e-05	0.4582	0.3495	1.8995e-06	3.4451e-07	4.8585e-06	1.0182e-06		1.2724	0.7247	1.342	0.9099	1.2737		100
	6429			branched-chain, straight-chain, or cyclopropyl 12:1 fatty acid*	LC/MS neg	63683					0.55	0.95	0.97	0.81	1.72	1.76	1.48	1.02	0.86	0.84		1.8258e-08	1.2467e-09	0.8671	0.2875	0.489	0.2984	0.4273	0.0352	9.2784e-06	8.051e-07	1.4588e-07	1.3763e-08	0.0002	1.5429e-05	0.1647	0.2126	0.2781	0.0243	0.0019	0.0003		1.2772	0.7055	1.2129	1.0408	1.2429		96
	6439			bilirubin degradation product, C16H18N2O5 (1)**	LC/MS neg	64403					0.74	0.63	0.73	0.38	0.85	0.99	0.52	1.17	0.62	0.53		0.0085	0.0004	0.0004	0.0005	0.0007	0.0013	4.8515e-08	1.0351e-08	0.2225	0.014	0.863	0.0486	0.0004	3.417e-05	0.0449	0.1016	1.0332e-06	1.9321e-07	1.2089e-06	2.699e-07		1.2933	0.9541	0.8084	0.4979	0.9478		100
	6440			bilirubin degradation product, C16H18N2O5 (2)**	LC/MS neg	64404					0.41	0.59	0.67	0.35	1.43	1.63	0.85	1.14	0.59	0.52		1.5662e-10	1.3332e-11	3.8805e-06	7.8779e-06	1.1473e-06	3.5096e-06	6.4075e-09	1.5533e-09	0.0109	0.0008	0.0002	1.1884e-05	0.1771	0.0103	0.0572	0.1211	8.1597e-08	1.8403e-08	5.9665e-07	1.4012e-07		1.4675	0.6014	0.8627	0.5112	0.9806		100
	6441			bilirubin degradation product, C17H18N2O4 (1)**	LC/MS neg	64409					1.16	1.07	1.2	0.51	0.92	1.04	0.44	1.12	0.47	0.42		0.422	0.0159	0.5246	0.2019	0.0186	0.0241	4.715e-12	2.484e-12	0.7976	0.0466	0.3434	0.0202	2.2367e-07	2.3281e-08	0.0864	0.1506	3.8209e-11	1.5269e-11	2.86e-13	2.03e-13		0.9888	1.1479	1.0602	0.5013	1.1909		100
	6442			bilirubin degradation product, C17H18N2O4 (2)**	LC/MS neg	64407					0.87	0.96	1.14	0.55	1.1	1.3	0.63	1.19	0.57	0.48		0.018	0.0008	0.305	0.1372	0.1128	0.1062	1.1197e-10	3.9994e-11	0.1893	0.012	0.0038	0.0003	0.0011	8.2899e-05	0.0163	0.0558	2.0654e-09	6.0457e-10	3.96e-12	2.241e-12		1.0557	0.9216	1.0101	0.5767	1.2014		100
	6443			bilirubin degradation product, C17H18N2O4 (3)**	LC/MS neg	64408					0.65	0.93	1.1	0.54	1.44	1.69	0.83	1.18	0.58	0.49		3.2701e-06	1.8686e-07	0.1302	0.0713	0.2243	0.1756	6.409e-12	3.164e-12	0.0008	5.9408e-05	6.2019e-06	5.1879e-07	0.4406	0.0236	0.017	0.0565	5.3718e-10	1.7596e-10	4.77e-13	3.24e-13		1.0876	0.7067	1.0144	0.5846	1.1946		100
	6444			bilirubin degradation product, C17H20N2O5 (1)**	LC/MS neg	64405					0.94	0.62	0.86	0.3	0.66	0.91	0.32	1.38	0.48	0.35		0.9186	0.0335	0.0001	0.0002	0.0825	0.0836	1.961e-12	1.142e-12	0.0003	2.1219e-05	0.0872	0.0055	1.2802e-10	1.8667e-11	0.0176	0.0571	7.8568e-09	2.0787e-09	1.1363e-09	3.9559e-10		1.3577	1.2707	0.8391	0.402	1.1614		100
	6445			bilirubin degradation product, C17H20N2O5 (2)**	LC/MS neg	64406					0.86	0.68	0.92	0.33	0.79	1.07	0.38	1.36	0.48	0.35		0.419	0.0158	0.0004	0.0005	0.1847	0.1529	1.477e-12	8.87e-13	0.0123	0.0009	0.6637	0.038	1.9935e-09	2.4731e-10	0.011	0.0467	1.1133e-08	2.8744e-09	2.1257e-10	8.5603e-11		1.3135	1.1278	0.891	0.4274	1.2106		100
	6446			bilirubin degradation product, C16H18N2O5 (3)**	LC/MS neg	64414					0.87	0.6	0.65	0.41	0.69	0.75	0.47	1.07	0.67	0.63		0.1668	0.0066	6.5297e-05	0.0001	4.7185e-05	0.0001	2.083e-07	4.0087e-08	0.0389	0.0026	0.0692	0.0044	0.0007	5.2599e-05	0.6586	0.4243	5.336e-05	8.209e-06	0.0013	0.0002		1.3017	1.1297	0.7848	0.5282	0.8424		100
	6447			bilirubin degradation product, C16H18N2O5 (4)**	LC/MS neg	64415					0.47	0.6	0.66	0.34	1.28	1.42	0.73	1.11	0.57	0.51		2.6798e-09	1.9653e-10	1.2102e-05	2.2687e-05	1.4443e-06	4.3641e-06	1.0807e-09	3.1552e-10	0.0394	0.0027	0.0019	0.0001	0.0396	0.0025	0.2075	0.2401	7.8474e-10	2.5276e-10	1.2852e-07	3.4284e-08		1.4364	0.6702	0.8563	0.4905	0.9543		100
	6448			glutamine_degradant*	LC/MS pos early	46225					0.55	0.95	0.95	0.94	1.73	1.74	1.72	1	0.99	0.99		0	0	0.0002	0.0003	0.0002	0.0005	0.0005	6.1298e-05	0	0	0	0	0	0	0.6063	0.4037	0.5937	0.0485	0.4311	0.0471		1.3769	0.7545	1.308	1.2958	1.3144		100
[truncated: 4 more columns]
