# Supplementary material for: Global biochemical analysis of plasma, serum and whole blood collected using various anticoagulant additives
Source: PLoS One. 2021 Apr 8;16(4):e0249797. doi: 10.1371/journal.pone.0249797 (PMC8031419; doi:10.1371/journal.pone.0249797)
Supplement: S3 Table — Metabolites considered for analysis required at least 50% fill (50% of samples for that matrix type needed to have metabolite detected). (XLSX) [file pone.0249797.s005.xlsx]

## Sheet: Pearson_Correlation
S3 Table. Correlation analysis for biochemicals across the 5 sample matrices
Metabolites considered for analysis required at least 50% fill (50% of samples for that matrix type needed to have metabolite detected)
BIOCHEMICAL	COMP_ID	LIB_ID	EDTA Plasma / EDTA Whole Blood	EDTA Plasma / Litium Heparin Plasma	EDTA Plasma / Serum	EDTA Plasma / Sodium Citrate Plasma	EDTA Whole blood / Lithium Heparin Plasma	EDTA Whole blood / Serum	EDTA Whole blood / Sodium Citrate Plasma	Lithium Heparin Plasma / Serum	Lithium Heparin Plasma / Sodium Citrate Plasma	Serum / Sodium Citrate Plasma
(14 or 15)-methylpalmitate (a17:0 or i17:0)	38768	LC Neg	0.654678	0.860195	0.733409	0.62671	0.601818	0.514367	0.433843	0.907805	0.671341	0.612678
(16 or 17)-methylstearate (a19:0 or i19:0)	38296	LC Neg	0.56968	0.723317	0.598059	0.646686	0.48183	0.440527	0.405389	0.76095	0.645102	0.561841
(2 or 3)-decenoate (10:1n7 or n8)	63436	LC Neg	0.416121	0.639431	0.848035	0.807687	0.469248	0.422752	0.37962	0.641387	0.590493	0.693903
(N(1) + N(8))-acetylspermidine	57814	LC Pos Polar	0.798844	0.933572	0.956021	0.965047	0.791054	0.78778	0.776246	0.924033	0.947342	0.926212
(R)-3-hydroxybutyrylcarnitine	43264	LC Pos Polar	0.548239	0.961725	0.96787	0.958187	0.547965	0.540546	0.563963	0.98131	0.966407	0.9721
(S)-3-hydroxybutyrylcarnitine	52984	LC Pos Polar	0.0242818	0.92486	0.865018	0.798765	-0.1954	-0.337171	0.165234	0.902201	0.762162	0.67666
1,2-dilinoleoyl-GPC (18:2/18:2)	52603	LC Pos Lipid	0.894682	0.969726	0.9779	0.961798	0.873798	0.897171	0.936845	0.98112	0.955584	0.970366
1,2-dilinoleoyl-GPE (18:2/18:2)*	53174	LC Pos Lipid	0.466624	0.766664	0.787783	0.845941	0.339519	0.228041	0.533626	0.877274	0.729612	0.698654
1,2-dipalmitoyl-GPC (16:0/16:0)	19130	LC Pos Lipid	0.49337	0.848177	0.872872	0.832751	0.541634	0.386369	0.556157	0.873175	0.835346	0.818487
1,3-dimethylurate	32391	LC Neg	0.889126	0.956589	0.870764	0.907791	0.92296	0.679168	0.907134	0.830809	0.947816	0.760845
1,5-anhydroglucitol (1,5-AG)	20675	LC Neg	0.973082	0.992822	0.994062	0.992747	0.975504	0.963309	0.974684	0.99272	0.99443	0.991421
1,7-dimethylurate	34400	LC Neg	0.96508	0.980235	0.98453	0.90058	0.913648	0.921722	0.835384	0.994198	0.937958	0.938251
1-(1-enyl-oleoyl)-2-docosahexaenoyl-GPC (P-18:1/22:6)*	62084	LC Pos Lipid	0.939284	0.964794	0.974175	0.976939	0.951801	0.936924	0.959432	0.961615	0.980461	0.977286
1-(1-enyl-oleoyl)-2-docosahexaenoyl-GPE (P-18:1/22:6)*	55037	LC Pos Lipid	0.674738	0.970952	0.952466	0.918928	0.692044	0.675542	0.685481	0.952053	0.927032	0.931823
1-(1-enyl-oleoyl)-2-linoleoyl-GPC (P-18:1/18:2)*	57665	LC Pos Lipid	0.793404	0.86858	0.796236	0.799717	0.763741	0.861673	0.815408	0.882031	0.847919	0.860938
1-(1-enyl-oleoyl)-2-linoleoyl-GPE (P-18:1/18:2)*	54999	LC Pos Lipid	0.514692	0.890104	0.851914	0.91649	0.593698	0.591473	0.587687	0.904769	0.879235	0.938517
1-(1-enyl-oleoyl)-GPC (P-18:1)*	52701	LC Pos Lipid	0.744848	0.655914	0.758311	0.851877	0.404807	0.555509	0.631548	0.86171	0.751243	0.770316
1-(1-enyl-oleoyl)-GPE (P-18:1)*	44621	LC Pos Lipid	0.281397	0.626449	0.712324	0.747354	-0.0374464	0.0142521	0.155605	0.883167	0.625508	0.671942
1-(1-enyl-palmitoyl)-2-arachidonoyl-GPC (P-16:0/20:4)*	52689	LC Pos Lipid	0.963099	0.976003	0.974937	0.958642	0.949599	0.947764	0.946014	0.986984	0.94736	0.944164
1-(1-enyl-palmitoyl)-2-arachidonoyl-GPE (P-16:0/20:4)*	52673	LC Pos Lipid	0.361995	0.964316	0.967059	0.945112	0.301327	0.340596	0.236705	0.969473	0.950401	0.944944
1-(1-enyl-palmitoyl)-2-dihomo-linolenoyl-GPC (P-16:0/20:3)*	52714	LC Pos Lipid	0.91947	0.878565	0.913778	0.903456	0.942277	0.933496	0.946856	0.967944	0.958405	0.950963
1-(1-enyl-palmitoyl)-2-docosahexaenoyl-GPC (P-16:0/22:6)*	52630	LC Pos Lipid	0.931244	0.959341	0.981391	0.975579	0.937141	0.937349	0.939013	0.97135	0.973457	0.974366
1-(1-enyl-palmitoyl)-2-docosahexaenoyl-GPE (P-16:0/22:6)*	52672	LC Pos Lipid	0.591566	0.972876	0.962375	0.902539	0.619024	0.576257	0.609641	0.966477	0.912431	0.926582
1-(1-enyl-palmitoyl)-2-linoleoyl-GPC (P-16:0/18:2)*	52682	LC Pos Lipid	0.938064	0.969414	0.97065	0.963084	0.937391	0.942905	0.964414	0.979452	0.969118	0.975557
1-(1-enyl-palmitoyl)-2-linoleoyl-GPE (P-16:0/18:2)*	52677	LC Pos Lipid	0.755147	0.954531	0.966473	0.947324	0.735049	0.711391	0.76655	0.957156	0.935101	0.925129
1-(1-enyl-palmitoyl)-2-myristoyl-GPC (P-16:0/14:0)*	52715	LC Pos Lipid	0.81244	0.951067	0.907768	0.902321	0.78649	0.835712	0.850732	0.93606	0.885955	0.8691
1-(1-enyl-palmitoyl)-2-oleoyl-GPC (P-16:0/18:1)*	52478	LC Pos Lipid	0.794962	0.969192	0.943908	0.962157	0.80015	0.794146	0.834031	0.973435	0.978528	0.967921
1-(1-enyl-palmitoyl)-2-oleoyl-GPE (P-16:0/18:1)*	52477	LC Pos Lipid	-0.0222375	0.936134	0.935389	0.905489	0.0286079	-0.0411819	0.0791934	0.952327	0.933983	0.910634
1-(1-enyl-palmitoyl)-2-palmitoleoyl-GPC (P-16:0/16:1)*	52713	LC Pos Lipid	0.915157	0.958165	0.970953	0.916576	0.928444	0.934247	0.957875	0.977377	0.946042	0.938555
1-(1-enyl-palmitoyl)-2-palmitoyl-GPC (P-16:0/16:0)*	52716	LC Pos Lipid	0.892632	0.961721	0.941911	0.95768	0.89095	0.900251	0.930725	0.968921	0.969189	0.968026
1-(1-enyl-palmitoyl)-GPC (P-16:0)*	52474	LC Pos Lipid	0.843609	0.68036	0.807156	0.848732	0.435604	0.59303	0.723353	0.899658	0.79725	0.837041
1-(1-enyl-palmitoyl)-GPE (P-16:0)*	39270	LC Pos Lipid	0.414102	0.451501	0.530023	0.610393	-0.0897795	-0.0302667	0.146324	0.885156	0.641498	0.613714
1-(1-enyl-stearoyl)-2-arachidonoyl-GPC (P-18:0/20:4)	52613	LC Pos Lipid	0.920908	0.958168	0.967588	0.945864	0.932127	0.930707	0.954148	0.976032	0.953909	0.943526
1-(1-enyl-stearoyl)-2-arachidonoyl-GPE (P-18:0/20:4)*	52475	LC Pos Lipid	0.284477	0.949523	0.982178	0.936491	0.292759	0.328201	0.261612	0.980386	0.960302	0.954173
1-(1-enyl-stearoyl)-2-dihomo-linolenoyl-GPE (P-18:0/20:3)*	57343	LC Pos Lipid	0.389307	0.86984	0.930019	0.910823	0.239928	0.3389	0.325378	0.927902	0.900451	0.927186
1-(1-enyl-stearoyl)-2-docosahexaenoyl-GPC (P-18:0/22:6)*	52704	LC Pos Lipid	0.909071	0.942496	0.963093	0.965526	0.946706	0.950639	0.946366	0.974737	0.977747	0.980461
1-(1-enyl-stearoyl)-2-docosahexaenoyl-GPE (P-18:0/22:6)*	52476	LC Pos Lipid	0.536011	0.954342	0.956492	0.915122	0.567682	0.516734	0.537413	0.948994	0.917969	0.912763
1-(1-enyl-stearoyl)-2-docosapentaenoyl-GPE (P-18:0/22:5n3)*	57342	LC Pos Lipid	0.14109	0.843047	0.925629	0.838379	-0.006526	0.0709001	0.00757366	0.958892	0.928161	0.917623
1-(1-enyl-stearoyl)-2-linoleoyl-GPC (P-18:0/18:2)*	52712	LC Pos Lipid	0.914194	0.960962	0.938875	0.944673	0.932886	0.928611	0.954527	0.972355	0.974043	0.973454
1-(1-enyl-stearoyl)-2-linoleoyl-GPE (P-18:0/18:2)*	52748	LC Pos Lipid	0.318852	0.937834	0.948425	0.909265	0.377722	0.314738	0.392708	0.962589	0.934133	0.936402
1-(1-enyl-stearoyl)-2-oleoyl-GPC (P-18:0/18:1)	52612	LC Pos Lipid	0.425759	0.90639	0.917172	0.879523	0.337959	0.452814	0.423239	0.961584	0.937168	0.947202
1-(1-enyl-stearoyl)-2-oleoyl-GPE (P-18:0/18:1)	52614	LC Pos Lipid	-0.210151	0.907105	0.946705	0.862015	-0.146351	-0.238388	-0.164078	0.922224	0.902913	0.904227
1-(1-enyl-stearoyl)-GPC (P-18:0)*	52702	LC Pos Lipid	0.801661	0.76773	0.86857	0.832954	0.543627	0.670659	0.766178	0.937228	0.811069	0.847866
1-(1-enyl-stearoyl)-GPE (P-18:0)*	39271	LC Pos Lipid	0.623304	0.673706	0.764306	0.821169	0.216554	0.24364	0.443203	0.89591	0.732906	0.771931
1-(14 or 15-methyl)palmitoyl-GPC (a17:0 or i17:0)*	62782	LC Neg	0.32268	0.200741	0.486234	0.315657	0.555736	0.182469	0.425544	0.527573	0.533619	0.297301
1-adrenoyl-GPC (22:4)*	52698	LC Pos Lipid	0.534877	0.713338	0.753351	0.776406	0.284211	0.291942	0.645487	0.926624	0.740167	0.773362
1-adrenoyl-GPE (22:4)*	57468	LC Neg	0.275967	0.246484	0.316298	0.272473	0.020186	-0.0697501	0.0775659	0.839019	0.824184	0.738211
1-arachidonoyl-GPC (20:4n6)*	33228	LC Pos Lipid	0.756938	0.491763	0.637859	0.810623	0.15561	0.312752	0.620126	0.905894	0.613823	0.691779
1-arachidonoyl-GPE (20:4n6)*	35186	LC Pos Lipid	0.439541	0.839487	0.893913	0.927702	0.186563	0.229448	0.327706	0.918344	0.918099	0.938681
1-arachidonoyl-GPI (20:4)*	34214	LC Neg	0.19572	0.413716	0.309359	0.32135	0.256215	0.287236	0.0527553	0.880704	0.674854	0.520076
1-arachidonylglycerol (20:4)	34397	LC Neg	0.417586	0.437412	0.470784	-0.0286525	0.335843	0.418579	0.0437322	0.66051	0.435067	0.363691
1-arachidoyl-2-arachidonoyl-GPC (20:0/20:4)*	55062	LC Pos Lipid	0.0953372	0.678579	0.797927	0.626694	0.091879	0.0653415	0.184131	0.792711	0.673854	0.716787
1-arachidoyl-GPC (20:0)	45456	LC Pos Lipid	0.858291	0.911871	0.931905	0.904583	0.767435	0.814518	0.830336	0.942284	0.910076	0.910423
1-behenoyl-GPC (22:0)	39792	LC Pos Lipid	0.871867	0.78025	0.874649	0.898553	0.843639	0.775022	0.767452	0.861495	0.713354	0.839422
1-carboxyethylphenylalanine	62566	LC Neg	0.941252	0.98292	0.974614	0.968042	0.944624	0.931551	0.917138	0.982264	0.973776	0.967491
1-dihomo-linolenoyl-GPC (20:3n3 or 6)*	33821	LC Pos Lipid	0.791149	0.629415	0.721385	0.804854	0.254251	0.366995	0.614531	0.935071	0.772995	0.760349
1-dihomo-linolenoyl-GPE (20:3n3 or 6)*	44630	LC Pos Lipid	0.698791	0.835512	0.735383	0.817662	0.730404	0.533636	0.644635	0.716388	0.798861	0.724531
1-dihomo-linoleoyl-GPC (20:2)*	33871	LC Pos Lipid	0.78968	0.501364	0.631703	0.737586	0.173096	0.314159	0.67	0.819842	0.627611	0.682295
1-docosahexaenoyl-GPC (22:6)*	33822	LC Pos Lipid	0.78647	0.879171	0.920326	0.913656	0.632401	0.706615	0.748709	0.954989	0.904896	0.90522
1-docosahexaenoyl-GPE (22:6)*	44633	LC Pos Lipid	0.745985	0.881746	0.925544	0.908684	0.847387	0.789695	0.789209	0.972743	0.921928	0.933827
1-docosapentaenoyl-GPC (22:5n3)*	37231	LC Pos Lipid	0.621627	0.843898	0.853924	0.919931	0.3105	0.284679	0.658605	0.942483	0.823169	0.81648
1-docosapentaenoyl-GPC (22:5n6)*	45675	LC Pos Lipid	0.790031	0.641606	0.760062	0.809316	0.365724	0.533049	0.622965	0.922556	0.857507	0.901924
1-eicosapentaenoyl-GPC (20:5)*	44563	LC Pos Lipid	0.972381	0.975343	0.992061	0.979364	0.942905	0.955026	0.967306	0.991137	0.987975	0.983767
1-eicosapentaenoyl-GPE (20:5)*	47888	LC Pos Lipid	0.898682	0.98365	0.989687	0.990098	0.882107	0.903834	0.906425	0.992561	0.990846	0.988731
1-eicosenoyl-GPC (20:1)*	44560	LC Pos Lipid	0.856272	0.754992	0.809414	0.925062	0.504045	0.579929	0.791088	0.945974	0.842727	0.866083
1-eicosenoyl-GPE (20:1)*	62352	LC Neg	0.0442734	0.123675	0.16498	0.383045	0.265903	0.36502	0.304764	0.861881	0.521149	0.506022
1-erucoyl-GPC (22:1)*	55070	LC Pos Lipid	0.924635	0.948283	0.94546	0.921844	0.905692	0.904311	0.93917	0.96727	0.972815	0.950137
1-lignoceroyl-GPC (24:0)	49617	LC Pos Lipid	0.767521	0.839735	0.809389	0.668248	0.721506	0.755376	0.640223	0.848859	0.71272	0.756489
1-linolenoyl-GPC (18:3)*	45951	LC Pos Lipid	0.925192	0.830111	0.911428	0.912076	0.708789	0.80394	0.881159	0.955025	0.895658	0.899461
1-linolenoyl-GPE (18:3)*	57509	LC Pos Lipid	0.771114	0.931972	0.955761	0.925222	0.761012	0.813025	0.818549	0.94359	0.945523	0.945198
1-linoleoyl-2-arachidonoyl-GPC (18:2/20:4n6)*	52710	LC Pos Lipid	0.860904	0.939246	0.947578	0.934601	0.809517	0.8238	0.883906	0.958307	0.930739	0.925799
1-linoleoyl-2-arachidonoyl-GPE (18:2/20:4)*	53189	LC Pos Lipid	0.0652353	0.875603	0.920926	0.897675	0.112254	0.00663139	0.0783627	0.887587	0.919208	0.912941
1-linoleoyl-2-docosahexaenoyl-GPC (18:2/22:6)*	53199	LC Pos Lipid	0.888944	0.905448	0.924291	0.87682	0.795159	0.839713	0.769552	0.965958	0.930222	0.915659
1-linoleoyl-2-linolenoyl-GPC (18:2/18:3)*	53176	LC Pos Lipid	0.926241	0.966974	0.967572	0.930328	0.930277	0.911118	0.935308	0.970336	0.969673	0.947663
1-linoleoyl-GPA (18:2)*	52690	LC Neg	0.550857	-0.0356124	0.0134201	-0.296348	0.105002	0.16502	-0.1351	0.679752	0.412026	0.140722
1-linoleoyl-GPC (18:2)	34419	LC Pos Lipid	0.865553	0.715468	0.818542	0.926016	0.380183	0.522779	0.788345	0.938623	0.763764	0.843001
1-linoleoyl-GPE (18:2)*	36600	LC Pos Lipid	0.902995	0.915021	0.961294	0.939351	0.822488	0.850162	0.883822	0.966272	0.943189	0.948375
1-linoleoyl-GPG (18:2)*	54885	LC Neg	0.523405	0.721507	0.64629	0.609708	0.717011	0.529163	0.667229	0.853225	0.858216	0.731679
1-linoleoyl-GPI (18:2)*	36594	LC Neg	0.554738	0.809816	0.803291	0.730538	0.511321	0.604181	0.524497	0.937424	0.876419	0.829152
1-linoleoylglycerol (18:2)	27447	LC Neg	0.534466	0.508292	0.493956	-0.114238	-0.0404119	-0.0993778	-0.494133	0.759487	0.436487	0.507953
1-margaroyl-2-arachidonoyl-GPC (17:0/20:4)*	53193	LC Pos Lipid	0.852377	0.922906	0.930532	0.921353	0.825513	0.828562	0.92572	0.950333	0.916984	0.892892
1-margaroyl-2-docosahexaenoyl-GPC (17:0/22:6)*	53198	LC Pos Lipid	0.801298	0.930043	0.827815	0.746435	0.816807	0.918835	0.964502	0.845486	0.773123	0.845197
1-margaroyl-2-linoleoyl-GPC (17:0/18:2)*	52500	LC Pos Lipid	0.677	0.86658	0.913098	0.901002	0.635102	0.66291	0.652558	0.906357	0.917523	0.905244
1-margaroyl-2-oleoyl-GPC (17:0/18:1)*	52499	LC Pos Lipid	0.5745	0.880727	0.8731	0.827733	0.534297	0.640592	0.594429	0.905475	0.86111	0.896189
1-margaroyl-GPC (17:0)	44682	LC Pos Lipid	0.870155	0.772838	0.873719	0.872731	0.660908	0.770802	0.819582	0.940408	0.894924	0.917838
1-margaroyl-GPE (17:0)*	37419	LC Neg	0.195033	0.275089	0.453428	0.0883932	-0.0996968	-0.0573267	0.273133	0.661911	0.225813	0.139899
1-methyl-4-imidazoleacetate	32350	LC Pos Polar	0.997771	0.99713	0.997989	0.996933	0.994486	0.995289	0.994524	0.999274	0.998244	0.998407
1-methyl-5-imidazoleacetate	62946	LC Pos Polar	0.994264	0.985396	0.993616	0.988821	0.982593	0.984434	0.982649	0.98481	0.995913	0.992916
1-methyl-5-imidazolelactate	64596	LC Neg	0.988726	0.984909	0.984442	0.937581	0.976977	0.971932	0.911863	0.995384	0.945021	0.947644
1-methylhistidine	30460	LC Pos Polar	0.695823	0.458105	0.687767	0.64965	0.617676	0.772409	0.670047	0.774979	0.587319	0.685358
1-methylnicotinamide	27665	LC Pos Polar	0.89237	0.976482	0.98583	0.988153	0.881878	0.866652	0.885179	0.98399	0.985615	0.989098
1-methylxanthine	34389	LC Neg	0.983295	0.960804	0.922958	0.952951	0.960243	0.933448	0.941876	0.935433	0.948298	0.941791
1-myristoyl-2-arachidonoyl-GPC (14:0/20:4)*	53195	LC Pos Lipid	0.929172	0.950217	0.974662	0.963607	0.882836	0.888979	0.930794	0.971926	0.956862	0.957015
1-myristoyl-2-docosahexaenoyl-GPC (14:0/22:6)*	53196	LC Pos Lipid	0.92176	0.896015	0.902311	0.870928	0.892866	0.886164	0.881815	0.923088	0.900912	0.894186
1-myristoyl-2-linoleoyl-GPC (14:0/18:2)*	52707	LC Pos Lipid	0.881631	0.980482	0.980745	0.972107	0.884453	0.865337	0.917443	0.978668	0.978388	0.97012
1-myristoyl-2-palmitoleoyl-GPC (14:0/16:1)*	55003	LC Pos Lipid	0.959029	0.979552	0.983653	0.971364	0.951221	0.941176	0.972949	0.977295	0.976533	0.963436
1-myristoyl-2-palmitoyl-GPC (14:0/16:0)	19258	LC Pos Lipid	0.922168	0.979365	0.966922	0.975516	0.90195	0.874404	0.934615	0.976016	0.96038	0.952959
1-myristoyl-GPC (14:0)	45453	LC Pos Lipid	0.884325	0.842592	0.936879	0.876074	0.743828	0.821952	0.835682	0.949718	0.915366	0.895484
1-myristoylglycerol (14:0)	35625	LC Neg	0.174156	0.0978312	0.18753	-0.162529	0.0985168	-0.179976	0.0165089	0.450348	0.483021	0.294377
1-nervonoyl-GPC (24:1n9)*	55071	LC Pos Lipid	0.771559	0.844689	0.781434	0.768485	0.76157	0.616166	0.724282	0.775512	0.941059	0.795414
1-nonadecanoyl-GPC (19:0)	47087	LC Pos Lipid	0.884978	0.878425	0.944473	0.937643	0.776078	0.858008	0.889884	0.940611	0.937241	0.947287
1-nonadecenoyl-GPC (19:1)*	62429	LC Pos Lipid	0.864603	0.755697	0.861777	0.908678	0.621039	0.711614	0.817453	0.888036	0.800349	0.828916
1-oleoyl-2-arachidonoyl-GPE (18:1/20:4)*	55041	LC Pos Lipid	0.151106	0.951353	0.955473	0.968723	0.149641	0.192117	0.145444	0.972337	0.969992	0.950241
1-oleoyl-2-dihomo-linolenoyl-GPC (18:1/20:3)*	52705	LC Pos Lipid	0.777583	0.935193	0.76339	0.926179	0.816413	0.68201	0.885373	0.786142	0.953671	0.824623
1-oleoyl-2-dihomo-linoleoyl-GPC (18:1/20:2)*	53183	LC Pos Lipid	0.646136	0.725966	0.804134	0.778373	0.578076	0.751557	0.811608	0.764046	0.774531	0.726871
1-oleoyl-2-docosahexaenoyl-GPC (18:1/22:6)*	52697	LC Pos Lipid	0.80398	0.92419	0.942818	0.915775	0.78315	0.779107	0.883059	0.890132	0.910469	0.881065
1-oleoyl-2-linoleoyl-GPE (18:1/18:2)*	52687	LC Pos Lipid	-0.0134801	0.99045	0.981774	0.968727	-0.00373332	-0.0254636	0.0188668	0.980442	0.977896	0.936699
1-oleoyl-GPC (18:1)	48258	LC Pos Lipid	0.868556	0.763497	0.849434	0.932043	0.498138	0.629097	0.848804	0.933664	0.805693	0.86555
1-oleoyl-GPE (18:1)	35628	LC Pos Lipid	0.663548	0.937795	0.961501	0.940473	0.624917	0.597941	0.712253	0.983645	0.957009	0.958863
1-oleoyl-GPI (18:1)	36602	LC Neg	0.46163	0.571819	0.60372	0.44438	0.353726	0.537658	0.329049	0.842554	0.759101	0.691823
1-oleoylglycerol (18:1)	21184	LC Neg	0.508985	0.763976	0.772212	0.505882	0.172175	0.21001	0.0726342	0.94473	0.850099	0.83015
1-oleyl-2-linoleoyl-GPC (O-18:1/18:2)*	57722	LC Pos Lipid	0.948855	0.967027	0.968247	0.96237	0.935688	0.955346	0.973631	0.974286	0.960423	0.961113
1-palmitoleoyl-2-linolenoyl-GPC (16:1/18:3)*	53180	LC Pos Lipid	0.891521	0.916331	0.937654	0.919963	0.831805	0.842027	0.876672	0.914829	0.938981	0.902719
1-palmitoleoyl-GPC (16:1)*	33230	LC Pos Lipid	0.887746	0.774563	0.893965	0.888834	0.598656	0.750486	0.777537	0.943594	0.866459	0.896236
1-palmitoleoyl-GPE (16:1)*	34565	LC Pos Lipid	0.788657	0.920463	0.833152	0.91341	0.823352	0.770662	0.799372	0.866331	0.958129	0.900472
1-palmitoyl-2-adrenoyl-GPC (16:0/22:4)*	52706	LC Pos Lipid	0.781035	0.959341	0.920223	0.92993	0.791366	0.759835	0.796241	0.928175	0.958448	0.894947
1-palmitoyl-2-arachidonoyl-GPC (16:0/20:4n6)	52462	LC Pos Lipid	0.825732	0.932506	0.943353	0.938373	0.797325	0.771025	0.84514	0.954194	0.901522	0.896807
1-palmitoyl-2-arachidonoyl-GPE (16:0/20:4)*	52464	LC Pos Lipid	0.404997	0.980584	0.969962	0.971505	0.392037	0.411157	0.373567	0.981464	0.985366	0.967659
1-palmitoyl-2-arachidonoyl-GPI (16:0/20:4)*	52467	LC Pos Lipid	0.421003	0.645195	0.853346	0.76737	0.765272	0.582766	0.600647	0.836224	0.77536	0.821111
1-palmitoyl-2-docosahexaenoyl-GPC (16:0/22:6)	52610	LC Pos Lipid	0.869976	0.952295	0.950499	0.949339	0.889563	0.834402	0.918934	0.951425	0.949769	0.917979
1-palmitoyl-2-docosahexaenoyl-GPE (16:0/22:6)*	52465	LC Pos Lipid	0.759911	0.986155	0.981252	0.989789	0.783209	0.771234	0.762135	0.992728	0.986488	0.983519
1-palmitoyl-2-eicosapentaenoyl-GPC (16:0/20:5)*	52463	LC Pos Lipid	0.982826	0.988008	0.987955	0.992479	0.980933	0.97143	0.986113	0.985456	0.992508	0.984719
1-palmitoyl-2-eicosapentaenoyl-GPE (16:0/20:5)*	53190	LC Pos Lipid	0.860499	0.98265	0.979186	0.979656	0.864693	0.86251	0.851132	0.982921	0.985555	0.980039
1-palmitoyl-2-linoleoyl-GPC (16:0/18:2)	42446	LC Pos Lipid	0.738552	0.856344	0.832981	0.76649	0.709958	0.659762	0.777483	0.887075	0.79918	0.756742
1-palmitoyl-2-linoleoyl-GPE (16:0/18:2)	42449	LC Pos Lipid	0.476096	0.990225	0.987648	0.97765	0.472717	0.4688	0.487447	0.988951	0.985637	0.970162
1-palmitoyl-2-linoleoyl-GPI (16:0/18:2)	52450	Polar	0.855686	0.936978	0.949401	0.93439	0.869083	0.840949	0.803614	0.968212	0.958858	0.967629
1-palmitoyl-2-oleoyl-GPC (16:0/18:1)	52461	LC Pos Lipid	0.843745	0.947751	0.925832	0.892629	0.83823	0.777529	0.88195	0.933515	0.903781	0.865965
1-palmitoyl-2-oleoyl-GPE (16:0/18:1)	19263	LC Pos Lipid	0.283901	0.976349	0.978743	0.977245	0.241302	0.246693	0.240385	0.982485	0.991231	0.973829
1-palmitoyl-2-oleoyl-GPI (16:0/18:1)*	52669	Polar	-0.132225	0.934573	0.935171	0.922679	-0.136119	-0.185524	-0.276325	0.975926	0.954414	0.953815
1-palmitoyl-2-palmitoleoyl-GPC (16:0/16:1)*	52470	LC Pos Lipid	0.976025	0.986723	0.971893	0.979803	0.960792	0.943209	0.98968	0.985661	0.969097	0.955096
1-palmitoyl-2-palmitoleoyl-GPE (16:0/16:1)*	52471	LC Pos Lipid	0.717487	0.957441	0.951953	0.971362	0.706055	0.676497	0.679548	0.97219	0.96082	0.938222
1-palmitoyl-2-pentadecanoyl-GPC (16:0/15:0)*	57757	LC Pos Lipid	0.564707	0.854322	0.894293	0.901086	0.657178	0.493535	0.655805	0.81941	0.883843	0.864401
1-palmitoyl-2-stearoyl-GPC (16:0/18:0)	52616	LC Pos Lipid	0.0781907	0.883441	0.909213	0.865275	0.0145479	0.0793748	0.168048	0.9166	0.876458	0.876858
1-palmitoyl-GPC (16:0)	33955	LC Pos Lipid	0.761839	0.690708	0.816163	0.892359	0.212105	0.413175	0.75342	0.917036	0.642822	0.796993
1-palmitoyl-GPE (16:0)	35631	LC Pos Lipid	0.594949	0.741179	0.793888	0.832023	0.454305	0.489214	0.69091	0.937278	0.845534	0.863048
1-palmitoyl-GPG (16:0)*	45970	LC Neg	0.232754	0.517665	0.502627	0.495864	0.651431	0.680847	0.716825	0.891763	0.856053	0.740133
1-palmitoyl-GPI (16:0)	35305	LC Neg	0.584405	0.758545	0.742828	0.626605	0.663258	0.709492	0.452711	0.941216	0.750008	0.651685
1-palmitoylglycerol (16:0)	21127	LC Neg	-0.190874	0.127646	0.553513	-0.0751819	0.233255	-0.105682	0.297841	0.0928629	0.165022	-0.06594
1-palmityl-2-arachidonoyl-GPC (O-16:0/20:4)*	52718	LC Pos Lipid	0.955442	0.968897	0.965197	0.957762	0.945985	0.94001	0.944771	0.976855	0.945508	0.938859
1-palmityl-2-dihomo-linolenoyl-GPC (O-16:0/20:3)*	57723	LC Pos Lipid	0.884455	0.942793	0.922389	0.9364	0.873249	0.879518	0.882424	0.954189	0.957789	0.974616
1-palmityl-2-linoleoyl-GPC (O-16:0/18:2)*	53175	LC Pos Lipid	0.962619	0.986464	0.986527	0.981925	0.969888	0.975124	0.986236	0.991628	0.98616	0.988897
1-palmityl-2-oleoyl-GPC (O-16:0/18:1)*	52717	LC Pos Lipid	0.620753	0.87452	0.89336	0.784623	0.464734	0.545375	0.471425	0.901106	0.779394	0.852222
1-palmityl-2-palmitoyl-GPC (O-16:0/16:0)*	57332	LC Pos Lipid	0.650533	0.941294	0.881633	0.914994	0.684607	0.64355	0.69335	0.946674	0.934402	0.909411
1-palmityl-2-stearoyl-GPC (O-16:0/18:0)*	55040	LC Pos Lipid	0.201621	0.839728	0.841329	0.721718	0.220094	0.276622	0.275829	0.922381	0.885843	0.884957
1-palmityl-GPC (O-16:0)	20458	LC Pos Lipid	0.802318	0.558558	0.665692	0.782342	0.30226	0.414304	0.680303	0.865298	0.740182	0.769812
1-palmityl-GPE (O-16:0)*	55007	LC Pos Lipid	0.585979	0.789427	0.822145	0.875335	0.389934	0.251263	0.544536	0.874984	0.719229	0.826955
1-pentadecanoyl-2-arachidonoyl-GPC (15:0/20:4)*	53194	LC Pos Lipid	0.898932	0.955919	0.957311	0.960851	0.926911	0.88503	0.937307	0.966328	0.96102	0.940563
1-pentadecanoyl-2-docosahexaenoyl-GPC (15:0/22:6)*	53197	LC Pos Lipid	0.926082	0.943329	0.925378	0.956654	0.931952	0.901627	0.928716	0.923806	0.952417	0.906987
1-pentadecanoyl-2-linoleoyl-GPC (15:0/18:2)*	52497	LC Pos Lipid	0.83149	0.903939	0.930103	0.928414	0.798998	0.764675	0.83076	0.9061	0.926859	0.932677
1-pentadecanoyl-GPC (15:0)*	37418	LC Pos Lipid	0.863734	0.709304	0.844648	0.88494	0.456291	0.666779	0.729835	0.906273	0.8545	0.905659
1-ribosyl-imidazoleacetate*	61868	LC Pos Polar	0.994538	0.992226	0.995982	0.995629	0.993728	0.992879	0.992376	0.994962	0.991302	0.993953
1-stearoyl-2-adrenoyl-GPC (18:0/22:4)*	55061	LC Pos Lipid	0.873049	0.943607	0.940858	0.917975	0.877533	0.855877	0.841269	0.925883	0.919769	0.957417
1-stearoyl-2-adrenoyl-GPE (18:0/22:4)*	57339	LC Pos Lipid	0.488535	0.931	0.938695	0.939652	0.443686	0.493874	0.407833	0.960408	0.951818	0.934059
1-stearoyl-2-arachidonoyl-GPC (18:0/20:4)	42450	LC Pos Lipid	0.879698	0.940948	0.952413	0.913427	0.859056	0.845418	0.862265	0.946813	0.89591	0.896594
1-stearoyl-2-arachidonoyl-GPE (18:0/20:4)	52447	LC Pos Lipid	0.351769	0.941652	0.950552	0.934297	0.332911	0.37682	0.307226	0.953341	0.966089	0.94121
1-stearoyl-2-arachidonoyl-GPI (18:0/20:4)	52449	LC Pos Lipid	0.255631	0.734125	0.796368	0.750144	0.398409	0.267151	0.101059	0.762862	0.788692	0.805531
1-stearoyl-2-dihomo-linolenoyl-GPC (18:0/20:3n3 or 6)*	52629	LC Pos Lipid	0.91269	0.938927	0.936917	0.949446	0.901465	0.915034	0.948515	0.958414	0.92817	0.942509
1-stearoyl-2-dihomo-linolenoyl-GPE (18:0/20:3n3 or 6)*	57336	LC Pos Lipid	0.16089	0.967121	0.946438	0.945788	0.120527	0.175338	0.0922809	0.962341	0.937035	0.933291
1-stearoyl-2-dihomo-linolenoyl-GPI (18:0/20:3n3 or 6)*	54984	LC Pos Lipid	0.472173	0.714701	0.798522	0.824507	0.626849	0.510275	0.554727	0.805878	0.84523	0.878653
1-stearoyl-2-docosahexaenoyl-GPC (18:0/22:6)	52611	LC Pos Lipid	0.92872	0.975916	0.956952	0.952346	0.929801	0.917146	0.962287	0.964681	0.943532	0.939222
1-stearoyl-2-docosahexaenoyl-GPE (18:0/22:6)*	52466	LC Pos Lipid	0.536332	0.977042	0.971084	0.96348	0.547786	0.486517	0.389512	0.985271	0.939189	0.936165
1-stearoyl-2-docosahexaenoyl-GPI (18:0/22:6)*	52668	LC Pos Lipid	0.776433	0.846398	0.856939	0.89372	0.796193	0.827256	0.72336	0.925548	0.833862	0.840024
1-stearoyl-2-docosapentaenoyl-GPC (18:0/22:5n3)*	52699	LC Pos Lipid	0.8823	0.853249	0.860436	0.7938	0.785094	0.872349	0.742067	0.817643	0.898152	0.825238
1-stearoyl-2-docosapentaenoyl-GPC (18:0/22:5n6)*	52700	LC Pos Lipid	0.924495	0.98327	0.966792	0.962417	0.923328	0.913488	0.938394	0.973279	0.979605	0.952806
1-stearoyl-2-docosapentaenoyl-GPE (18:0/22:5n3)*	57337	LC Pos Lipid	0.272861	0.920486	0.906068	0.89617	0.154104	0.219333	0.12898	0.937934	0.942532	0.916663
1-stearoyl-2-docosapentaenoyl-GPE (18:0/22:5n6)*	57338	LC Pos Lipid	0.702481	0.988602	0.994853	0.984888	0.688171	0.693575	0.663555	0.987679	0.99154	0.978596
1-stearoyl-2-linoleoyl-GPC (18:0/18:2)*	52452	LC Pos Lipid	0.815012	0.928444	0.91273	0.836545	0.823285	0.764675	0.870483	0.925115	0.865745	0.819438
1-stearoyl-2-linoleoyl-GPI (18:0/18:2)	52468	LC Pos Lipid	0.79644	0.926768	0.942229	0.940866	0.866011	0.849513	0.790487	0.922286	0.922643	0.895693
1-stearoyl-2-meadoyl-GPC (18:0/20:3n9)*	52738	LC Pos Lipid	0.620763	0.632449	0.737069	0.760528	0.667262	0.717867	0.693072	0.668163	0.722263	0.791168
1-stearoyl-2-oleoyl-GPC (18:0/18:1)	52438	LC Pos Lipid	0.621787	0.952895	0.958631	0.91036	0.589998	0.567515	0.70463	0.955358	0.947456	0.910822
1-stearoyl-2-oleoyl-GPE (18:0/18:1)	42448	LC Pos Lipid	0.06974	0.972278	0.970835	0.937455	-0.00451341	-0.00182593	0.00499246	0.977113	0.971576	0.933647
1-stearoyl-2-oleoyl-GPI (18:0/18:1)*	52726	LC Pos Lipid	0.188238	0.740521	0.799639	0.806208	0.547541	0.35104	0.3705	0.828926	0.73001	0.643625
1-stearoyl-GPC (18:0)	33961	LC Pos Lipid	0.857861	0.79778	0.884966	0.937182	0.498271	0.63764	0.818389	0.952747	0.82216	0.888266
1-stearoyl-GPE (18:0)	42398	LC Pos Lipid	0.871322	0.645906	0.791491	0.848877	0.434684	0.612307	0.799555	0.937769	0.797492	0.845179
1-stearoyl-GPI (18:0)	19324	LC Neg	0.120557	0.58339	0.524129	0.414504	0.439482	0.469012	-0.136597	0.845947	0.485946	0.315647
1-stearyl-2-arachidonoyl-GPC (O-18:0/20:4)*	57333	LC Pos Lipid	0.921849	0.93246	0.911286	0.933944	0.888449	0.867557	0.897548	0.948656	0.910786	0.894764
1-stearyl-2-docosapentaenoyl-GPC (O-18:0/22:5n3)*	57334	LC Pos Lipid	0.87867	0.92384	0.924921	0.911081	0.889922	0.90848	0.937534	0.956217	0.930999	0.924933
1-stearyl-2-linoleoyl-GPC (O-18:0/18:2)*	57721	LC Pos Lipid	0.872971	0.967511	0.938091	0.956556	0.881365	0.885602	0.910719	0.972379	0.979301	0.974688
1-stearyl-GPC (O-18:0)*	52703	LC Pos Lipid	0.84912	0.582659	0.769576	0.847788	0.317606	0.478357	0.756759	0.849921	0.626183	0.731111
10-heptadecenoate (17:1n7)	33971	LC Neg	0.676647	0.818605	0.72133	0.745467	0.616507	0.547401	0.610693	0.94013	0.822765	0.742199
10-nonadecenoate (19:1n9)	33972	LC Neg	0.706297	0.813487	0.653371	0.759465	0.684796	0.563655	0.738858	0.890114	0.832872	0.729223
10-undecenoate (11:1n1)	32497	LC Neg	0.934171	0.978261	0.976454	0.963571	0.924827	0.927875	0.905635	0.982572	0.95814	0.970674
11beta-hydroxyandrosterone glucuronide	63251	LC Neg	0.959905	0.975779	0.989017	0.986676	0.963152	0.961355	0.966	0.989295	0.990662	0.992992
13-HODE + 9-HODE	37752	LC Neg	0.420104	0.705237	0.63487	0.773006	0.546278	0.475396	0.527027	0.751144	0.685448	0.645464
16-hydroxypalmitate	39609	LC Neg	0.365988	0.808624	0.839145	0.821449	0.219148	0.411884	0.169757	0.749337	0.738762	0.832839
16a-hydroxy DHEA 3-sulfate	38168	LC Neg	0.985033	0.990972	0.992042	0.991075	0.983383	0.979623	0.987015	0.995083	0.988342	0.991812
2'-O-methylcytidine	57554	LC Pos Polar	0.46429	0.478482	0.648714	0.592343	0.438103	0.578265	0.528092	0.557117	0.485322	0.717571
2,3-dihydroxy-5-methylthio-4-pentenoate (DMTPA)*	62805	LC Neg	0.912187	0.944779	0.969608	0.961635	0.888203	0.863592	0.887014	0.961168	0.973888	0.966211
2,3-dihydroxyisovalerate	38276	Polar	0.992842	0.98759	0.99489	0.99357	0.986754	0.984866	0.985515	0.990946	0.984086	0.987585
2,6-dihydroxybenzoic acid	63042	LC Neg	0.988067	0.996315	0.99413	0.995303	0.990606	0.994077	0.995937	0.997523	0.99702	0.99916
2-aminobutyrate	42374	LC Pos Polar	0.907467	0.961675	0.968712	0.96141	0.94433	0.923728	0.877681	0.981469	0.946762	0.941875
2-aminoheptanoate	43761	LC Pos Polar	0.920746	0.907788	0.913375	0.934618	0.893636	0.911107	0.922913	0.923396	0.95072	0.911089
2-aminooctanoate	43343	LC Pos Lipid	0.930073	0.96227	0.970122	0.944697	0.930321	0.949401	0.940559	0.970703	0.958343	0.95116
2-aminophenol sulfate	43266	LC Neg	0.995447	0.993212	0.993586	0.989615	0.995935	0.995377	0.99386	0.998922	0.997135	0.997812
2-arachidonoyl-GPC (20:4)*	33387	LC Neg	0.136492	0.482404	0.415456	0.326211	0.264158	0.154676	0.30691	0.712003	0.725331	0.443282
2-arachidonoyl-GPE (20:4)*	32815	LC Neg	-0.0449708	0.364442	0.539118	0.372296	0.0835368	0.0389078	0.254815	0.894922	0.78022	0.70136
2-docosahexaenoyl-GPE (22:6)*	34258	LC Neg	-0.101731	0.673652	0.759222	0.656432	0.35797	-0.0546174	0.294904	0.793224	0.807933	0.702853
2-hydroxy-3-methylvalerate	36746	LC Neg	0.985948	0.985041	0.993944	0.985353	0.980682	0.989813	0.978264	0.993967	0.988167	0.990466
2-hydroxy-4-(methylthio)butanoic acid	63739	Polar	0.892857	0.89652	0.906947	0.877774	0.865149	0.862394	0.843975	0.946403	0.874189	0.870799
2-hydroxybutyrate/2-hydroxyisobutyrate	52281	Polar	0.960969	0.957151	0.977905	0.961438	0.971097	0.972851	0.960475	0.977672	0.976334	0.971364
2-hydroxydecanoate	42489	LC Neg	0.923936	0.963889	0.95821	0.965827	0.925241	0.911981	0.906773	0.979103	0.971745	0.953879
2-hydroxyglutarate	37253	LC Pos Polar	0.0618658	0.573158	0.675126	0.448157	-0.017361	0.166648	0.225856	0.819743	0.172495	0.293215
2-hydroxyhippurate (salicylurate)	18281	LC Neg	0.997885	0.999894	0.998963	0.998712	0.998091	0.999201	0.998839	0.999283	0.999145	0.999616
2-hydroxylaurate	52916	LC Neg	0.664053	0.878104	0.876265	0.874314	0.698929	0.707039	0.81934	0.912754	0.878416	0.904707
2-hydroxynervonate*	61698	LC Neg	0.492248	0.659476	0.586878	0.555955	0.389776	0.351089	0.577504	0.865921	0.725393	0.564047
2-hydroxyoctanoate	22036	LC Neg	0.992646	0.998269	0.998583	0.998037	0.99188	0.993037	0.99461	0.99829	0.99797	0.999021
2-hydroxypalmitate	35675	LC Neg	0.367032	0.475756	0.340567	0.345736	-0.0293663	0.0350663	0.115083	0.84098	0.309205	0.245813
2-hydroxyphenylacetate	1432	Polar	0.154055	0.322806	0.344051	0.626352	0.0618712	0.544793	0.392922	0.269463	0.541288	0.46473
2-hydroxyphytanate*	61702	LC Neg	0.683855	0.945464	0.895296	0.858658	0.666861	0.739871	0.758177	0.958072	0.870058	0.856947
2-hydroxystearate	17945	LC Neg	0.398136	0.492278	0.366428	0.442561	0.159008	0.216777	0.201968	0.859115	0.433384	0.291834
2-keto-3-deoxy-gluconate	48141	Polar	0.857178	0.842095	0.89169	0.877824	0.747784	0.886991	0.844006	0.887198	0.894941	0.925283
2-ketocaprylate	63120	LC Neg	0.81314	0.856407	0.8621	0.830227	0.889946	0.901546	0.917511	0.956073	0.946113	0.943963
2-linoleoyl-GPC (18:2)*	35257	LC Neg	0.192097	0.3294	0.317269	0.240709	0.281786	0.429872	0.289896	0.586818	0.582618	0.381047
2-linoleoyl-GPE (18:2)*	36593	LC Neg	0.461415	0.324297	0.568088	0.405248	0.513336	0.563386	0.562026	0.889422	0.791672	0.69129
2-linoleoylglycerol (18:2)	32506	LC Neg	0.628477	0.436293	0.483283	-0.254526	0.0752424	0.0796403	-0.526464	0.639364	0.179115	0.262004
2-methylbutyrylcarnitine (C5)	45095	LC Pos Polar	0.795685	0.948729	0.958945	0.946748	0.823237	0.830279	0.804622	0.967149	0.975755	0.965205
2-methylserine	53229	LC Pos Polar	0.49107	0.571128	0.43391	0.463266	0.720375	0.547816	0.824746	0.551743	0.743352	0.556515
2-myristoyl-GPC (14:0)*	35626	LC Pos Lipid	0.854942	0.766766	0.890543	0.799911	0.703263	0.769966	0.838163	0.896964	0.838994	0.884678
2-naphthol sulfate	62520	LC Neg	0.977163	0.989932	0.995653	0.987761	0.983388	0.978269	0.986042	0.996234	0.992766	0.988696
2-O-methylascorbic acid	63990	LC Neg	0.914294	0.937876	0.953501	0.960066	0.849032	0.863771	0.891965	0.958565	0.967217	0.979117
2-oleoyl-GPC (18:1)*	48259	LC Neg	0.211096	0.164291	0.302349	0.235743	0.579091	0.361404	0.259287	0.546986	0.3343	0.248836
2-oleoyl-GPE (18:1)*	45455	LC Neg	0.347521	0.716904	0.727239	0.724699	0.289617	0.307594	0.377595	0.915875	0.884086	0.876022
2-oxoarginine*	55072	LC Pos Polar	0.890957	0.96147	0.984265	0.969501	0.876261	0.908498	0.854667	0.975076	0.949728	0.963339
2-palmitoyl-GPC (16:0)*	35253	LC Neg	-0.238667	0.0189314	0.289058	0.114	0.418594	0.0685485	-0.117082	0.399448	0.138407	-0.0742108
2-palmitoyl-GPE (16:0)*	45452	LC Neg	-0.107949	0.205759	0.350623	0.359899	0.111341	-0.0849101	0.148331	0.63569	0.751421	0.44254
2-piperidinone	43400	LC Pos Polar	0.982872	0.990651	0.997254	0.993452	0.972847	0.980129	0.984851	0.989741	0.989084	0.992654
2-stearoyl-GPC (18:0)*	35255	LC Neg	0.444209	0.410499	0.525872	0.508497	0.217177	0.327153	0.467007	0.821629	0.629648	0.481601
2-stearoyl-GPE (18:0)*	41220	LC Neg	0.102749	0.148039	0.315348	0.292158	-0.126837	0.00382956	0.268678	0.667256	0.736127	0.449339
2-stearoyl-GPI (18:0)*	39223	LC Neg	0.208023	0.562095	0.335306	0.460792	0.49987	0.559663	0.0605517	0.797957	0.568168	0.319181
21-hydroxypregnenolone disulfate	46115	LC Neg	0.939019	0.947021	0.950915	0.934313	0.961147	0.92976	0.947834	0.95805	0.96888	0.955187
2R,3R-dihydroxybutyrate	63109	Polar	0.900804	0.782374	0.818068	0.832875	0.777211	0.88673	0.868342	0.863182	0.859803	0.899038
2S,3R-dihydroxybutyrate	62950	Polar	0.971015	0.909613	0.957605	0.965121	0.924168	0.952058	0.957196	0.929221	0.911286	0.928433
3,4-dihydroxybutyrate	62952	Polar	0.821799	0.71074	0.706718	0.724927	0.746822	0.751966	0.732454	0.870383	0.740048	0.789086
3,5-dichloro-2,6-dihydroxybenzoic acid	63589	LC Neg	0.967966	0.984743	0.991737	0.979901	0.960752	0.963353	0.95508	0.992173	0.984354	0.985299
3-(3-hydroxyphenyl)propionate	35635	LC Neg	0.959833	0.984725	0.979492	0.982509	0.973914	0.965318	0.96285	0.986654	0.982894	0.985262
3-(4-hydroxyphenyl)lactate	32197	LC Neg	0.973382	0.976582	0.98234	0.93477	0.961165	0.962958	0.941325	0.986143	0.968815	0.954474
3-amino-2-piperidone	62853	LC Pos Polar	0.804683	0.875362	0.902138	0.942453	0.689762	0.760061	0.783383	0.822965	0.880271	0.899017
3-aminoisobutyrate	1566	LC Pos Polar	0.961013	0.965955	0.962931	0.977807	0.947083	0.937585	0.97695	0.972736	0.965332	0.961961
3-bromo-5-chloro-2,6-dihydroxybenzoic acid*	63681	LC Neg	0.872738	0.950692	0.96603	0.882376	0.869138	0.848587	0.804879	0.971653	0.937268	0.909325
3-carboxy-4-methyl-5-pentyl-2-furanpropionate (3-CMPFP)**	61871	LC Neg	0.983238	0.996789	0.997722	0.997918	0.977582	0.983514	0.983836	0.996738	0.997599	0.996812
3-carboxy-4-methyl-5-propyl-2-furanpropanoate (CMPF)	31787	LC Neg	0.997447	0.999765	0.999632	0.998554	0.996852	0.99837	0.994885	0.999518	0.998962	0.998606
3-formylindole	62863	LC Pos Polar	0.401435	0.802754	0.857208	0.73652	0.545565	0.475113	0.496745	0.876199	0.859705	0.858964
3-hydroxy-2-ethylpropionate	32397	Polar	0.824967	0.610315	0.809263	0.599868	0.663302	0.799844	0.613313	0.79278	0.579672	0.742048
3-hydroxy-3-methylglutarate	531	Polar	0.801615	0.596329	0.741623	0.710424	0.445889	0.597261	0.437601	0.632814	0.557732	0.758845
3-hydroxybutyrate (BHBA)	542	Polar	0.998218	0.991864	0.998635	0.99816	0.994809	0.997752	0.998013	0.988153	0.995388	0.996964
3-hydroxybutyroylglycine**	62064	LC Pos Polar	0.948385	0.956491	0.952619	0.930138	0.959789	0.945101	0.946261	0.989259	0.973524	0.965573
3-hydroxydecanoate	22053	LC Neg	0.9288	0.966643	0.948901	0.944365	0.929537	0.919727	0.924817	0.967964	0.969035	0.966487
3-hydroxydecanoylcarnitine	63358	LC Pos Lipid	0.913198	0.803854	0.857164	0.943223	0.693231	0.724018	0.949046	0.948737	0.806474	0.856562
3-hydroxyhexanoate	53230	LC Neg	0.775554	0.841936	0.815797	0.690344	0.777468	0.89168	0.751906	0.866071	0.746963	0.798325
3-hydroxyhippurate	39600	LC Neg	0.994316	0.998827	0.99712	0.990237	0.993312	0.990709	0.989718	0.99816	0.990045	0.993866
3-hydroxyisobutyrate	1549	Polar	0.921639	0.933962	0.963461	0.853742	0.910638	0.949231	0.827109	0.962333	0.943018	0.886265
3-hydroxylaurate	32457	LC Neg	0.95898	0.967651	0.976831	0.970768	0.938768	0.949512	0.935643	0.976629	0.977357	0.975307
3-hydroxyoctanoate	22001	LC Neg	0.925537	0.936715	0.942939	0.9528	0.917926	0.906099	0.908319	0.958829	0.967187	0.95934
3-hydroxyoctanoylcarnitine (1)	64393	LC Pos Polar	0.670927	0.645579	0.656586	0.904641	-0.00660601	0.0143904	0.513889	0.965536	0.817345	0.82824
3-hydroxyoctanoylcarnitine (2)	64394	LC Pos Polar	0.758889	0.892746	0.874362	0.872203	0.488207	0.453155	0.869047	0.981864	0.724257	0.710482
3-hydroxyoleate*	61843	LC Neg	0.682363	0.642111	0.35802	0.656795	0.679398	0.365216	0.433526	0.683791	0.578918	0.329804
3-hydroxypyridine sulfate	48448	LC Neg	0.995182	0.996172	0.998582	0.99804	0.990196	0.992192	0.993496	0.998966	0.998597	0.998995
3-hydroxystachydrine*	62062	LC Pos Polar	0.74384	0.99325	0.99694	0.997608	0.754162	0.771329	0.757033	0.992224	0.997428	0.996977
3-indoxyl sulfate	27672	LC Neg	0.981341	0.992014	0.995904	0.991011	0.970405	0.982849	0.983875	0.994979	0.990247	0.991654
3-methoxycatechol sulfate (1)	48763	LC Neg	0.994052	0.999576	0.999004	0.996908	0.994679	0.995402	0.996487	0.998994	0.997478	0.998818
3-methoxytyrosine	12017	LC Pos Polar	0.855984	0.924716	0.939602	0.921498	0.804521	0.845057	0.820699	0.937491	0.896688	0.913773
3-methyl catechol sulfate (1)	46165	LC Neg	0.976471	0.989065	0.99553	0.991252	0.975219	0.978765	0.9767	0.995846	0.990245	0.995336
3-methyl-2-oxobutyrate	44526	LC Neg	0.747746	0.84526	0.905931	0.793907	0.734308	0.761476	0.760544	0.892863	0.89907	0.87085
3-methyl-2-oxovalerate	15676	LC Neg	0.8013	0.921834	0.947862	0.932401	0.816851	0.805483	0.856559	0.971955	0.952364	0.951778
3-methylcytidine	35132	LC Pos Polar	0.280426	0.748845	0.72745	0.766445	0.365631	0.0864702	0.250272	0.712026	0.674905	0.752818
3-methylglutaconate	57747	Polar	0.981071	0.977006	0.980972	0.977322	0.969928	0.977837	0.972376	0.990126	0.97744	0.97543
3-methylglutarylcarnitine (2)	46548	LC Pos Polar	0.966887	0.9925	0.991971	0.925634	0.962304	0.963118	0.954291	0.994493	0.917616	0.931361
3-methylhistidine	15677	LC Neg	0.99542	0.994229	0.996011	0.98677	0.991738	0.99521	0.986225	0.996918	0.988969	0.986577
3-methylxanthine	32445	LC Neg	0.981701	0.997191	0.982978	0.993545	0.979588	0.977808	0.981467	0.985531	0.995609	0.983012
3-phenylpropionate (hydrocinnamate)	15749	LC Neg	0.962111	0.970436	0.987179	0.985963	0.951333	0.97652	0.976919	0.979803	0.974789	0.991557
3beta,7alpha-dihydroxy-5-cholestenoate	36803	LC Neg	0.875108	0.964454	0.91958	0.905917	0.91284	0.830986	0.901845	0.93153	0.9289	0.826994
3beta-hydroxy-5-cholestenoate	54805	LC Neg	0.626319	0.688072	0.651782	0.556272	0.544969	0.635566	0.582525	0.856312	0.689587	0.546508
4-allylcatechol sulfate	63597	LC Neg	0.998473	0.999884	0.99946	0.999839	0.997906	0.998233	0.998273	0.999496	0.999896	0.999475
4-allylphenol sulfate	37181	LC Neg	0.979282	0.997213	0.994924	0.99422	0.978248	0.975867	0.984289	0.998779	0.99538	0.995313
4-chlorobenzoic acid	63988	LC Neg	0.0824976	0.306092	-0.0672473	-0.158924	0.179549	-0.0727681	0.406269	0.0870327	-0.220342	-0.140393
4-cholesten-3-one	38125	LC Pos Lipid	0.709156	0.800046	0.798182	0.699979	0.729627	0.649574	0.655561	0.730422	0.793751	0.711185
4-ethylcatechol sulfate	63072	LC Neg	0.987418	0.99403	0.996155	0.994752	0.979452	0.98867	0.990533	0.992726	0.991566	0.995373
4-ethylphenylsulfate	36099	LC Neg	0.999751	0.998738	0.999888	0.999906	0.997946	0.999467	0.999644	0.999168	0.998748	0.999923
4-guanidinobutanoate	15681	LC Pos Polar	0.929388	0.957059	0.88618	0.936577	0.903409	0.873718	0.878752	0.897021	0.977751	0.915153
4-hydroxychlorothalonil	48441	LC Neg	0.934798	0.985314	0.983025	0.967593	0.925815	0.930348	0.947988	0.990073	0.963825	0.969172
4-hydroxyhippurate	35527	LC Neg	0.976213	0.99513	0.993751	0.992182	0.968117	0.963665	0.973124	0.994477	0.99506	0.991377
4-methyl-2-oxopentanoate	22116	LC Neg	0.846449	0.936329	0.939474	0.939243	0.878456	0.874792	0.887708	0.972772	0.963914	0.954449
4-methylcatechol sulfate	46146	LC Neg	0.995149	0.995473	0.994796	0.995625	0.9917	0.992361	0.994447	0.998161	0.995781	0.997233
4-vinylphenol sulfate	36098	LC Neg	0.992976	0.995819	0.994573	0.997324	0.991267	0.988832	0.992315	0.995972	0.997776	0.997563
5,6-dihydrothymine	1418	LC Pos Polar	0.694755	0.796847	0.826755	0.692612	0.769131	0.738386	0.821672	0.768582	0.792105	0.815672
5,6-dihydrouridine	61833	LC Neg	0.964641	0.932602	0.925895	0.840389	0.907583	0.906869	0.834258	0.918764	0.886334	0.900384
5-(galactosylhydroxy)-L-lysine	43582	LC Pos Polar	0.800976	0.870355	0.865152	0.850634	0.78033	0.692381	0.746707	0.84069	0.84225	0.812576
5-acetylamino-6-amino-3-methyluracil	34424	Polar	0.955667	0.952186	0.954019	0.959891	0.983272	0.977282	0.960055	0.987692	0.982608	0.97926
5-aminovalerate	18319	LC Pos Polar	0.538478	0.531773	0.585355	0.644371	0.397092	0.362002	0.554557	0.332969	0.512734	0.795934
5-dodecenoate (12:1n7)	33968	LC Neg	0.952559	0.898716	0.931776	0.940532	0.905966	0.931762	0.910712	0.950655	0.920472	0.963202
5-dodecenoylcarnitine (C12:1)	61769	LC Pos Lipid	0.871495	0.796435	0.823853	0.919907	0.705871	0.708471	0.806042	0.963237	0.736282	0.769648
5-hydroxylysine	15685	LC Pos Polar	0.983633	0.990502	0.984639	0.987299	0.984674	0.978772	0.984595	0.991989	0.991313	0.991868
5-methylthioadenosine (MTA)	1419	LC Pos Polar	0.491918	0.814707	0.853953	0.8075	0.378445	0.257763	0.412628	0.865688	0.760334	0.826787
5-methyluridine (ribothymidine)	35136	LC Neg	0.753845	0.886776	0.87028	0.706888	0.722865	0.680881	0.727857	0.876607	0.721307	0.7635
5-oxoproline	1494	LC Neg	0.501612	0.795877	0.71439	0.900031	0.697642	0.457953	0.611993	0.865564	0.877585	0.784776
5alpha-androstan-3alpha,17beta-diol monosulfate (1)	37186	LC Neg	0.983549	0.990686	0.983272	0.9854	0.983794	0.986396	0.988939	0.989012	0.985104	0.989904
5alpha-androstan-3beta,17alpha-diol disulfate	37187	LC Neg	0.955425	0.992096	0.988786	0.993706	0.966476	0.977741	0.969472	0.99449	0.989867	0.990557
5alpha-androstan-3beta,17beta-diol disulfate	37190	LC Neg	0.990847	0.99803	0.997645	0.993115	0.993465	0.993522	0.995056	0.999158	0.996858	0.996524
5alpha-pregnan-3beta,20alpha-diol disulfate	37198	LC Neg	0.978088	0.991464	0.985335	0.985234	0.968319	0.969343	0.975069	0.985406	0.972843	0.983989
5alpha-pregnan-3beta,20alpha-diol monosulfate (2)	37200	LC Neg	0.951339	0.951493	0.963474	0.975317	0.939128	0.939357	0.962425	0.946258	0.967322	0.974367
6-bromotryptophan	62503	LC Neg	0.748868	0.923328	0.938321	0.880174	0.724252	0.718011	0.69076	0.954037	0.900631	0.929305
6-hydroxyindole sulfate	48698	LC Neg	0.975664	0.976149	0.971914	0.976877	0.966829	0.970458	0.976527	0.981723	0.985463	0.985557
6-oxopiperidine-2-carboxylate	43231	LC Neg	0.751211	0.800207	0.825628	0.745462	0.823254	0.816117	0.727314	0.829199	0.829623	0.729561
7-alpha-hydroxy-3-oxo-4-cholestenoate (7-Hoca)	36776	LC Neg	0.840275	0.949473	0.914548	0.927047	0.833092	0.742735	0.857582	0.949303	0.949182	0.932831
7-methylguanine	35114	LC Pos Polar	0.85616	0.825618	0.809661	0.874827	0.694903	0.694825	0.801759	0.725561	0.748966	0.730633
7-methylxanthine	34390	LC Pos Polar	0.958769	0.946678	0.968105	0.935192	0.976497	0.959895	0.954086	0.949989	0.955634	0.952166
acetylcarnitine (C2)	32198	LC Pos Polar	0.451144	0.895999	0.897742	0.938412	0.118419	0.109434	0.282467	0.978367	0.954531	0.933203
acisoga	43258	LC Pos Polar	0.786375	0.853496	0.799839	0.635822	0.88018	0.850578	0.621511	0.847464	0.700607	0.691839
aconitate [cis or trans]	46173	LC Neg	0.711131	0.809035	0.759443	0.55065	0.710641	0.673617	0.0996783	0.97118	0.355853	0.308806
adenine	554	LC Pos Polar	0.0965274	0.412923	0.130464	0.519754	0.312637	0.539948	-0.250579	0.518567	0.661931	0.395053
adipoylcarnitine (C6-DC)	52988	LC Pos Polar	0.909272	0.973805	0.96701	0.950929	0.862358	0.84332	0.836241	0.966177	0.949867	0.949836
adrenate (22:4n6)	32980	LC Neg	0.421668	0.380707	0.366663	0.293107	0.102951	-0.00133858	0.240883	0.635911	0.256423	0.284776
alanine	1126	LC Pos Polar	0.806626	0.930657	0.940589	0.898422	0.804754	0.818155	0.846269	0.928313	0.913447	0.93207
allantoin	1107	Polar	0.70041	0.534621	0.549681	0.613097	0.480722	0.501859	0.475095	0.922619	0.892581	0.918035
alpha-hydroxyisocaproate	22132	LC Neg	0.795495	0.779845	0.885966	0.879467	0.723672	0.792879	0.772753	0.847163	0.845309	0.893578
alpha-hydroxyisovalerate	33937	LC Neg	0.994157	0.991596	0.992402	0.996567	0.994886	0.995627	0.995737	0.998843	0.996371	0.996888
alpha-ketoglutaramate*	62101	Polar	0.385286	0.616055	0.753817	0.783821	0.519251	0.480146	0.391614	0.832978	0.661914	0.777967
alpha-ketoglutarate	528	Polar	0.263951	0.73476	0.480413	0.737952	0.140091	0.117421	0.00973891	0.555874	0.680142	0.543491
alpha-tocopherol	1561	LC Pos Lipid	0.244628	0.877897	0.909996	0.802309	0.350844	0.30626	0.296412	0.925565	0.860736	0.899566
androstenediol (3alpha, 17alpha) monosulfate (3)	37209	LC Neg	0.983879	0.989716	0.987545	0.970623	0.976266	0.964431	0.962514	0.99091	0.981771	0.969633
androstenediol (3beta,17beta) disulfate (1)	37202	LC Neg	0.971859	0.973842	0.983637	0.984409	0.966437	0.971199	0.970473	0.988736	0.987273	0.993065
androstenediol (3beta,17beta) disulfate (2)	37203	LC Neg	0.929501	0.978791	0.975143	0.977748	0.919779	0.930693	0.937517	0.975948	0.98182	0.977819
androstenediol (3beta,17beta) monosulfate (1)	37211	LC Neg	0.975144	0.978692	0.977112	0.989488	0.965486	0.941099	0.979104	0.988119	0.987655	0.982678
androstenediol (3beta,17beta) monosulfate (2)	37210	LC Neg	0.950729	0.977216	0.972954	0.950698	0.933856	0.915317	0.9323	0.977105	0.9713	0.973553
androsterone glucuronide	61846	LC Neg	0.969878	0.955159	0.976078	0.966054	0.950721	0.966028	0.967685	0.983004	0.969929	0.978525
androsterone sulfate	31591	LC Neg	0.990038	0.997403	0.997933	0.995644	0.986527	0.986214	0.986306	0.998657	0.9933	0.994193
arabitol/xylitol	48885	Polar	0.916097	0.883542	0.912573	0.887267	0.882507	0.906756	0.913496	0.900468	0.906786	0.936494
arabonate/xylonate	48255	Polar	0.743163	0.471417	0.65075	0.712966	0.523889	0.624369	0.631139	0.739525	0.710871	0.73403
arachidate (20:0)	1118	LC Neg	0.250553	0.4424	0.444205	0.109334	0.0574298	-0.0286101	0.161284	0.71489	0.554895	0.420328
arachidonate (20:4n6)	1110	LC Neg	0.191994	0.620902	0.581734	0.614283	0.0938831	0.162422	0.232525	0.895156	0.626144	0.547443
arachidonoylcarnitine (C20:4)	57518	LC Pos Lipid	0.81425	0.916463	0.870369	0.692982	0.899811	0.864035	0.621557	0.920495	0.760722	0.655501
arachidoylcarnitine (C20)*	57513	LC Pos Lipid	0.668334	0.86939	0.928547	0.820947	0.642015	0.588276	0.443072	0.846733	0.839855	0.830346
argininate*	57461	LC Pos Polar	0.975682	0.970399	0.983471	0.987277	0.945828	0.956237	0.96104	0.972475	0.968142	0.974948
arginine	1638	LC Pos Polar	0.506425	0.970005	0.921257	0.969049	0.45647	0.455849	0.411498	0.942874	0.980558	0.935542
ascorbic acid 2-sulfate	63590	Polar	0.779061	0.902687	0.753779	0.909752	0.828366	0.915259	0.756538	0.844248	0.944335	0.752755
ascorbic acid 3-sulfate*	63687	Polar	0.975602	0.97083	0.961029	0.971701	0.971515	0.968819	0.968182	0.977504	0.970882	0.974502
asparagine	512	LC Pos Polar	0.622135	0.858055	0.8898	0.914386	0.511301	0.518501	0.546511	0.89504	0.87959	0.901837
aspartate	443	LC Pos Polar	0.585464	0.808316	0.170734	0.876704	0.480109	0.193455	0.520496	0.184648	0.910242	0.0870908
behenate (22:0)*	12125	LC Neg	0.957263	0.953921	0.958823	0.944822	0.980874	0.980041	0.983192	0.996874	0.991514	0.987754
behenoyl dihydrosphingomyelin (d18:0/22:0)*	57331	LC Pos Lipid	0.457808	0.890021	0.937724	0.900133	0.368966	0.443862	0.328684	0.914791	0.913406	0.912373
behenoyl sphingomyelin (d18:1/22:0)*	48492	LC Pos Lipid	0.642921	0.736655	0.883097	0.710909	0.714624	0.595722	0.695175	0.768138	0.869083	0.720037
behenoylcarnitine (C22)*	57514	LC Pos Lipid	0.76772	0.922109	0.941573	0.8943	0.551893	0.765424	0.507398	0.89126	0.950744	0.8722
benzoate	15778	LC Neg	0.279237	-0.00746287	0.0495223	-0.00425816	-0.0733177	0.0127007	0.377954	-0.066015	0.198819	0.242502
beta-alanine	55	LC Pos Polar	0.50171	0.88468	0.918941	0.88433	0.417395	0.49864	0.378973	0.883628	0.887181	0.889891
beta-citrylglutamate	54923	LC Neg	-0.0437808	0.576781	0.687123	0.668739	-0.0845114	-0.0659055	-0.0595665	0.860533	0.416468	0.431758
beta-cryptoxanthin	57591	LC Pos Lipid	0.712266	0.965194	0.941857	0.943597	0.734498	0.748938	0.624976	0.969091	0.957548	0.964959
beta-guanidinopropanoate	35101	LC Pos Polar	0.876144	0.878562	0.95611	0.899746	0.773832	0.848371	0.79989	0.921931	0.836992	0.925687
beta-hydroxyisovalerate	12129	LC Neg	0.862292	0.884278	0.903011	0.664782	0.825208	0.854068	0.595995	0.877833	0.767431	0.595838
beta-sitosterol	27414	LC Pos Lipid	0.905051	0.96572	0.979782	0.966107	0.891282	0.893562	0.89976	0.97767	0.964247	0.972552
betaine	3141	LC Pos Polar	0.918477	0.980613	0.983403	0.973557	0.888062	0.928125	0.889323	0.9843	0.984401	0.980083
bilirubin (Z,Z)	43807	LC Pos Lipid	0.752721	0.937738	0.969813	0.948105	0.714686	0.776867	0.664451	0.964736	0.971844	0.950337
bilirubin degradation product, C16H18N2O5 (1)**	64403	LC Neg	0.291471	0.403859	0.703252	0.193002	-0.169352	0.0261265	-0.228585	0.614585	0.857991	0.364084
bilirubin degradation product, C16H18N2O5 (2)**	64404	LC Neg	0.440122	0.415095	0.672872	0.210633	-0.00147221	0.13734	-0.133901	0.610807	0.840826	0.394021
bilirubin degradation product, C16H18N2O5 (3)**	64414	LC Neg	0.0699107	0.486007	0.72999	0.299682	-0.303148	-0.210947	-0.552713	0.606594	0.863438	0.481486
bilirubin degradation product, C16H18N2O5 (4)**	64415	LC Neg	0.36993	0.263819	0.69427	0.202797	0.0416341	0.234744	-7.5007e-05	0.499845	0.81741	0.406667
bilirubin degradation product, C17H18N2O4 (1)**	64409	LC Neg	0.482987	0.651787	0.612421	0.598821	0.492444	0.350745	0.306972	0.682471	0.692993	0.662259
bilirubin degradation product, C17H18N2O4 (2)**	64407	LC Neg	0.406451	0.656635	0.563942	0.565062	0.403281	0.280608	0.311127	0.667108	0.719	0.693195
bilirubin degradation product, C17H18N2O4 (3)**	64408	LC Neg	0.39999	0.721238	0.64459	0.656216	0.401167	0.264106	0.391306	0.687735	0.803565	0.768132
bilirubin degradation product, C17H20N2O5 (1)**	64405	LC Neg	0.536659	0.603902	0.666097	0.745859	0.552027	0.546232	0.504317	0.645436	0.689505	0.649744
bilirubin degradation product, C17H20N2O5 (2)**	64406	LC Neg	0.409627	0.636404	0.68031	0.744999	0.484739	0.444541	0.459496	0.692356	0.702887	0.68237
biliverdin	2137	LC Pos Lipid	0.72519	0.828153	0.83435	0.779704	0.758036	0.758528	0.580837	0.951066	0.928897	0.890896
branched chain 14:0 dicarboxylic acid**	63191	LC Neg	0.989666	0.988962	0.992792	0.989387	0.979291	0.984896	0.988109	0.997071	0.989681	0.992048
branched-chain, straight-chain, or cyclopropyl 10:1 fatty acid (1)*	63615	LC Neg	0.765557	0.729927	0.813815	0.881494	0.797764	0.745656	0.753048	0.849859	0.800852	0.843949
branched-chain, straight-chain, or cyclopropyl 12:1 fatty acid*	63683	LC Neg	0.950539	0.963235	0.973421	0.938026	0.922503	0.91428	0.87038	0.979785	0.958822	0.965675
butyrylcarnitine (C4)	32412	LC Pos Polar	0.929915	0.978473	0.973263	0.990269	0.91696	0.906743	0.920545	0.989874	0.983383	0.984621
C-glycosyltryptophan	48782	LC Neg	0.76055	0.923998	0.908284	0.84082	0.665123	0.627342	0.738796	0.973864	0.84476	0.854195
caffeine	569	LC Pos Polar	0.976856	0.994223	0.996724	0.989142	0.977143	0.969122	0.981041	0.993258	0.991403	0.985639
campesterol	33997	LC Pos Lipid	0.893926	0.969732	0.987447	0.983843	0.944299	0.90791	0.915586	0.976763	0.979977	0.986772
caprate (10:0)	1642	LC Neg	0.917476	0.952369	0.96264	0.930651	0.891199	0.883302	0.827812	0.941016	0.958491	0.928625
caproate (6:0)	32489	LC Neg	0.219938	-0.276103	-0.0424588	0.296381	0.39216	0.376951	0.338657	0.527481	-0.0302437	0.223853
caprylate (8:0)	32492	LC Neg	0.511925	0.684369	0.654853	0.682184	0.462031	0.45634	0.412223	0.649673	0.575125	0.738076
carnitine	15500	LC Pos Polar	0.848367	0.950984	0.960575	0.94869	0.811776	0.851286	0.828557	0.981346	0.965218	0.97307
carotene diol (1)	57635	LC Pos Lipid	0.69455	0.979727	0.977282	0.946452	0.684913	0.682543	0.589832	0.984364	0.973856	0.976403
carotene diol (2)	57636	LC Pos Lipid	0.670442	0.919164	0.933714	0.892444	0.714122	0.688507	0.672161	0.894136	0.913103	0.937222
catechol sulfate	35320	LC Neg	0.985207	0.994946	0.995284	0.993501	0.982856	0.990144	0.990101	0.996793	0.996347	0.996306
ceramide (d16:1/24:1, d18:1/22:1)*	57437	LC Pos Lipid	0.563669	0.725477	0.908304	0.883615	0.464393	0.525109	0.512162	0.829936	0.819903	0.957556
ceramide (d18:1/14:0, d16:1/16:0)*	57432	LC Pos Lipid	0.362418	0.708741	0.789878	0.779964	0.220046	0.31557	0.354692	0.713102	0.764515	0.737895
ceramide (d18:1/17:0, d17:1/18:0)*	57434	LC Pos Lipid	0.823079	0.775554	0.896554	0.848699	0.757903	0.712701	0.577873	0.856454	0.760751	0.900317
ceramide (d18:1/20:0, d16:1/22:0, d20:1/18:0)*	57440	LC Pos Lipid	0.486652	0.852851	0.922079	0.876242	0.41945	0.435225	0.404036	0.935593	0.949634	0.971498
ceramide (d18:2/24:1, d18:1/24:2)*	57443	LC Pos Lipid	0.276989	0.850669	0.918517	0.863427	0.267722	0.225069	0.280453	0.919288	0.92856	0.928857
cerotoylcarnitine (C26)*	57516	LC Pos Lipid	0.891822	0.933338	0.977207	0.922332	0.885806	0.888978	0.843894	0.957862	0.943487	0.947007
chenodeoxycholate	1563	LC Neg	0.831778	0.856563	0.826854	0.871379	0.927336	0.88863	0.947222	0.952751	0.943005	0.925067
cholate	22842	LC Neg	0.994281	0.999687	0.999385	0.998698	0.995096	0.991165	0.997744	0.999151	0.998944	0.997201
cholesterol	63	LC Pos Lipid	0.333931	0.863775	0.915013	0.861366	0.438392	0.326357	0.280013	0.890678	0.883845	0.911876
cholesterol sulfate	35324	LC Neg	0.45696	0.294343	0.598601	0.425256	0.285118	0.472405	0.413755	0.677358	0.416606	0.453334
choline	15506	LC Pos Polar	0.415143	0.859618	0.876602	0.927388	0.371729	0.392911	0.368504	0.935588	0.816395	0.781148
choline phosphate	34396	LC Pos Polar	-0.0186435	0.631567	0.654432	0.720369	-0.265248	-0.27201	-0.0122979	0.864977	0.890749	0.847401
cinnamoylglycine	38637	LC Neg	0.982575	0.995598	0.996038	0.99083	0.976825	0.980143	0.983087	0.996794	0.988417	0.991567
cis-3,4-methyleneheptanoate	64390	LC Neg	0.91979	0.840256	0.886792	0.894738	0.858398	0.903277	0.834412	0.909257	0.882868	0.867132
cis-3,4-methyleneheptanoylcarnitine	64389	LC Pos Lipid	0.95974	0.94906	0.960212	0.976096	0.940841	0.914022	0.959076	0.976968	0.965311	0.967691
cis-3,4-methyleneheptanoylglycine	64386	LC Neg	0.959984	0.985312	0.991371	0.980288	0.952359	0.965392	0.95692	0.984307	0.98222	0.98787
cis-4-decenoate (10:1n6)*	62873	LC Neg	0.872001	0.953844	0.909884	0.931787	0.883197	0.931682	0.879316	0.929378	0.920685	0.94889
cis-4-decenoylcarnitine (C10:1)	38178	LC Pos Lipid	0.918417	0.935765	0.952001	0.925944	0.955951	0.920548	0.933097	0.94912	0.93701	0.907237
citrate	1564	LC Neg	0.871141	0.815999	0.834639	0.0148953	0.856824	0.860878	-0.0581027	0.982142	0.101872	0.119453
citrulline	2132	LC Pos Polar	0.9163	0.954632	0.965578	0.936459	0.838586	0.879131	0.848633	0.96493	0.93553	0.943455
cortisol	1712	LC Neg	0.980856	0.993814	0.99282	0.991636	0.978348	0.976548	0.980406	0.99455	0.99091	0.989332
cortisone	1769	LC Neg	0.832187	0.912923	0.948164	0.899466	0.803035	0.75926	0.809638	0.92803	0.932467	0.914792
cortolone glucuronide (1)	57699	LC Neg	0.840888	0.88366	0.93448	0.946099	0.863325	0.836906	0.871478	0.958054	0.943382	0.956701
creatine	27718	LC Pos Polar	0.417218	0.992143	0.994518	0.988227	0.369223	0.400552	0.364204	0.996143	0.991241	0.992851
creatinine	513	LC Pos Polar	0.946461	0.950769	0.952626	0.934281	0.9229	0.890108	0.905818	0.96442	0.963221	0.966731
cyclo(leu-pro)	37104	LC Pos Polar	0.964911	0.956975	0.974057	0.979459	0.915125	0.944873	0.974012	0.969392	0.956813	0.978437
cystathionine	15705	LC Pos Polar	0.805753	0.753676	0.833368	0.893944	0.758383	0.713255	0.861097	0.902548	0.74443	0.722907
cysteine	1868	LC Pos Polar	0.490449	0.657434	0.630896	0.649444	0.636484	0.616897	0.568464	0.903828	0.847949	0.847754
cysteine sulfinic acid	37443	LC Pos Polar	0.0435085	0.501097	0.484843	0.472578	0.0750007	0.35475	0.468965	0.793834	0.531277	0.674397
cysteine-glutathione disulfide	35159	LC Pos Polar	-0.231889	0.867636	0.810278	0.901966	-0.213372	-0.288606	-0.210075	0.92412	0.953555	0.894099
cysteinylglycine	35637	LC Pos Polar	-0.0307381	0.725964	0.685218	0.665704	0.28514	0.248771	0.200807	0.795994	0.732014	0.684825
cysteinylglycine disulfide*	62103	LC Pos Polar	-0.0819138	0.84612	0.841738	0.897027	0.141574	0.0735981	0.0711693	0.866777	0.881384	0.906105
cystine	56	LC Pos Polar	0.605861	0.0846167	-0.0289749	0.470091	0.0267107	-0.312096	0.364471	0.524237	0.36697	0.0252053
cytidine	514	LC Pos Polar	0.609191	0.720636	0.764571	0.968069	0.665321	0.514332	0.556272	0.865658	0.718347	0.735212
decanoylcarnitine (C10)	33941	LC Pos Lipid	0.964539	0.96619	0.967875	0.966869	0.981378	0.977105	0.972936	0.984542	0.980147	0.969669
dehydroepiandrosterone sulfate (DHEA-S)	32425	LC Neg	0.982543	0.981678	0.992139	0.990059	0.97797	0.98379	0.983655	0.995828	0.992422	0.993398
deoxycarnitine	36747	LC Pos Polar	0.615223	0.953311	0.96044	0.959364	0.520249	0.588695	0.570106	0.97663	0.976392	0.967791
deoxycholate	1114	LC Neg	0.91992	0.913419	0.896909	0.899311	0.950308	0.925388	0.95107	0.977693	0.960145	0.958753
deoxycholic acid 12-sulfate*	63688	LC Neg	0.935895	0.963164	0.968404	0.974869	0.925697	0.915341	0.937526	0.947999	0.954973	0.944845
deoxycholic acid glucuronide	63610	LC Neg	0.897006	0.987114	0.983093	0.982565	0.898411	0.874269	0.936599	0.985461	0.985231	0.979791
diacylglycerol (14:0/18:1, 16:0/16:1) [1]*	54953	LC Pos Lipid	0.9677	0.985517	0.995622	0.987896	0.955974	0.959462	0.952534	0.987519	0.983312	0.989102
diacylglycerol (14:0/18:1, 16:0/16:1) [2]*	54954	LC Pos Lipid	0.810774	0.983688	0.992709	0.98929	0.806198	0.829033	0.815419	0.984446	0.985953	0.991722
diacylglycerol (16:1/18:2 [2], 16:0/18:3 [1])*	54966	LC Pos Lipid	0.705562	0.968442	0.984555	0.936412	0.73302	0.707922	0.576877	0.978172	0.955405	0.952276
dihomo-linoleate (20:2n6)	17805	LC Neg	0.581244	0.708879	0.544712	0.702828	0.518039	0.403326	0.620462	0.875629	0.742224	0.614367
dihomo-linolenate (20:3n3 or n6)	35718	LC Neg	0.488311	0.673352	0.603192	0.714026	0.259489	0.239175	0.436774	0.908334	0.672513	0.599132
dihomo-linolenoylcarnitine (C20:3n3 or 6)*	57521	LC Pos Lipid	0.736971	0.892929	0.90625	0.869291	0.75787	0.728459	0.651071	0.88302	0.915971	0.876944
dihomo-linoleoylcarnitine (C20:2)*	57520	LC Pos Lipid	0.535597	0.848074	0.899762	0.851318	0.507937	0.558807	0.422297	0.87476	0.870795	0.903083
dihydroorotate	601	Polar	0.859881	0.947887	0.936388	0.929166	0.892054	0.884185	0.908975	0.970277	0.965351	0.94333
dimethylarginine (SDMA + ADMA)	36808	LC Pos Polar	0.763787	0.84382	0.937267	0.902111	0.702586	0.750137	0.67037	0.909003	0.839058	0.914009
dimethylglycine	5086	LC Pos Polar	0.99667	0.993674	0.994574	0.995928	0.992137	0.992597	0.992837	0.996453	0.996968	0.998213
docosadienoate (22:2n6)	32415	LC Neg	0.663651	0.761346	0.739428	0.724882	0.48924	0.463949	0.471088	0.885648	0.632569	0.699325
docosadioate (C22-DC)	39837	LC Neg	0.910964	0.91713	0.950764	0.887961	0.84968	0.880043	0.861895	0.908554	0.88828	0.930761
docosahexaenoate (DHA; 22:6n3)	44675	LC Neg	0.672156	0.756595	0.666889	0.824942	0.456126	0.39442	0.648117	0.922741	0.806669	0.707429
docosapentaenoate (n3 DPA; 22:5n3)	32504	LC Neg	0.588966	0.774596	0.615756	0.736219	0.44405	0.40965	0.665552	0.886407	0.702037	0.571376
docosapentaenoate (n6 DPA; 22:5n6)	37478	LC Neg	0.532161	0.668921	0.585	0.704235	0.440096	0.377477	0.468769	0.887089	0.762785	0.671149
dodecadienoate (12:2)*	62276	LC Neg	0.874938	0.929772	0.937713	0.92611	0.909968	0.858415	0.838641	0.960278	0.938145	0.972217
dodecanedioate (C12-DC)	32388	LC Neg	0.799882	0.90725	0.903628	0.670683	0.81437	0.868334	0.46247	0.895043	0.681256	0.752778
dodecenedioate (C12:1-DC)*	61864	LC Neg	0.681935	0.908231	0.94176	0.825174	0.771832	0.637767	0.673056	0.908763	0.861775	0.750845
dopamine 3-O-sulfate	48407	LC Neg	0.529951	0.957801	0.937832	0.85795	0.500959	0.440657	0.542697	0.93878	0.900293	0.891106
ectoine	35651	LC Pos Polar	0.781015	0.945581	0.955661	0.953472	0.742916	0.803021	0.769356	0.958496	0.962715	0.980159
eicosanedioate (C20-DC)	39831	LC Neg	0.938356	0.975615	0.957796	0.955591	0.955641	0.936031	0.953503	0.969718	0.955581	0.955029
eicosapentaenoate (EPA; 20:5n3)	18467	LC Neg	0.907201	0.961353	0.891017	0.923517	0.880319	0.804121	0.859295	0.954444	0.918105	0.878087
eicosenedioate (C20:1-DC)*	62923	LC Neg	0.898947	0.916174	0.888725	0.904413	0.867151	0.826417	0.867404	0.892248	0.877751	0.894901
eicosenoate (20:1)	33587	LC Neg	0.775932	0.833477	0.726191	0.772225	0.693835	0.54933	0.674236	0.888914	0.776985	0.731351
eicosenoylcarnitine (C20:1)*	57519	LC Pos Lipid	0.680174	0.710121	0.874197	0.834251	0.497317	0.616046	0.49805	0.741678	0.880228	0.878601
epiandrosterone sulfate	33973	LC Neg	0.984899	0.995715	0.996121	0.996117	0.980541	0.980036	0.982306	0.998639	0.996348	0.997512
ergothioneine	37459	LC Pos Polar	0.778059	0.94027	0.943247	0.941776	0.744339	0.798641	0.72078	0.957632	0.862643	0.904729
erucate (22:1n9)	1552	LC Neg	0.5126	0.78846	0.810267	0.554926	0.403396	0.47069	0.432005	0.86793	0.754864	0.682967
erythritol	20699	Polar	0.946303	0.955102	0.959943	0.931025	0.944488	0.949595	0.93726	0.968324	0.933254	0.956385
erythronate*	42420	Polar	0.894133	0.806634	0.875406	0.804094	0.825173	0.87504	0.835209	0.892071	0.881753	0.886836
ethyl alpha-glucopyranoside	63152	LC Pos Polar	0.997911	0.976887	0.993024	0.986943	0.974942	0.991224	0.984705	0.988702	0.993305	0.996366
ethyl beta-glucopyranoside	64131	LC Pos Polar	0.984386	0.992858	0.992082	0.992452	0.987807	0.987008	0.991148	0.991333	0.997704	0.991135
ethylmalonate	15765	Polar	0.966734	0.981792	0.983008	0.9709	0.964639	0.949884	0.963452	0.977668	0.978117	0.967703
etiocholanolone glucuronide	47112	LC Neg	0.975262	0.990818	0.988672	0.992673	0.969269	0.975776	0.980944	0.992201	0.989782	0.989711
eugenol sulfate	48715	LC Neg	0.982565	0.997539	0.996381	0.995356	0.980057	0.981101	0.986646	0.996544	0.996366	0.996748
formiminoglutamate	43493	LC Pos Polar	0.882018	0.8531	0.892101	0.918085	0.762614	0.788442	0.850317	0.896118	0.846815	0.829304
fructose	48195	Polar	0.266116	0.490344	0.513618	0.15747	0.266371	0.238613	0.0942006	0.779652	0.196072	0.234258
fructosyllysine	46227	LC Pos Polar	0.342945	0.525427	0.638417	0.783242	0.401834	0.423368	0.527839	0.861586	0.594793	0.598015
fumarate	1643	Polar	0.608067	0.71878	0.427542	0.53906	0.481148	0.23136	0.169616	0.757879	0.149167	0.108875
gamma-carboxyglutamate	38754	LC Pos Polar	0.617243	0.650252	0.690273	0.561764	0.731382	0.653464	0.329385	0.748336	0.450884	0.500093
gamma-CEHC	44876	LC Neg	0.964333	0.98439	0.985918	0.984708	0.951558	0.950871	0.97798	0.992042	0.982039	0.980642
gamma-glutamyl-alpha-lysine	55015	LC Pos Polar	0.750323	0.946877	0.957946	0.916203	0.715379	0.668656	0.6894	0.95221	0.889942	0.898903
gamma-glutamyl-epsilon-lysine	33934	LC Pos Polar	0.744756	0.894998	0.929666	0.657341	0.782789	0.763641	0.455184	0.90416	0.483452	0.585228
gamma-glutamylglutamate	36738	LC Pos Polar	0.734313	0.686071	0.75822	0.78351	0.54866	0.495268	0.638018	0.755429	0.552947	0.526679
gamma-glutamylglutamine	2730	LC Pos Polar	0.14897	0.719111	0.826136	0.843613	0.437619	0.337089	0.2723	0.843285	0.834153	0.839594
gamma-glutamylglycine	33949	LC Pos Polar	0.600465	0.971054	0.978503	0.962601	0.629476	0.643601	0.599825	0.979791	0.972878	0.97292
gamma-glutamylhistidine	18245	LC Pos Polar	0.672949	0.857881	0.897021	0.825857	0.607169	0.624882	0.593382	0.823498	0.781744	0.704376
gamma-glutamylisoleucine*	34456	LC Pos Polar	0.905121	0.863292	0.944377	0.957938	0.859035	0.905837	0.887749	0.94541	0.891203	0.954429
gamma-glutamylleucine	18369	LC Pos Polar	0.825716	0.967661	0.939822	0.951612	0.761604	0.759575	0.774949	0.943451	0.941165	0.914974
gamma-glutamylphenylalanine	33422	LC Pos Polar	0.70135	0.82244	0.832283	0.814193	0.723517	0.575863	0.696415	0.738156	0.762994	0.725011
gamma-glutamylthreonine	33364	LC Pos Polar	0.701926	0.704966	0.848351	0.889755	0.553405	0.687298	0.713332	0.842793	0.727911	0.795354
gamma-glutamyltryptophan	33947	LC Pos Polar	0.629596	0.643603	0.721487	0.625149	0.509571	0.599226	0.403583	0.639186	0.5133	0.485261
gamma-glutamyltyrosine	2734	LC Pos Polar	0.497617	0.866892	0.748657	0.811049	0.559864	0.50875	0.696131	0.7824	0.860475	0.740952
gamma-glutamylvaline	43829	LC Pos Polar	0.843129	0.964632	0.961	0.956123	0.85601	0.829375	0.776102	0.966032	0.951239	0.955584
gamma-tocopherol/beta-tocopherol	52473	LC Pos Lipid	0.889116	0.973059	0.977247	0.971032	0.91113	0.919707	0.901563	0.968161	0.969018	0.975954
gentisate	18280	Polar	0.627705	0.883142	0.895806	0.915639	0.661523	0.668165	0.63256	0.83964	0.947366	0.845729
gluconate	587	Polar	0.294801	0.8246	0.86987	0.678981	0.223259	0.184497	0.306962	0.920623	0.778353	0.768055
glucose	48152	Polar	0.896823	0.746721	0.770862	0.728229	0.813549	0.86661	0.790502	0.891413	0.824346	0.850011
glucuronate	15443	Polar	0.903957	0.922364	0.928934	0.798437	0.854329	0.880969	0.666015	0.942037	0.884662	0.82738
glucuronide of piperine metabolite C17H21NO3 (4)*	62291	LC Neg	0.987079	0.99312	0.992877	0.990629	0.996151	0.994504	0.993765	0.997663	0.996109	0.996832
glutamate	57	LC Pos Polar	0.328189	0.965537	0.940685	0.940918	0.318055	0.363633	0.312858	0.971323	0.957473	0.950525
glutamine	53	LC Pos Polar	0.758226	0.892512	0.929085	0.881221	0.705945	0.726839	0.751046	0.945537	0.891839	0.906928
glutamine conjugate of C6H10O2 (1)*	63657	LC Neg	0.931775	0.974432	0.972111	0.912203	0.942088	0.916719	0.939189	0.962614	0.921563	0.9226
glutamine conjugate of C6H10O2 (2)*	63660	LC Neg	0.994385	0.997965	0.995177	0.995276	0.994596	0.985353	0.994728	0.995179	0.996448	0.99258
glutamine conjugate of C7H12O2*	63658	LC Pos Polar	0.969612	0.989071	0.991442	0.989318	0.972654	0.974829	0.967763	0.990492	0.989439	0.988804
glutamine_degradant*	46225	LC Pos Polar	0.985453	0.997859	0.998147	0.996661	0.986795	0.985256	0.987941	0.999017	0.999091	0.998117
glutarate (C5-DC)	396	Polar	0.913464	0.916145	0.889011	0.717586	0.846554	0.848045	0.58524	0.927673	0.657304	0.702948
glutarylcarnitine (C5-DC)	44664	LC Pos Polar	0.90629	0.890715	0.890891	0.733932	0.830364	0.854927	0.818771	0.965856	0.815349	0.864125
glycerate	1572	Polar	0.7196	0.73244	0.801386	0.573727	0.446865	0.546192	0.595341	0.89147	0.518333	0.559669
glycerol	15122	LC Neg	0.882637	0.860422	0.88681	0.838486	0.876518	0.80801	0.770865	0.866823	0.858028	0.917933
glycerol 3-phosphate	43847	LC Pos Polar	-0.102739	0.716845	0.841525	0.846353	-0.197735	-0.291069	-0.211828	0.855991	0.818306	0.812344
glycerophosphoethanolamine	37455	LC Pos Polar	-0.229793	0.464853	0.695011	0.766586	0.228341	0.114566	-0.252825	0.763762	0.686297	0.646113
glycerophosphorylcholine (GPC)	15990	LC Pos Polar	-0.231795	-0.198984	0.272723	0.534734	0.435439	0.427806	-0.276619	0.412563	0.144134	0.0574616
glycine	58	LC Pos Polar	0.899632	0.987225	0.987747	0.981219	0.866498	0.870486	0.894351	0.989344	0.980424	0.977963
glycine conjugate of C10H14O2 (1)*	62146	LC Neg	0.753818	0.833276	0.847435	0.772637	0.69997	0.721596	0.711609	0.896722	0.849204	0.783987
glyco-beta-muricholate**	62066	LC Neg	0.926029	0.971964	0.967341	0.974252	0.91965	0.900004	0.957781	0.972465	0.97143	0.965121
glycochenodeoxycholate	32346	LC Neg	0.969271	0.981752	0.991384	0.992201	0.977656	0.968152	0.969568	0.983158	0.982563	0.990801
glycochenodeoxycholate 3-sulfate	52974	LC Neg	0.908196	0.990691	0.966415	0.977854	0.915025	0.906888	0.929504	0.963894	0.978502	0.979717
glycochenodeoxycholate glucuronide (1)	52983	LC Neg	0.986785	0.979885	0.99488	0.996623	0.975634	0.985407	0.986864	0.981603	0.974099	0.995469
glycocholate	18476	LC Neg	0.995305	0.99844	0.999121	0.996386	0.991771	0.993849	0.986839	0.998328	0.997851	0.997268
glycocholenate sulfate*	32599	LC Neg	0.891204	0.954122	0.943121	0.943202	0.907151	0.833738	0.897942	0.954203	0.915531	0.915074
glycodeoxycholate	18477	LC Neg	0.978897	0.982455	0.992543	0.995212	0.993101	0.975249	0.981141	0.979322	0.982834	0.993047
glycodeoxycholate 3-sulfate	52975	LC Neg	0.901794	0.978891	0.959111	0.940583	0.886471	0.960654	0.959634	0.951659	0.933462	0.98439
glycolithocholate sulfate*	32620	LC Neg	0.976679	0.994413	0.989707	0.99006	0.974411	0.977459	0.985775	0.992205	0.989852	0.991048
glycosyl ceramide (d18:1/20:0, d16:1/22:0)*	57595	LC Pos Lipid	0.926821	0.949774	0.951992	0.904754	0.91121	0.88422	0.856275	0.927592	0.923243	0.941264
glycosyl ceramide (d18:1/23:1, d17:1/24:1)*	57448	LC Pos Lipid	0.419136	0.480554	0.517751	0.255677	0.662584	0.667803	0.282423	0.65322	0.334478	0.617775
glycosyl ceramide (d18:2/24:1, d18:1/24:2)*	57453	LC Pos Lipid	0.776777	0.884267	0.925665	0.831474	0.851474	0.720559	0.718149	0.863055	0.916154	0.85828
glycosyl-N-(2-hydroxynervonoyl)-sphingosine (d18:1/24:1(2OH))*	57444	LC Pos Lipid	0.771648	0.896688	0.908988	0.896806	0.786478	0.707489	0.746388	0.913746	0.934785	0.915286
glycosyl-N-behenoyl-sphingadienine (d18:2/22:0)*	57421	LC Pos Lipid	0.806398	0.863954	0.876508	0.83389	0.848926	0.851259	0.77053	0.907497	0.904959	0.843203
glycosyl-N-nervonoyl-sphingosine (d18:1/24:1)*	57369	LC Pos Lipid	0.857814	0.89705	0.921041	0.858918	0.854567	0.884182	0.825769	0.908757	0.919547	0.868657
glycosyl-N-palmitoyl-sphingosine (d18:1/16:0)	53013	LC Pos Lipid	0.704844	0.878734	0.930171	0.839458	0.679522	0.736667	0.661033	0.925926	0.928539	0.931503
glycosyl-N-stearoyl-sphingosine (d18:1/18:0)	52234	LC Pos Lipid	0.884181	0.938736	0.953092	0.931297	0.926532	0.897367	0.916396	0.967431	0.942353	0.936569
glycosyl-N-tricosanoyl-sphingadienine (d18:2/23:0)*	57445	LC Pos Lipid	0.550988	0.694044	0.663492	0.765487	0.673081	0.373214	0.672249	0.695798	0.807524	0.733351
glycoursodeoxycholate	39379	LC Neg	0.992341	0.994702	0.994759	0.994989	0.993503	0.987602	0.992994	0.993753	0.99412	0.995707
guaiacol sulfate	46111	LC Neg	0.997494	0.99827	0.999524	0.999091	0.996846	0.997754	0.997284	0.999022	0.997118	0.999065
guanidinoacetate	43802	LC Pos Polar	0.940351	0.832063	0.868477	0.929458	0.822106	0.868894	0.896054	0.911093	0.858922	0.878055
heme	41754	LC Pos Lipid	0.000203999	-0.0677133	0.234562	0.519459	0.302803	-0.185505	0.0796485	0.0600293	-0.047478	0.154688
heptanoate (7:0)	1644	LC Neg	0.417267	0.246839	0.367067	0.580313	0.566902	0.626236	0.430416	0.771019	0.616576	0.595938
heptenedioate (C7:1-DC)*	61866	Polar	0.831606	0.846208	0.837598	0.793724	0.881394	0.919527	0.886185	0.912722	0.850257	0.901601
hexadecadienoate (16:2n6)	57652	LC Neg	0.819771	0.760791	0.826996	0.79661	0.586413	0.677895	0.801336	0.775251	0.672562	0.762283
hexadecanedioate (C16-DC)	35678	LC Neg	0.949638	0.989742	0.990526	0.979516	0.953063	0.941191	0.95695	0.988276	0.982551	0.984401
hexadecenedioate (C16:1-DC)*	61862	LC Neg	0.893691	0.930664	0.930834	0.863628	0.852948	0.857854	0.821269	0.889741	0.879065	0.828128
hexanoylcarnitine (C6)	32328	LC Pos Polar	0.865376	0.942229	0.960592	0.963533	0.839762	0.874395	0.858048	0.971858	0.960146	0.97065
hexanoylglutamine	54907	LC Neg	0.965715	0.989561	0.988719	0.981077	0.966096	0.955223	0.958605	0.981011	0.97118	0.98014
hippurate	15753	LC Neg	0.995945	0.997888	0.997776	0.997676	0.993369	0.996466	0.996326	0.998138	0.996569	0.998129
histidine	59	LC Neg	0.797774	0.763356	0.837506	0.655427	0.573599	0.604616	0.439872	0.907983	0.863489	0.785224
homoarginine	22137	LC Pos Polar	0.954823	0.975403	0.99229	0.986487	0.941843	0.949353	0.948561	0.985137	0.982096	0.989969
homocitrulline	22138	LC Pos Polar	0.819609	0.861532	0.898483	0.804609	0.726172	0.861157	0.70654	0.813086	0.864946	0.758053
homostachydrine*	33009	LC Pos Polar	0.757261	0.806761	0.720272	0.73438	0.769379	0.751468	0.734584	0.845953	0.844695	0.713168
hydantoin-5-propionate	40473	Polar	0.892485	0.904512	0.910184	0.926869	0.896058	0.931759	0.937615	0.938092	0.9572	0.926937
hydroxy-CMPF*	62277	LC Neg	0.992819	0.998136	0.995524	0.993514	0.992738	0.994626	0.989284	0.991011	0.993263	0.991198
hydroxy-N6,N6,N6-trimethyllysine*	62959	LC Pos Polar	0.246475	0.931881	0.936694	0.931437	0.266813	0.240557	0.297143	0.924719	0.948056	0.916383
hydroxyasparagine**	62060	LC Pos Polar	0.861863	0.887159	0.924714	0.886058	0.721529	0.829198	0.75155	0.846542	0.885091	0.894919
hydroxypalmitoyl sphingomyelin (d18:1/16:0(OH))**	62851	LC Pos Lipid	0.695186	0.909294	0.88946	0.904512	0.665002	0.661497	0.67901	0.923753	0.92931	0.921166
hyocholate	34093	LC Neg	0.792427	0.897633	0.861095	0.914457	0.808134	0.774046	0.816641	0.875415	0.939113	0.825989
hypotaurine	590	Polar	0.175459	0.668792	0.507629	0.749682	0.455967	0.143229	0.297321	0.506342	0.661715	0.502294
hypoxanthine	3127	LC Neg	0.513454	0.311544	-0.130616	0.552309	0.123388	-0.0981162	0.172186	0.393291	0.713395	0.00998896
imidazole lactate	15716	LC Pos Polar	0.965093	0.968241	0.979616	0.971134	0.947102	0.958132	0.944247	0.961732	0.965636	0.97477
imidazole propionate	40730	LC Pos Polar	0.975361	0.976631	0.98005	0.978694	0.969853	0.977438	0.967356	0.990939	0.986397	0.988631
indoleacetate	27513	LC Neg	0.967186	0.991516	0.993286	0.992038	0.963109	0.967304	0.968531	0.996126	0.994661	0.995348
indolelactate	18349	LC Neg	0.955502	0.966722	0.982341	0.964463	0.925384	0.951444	0.948879	0.987955	0.978356	0.984395
indolepropionate	32405	LC Neg	0.966587	0.994942	0.989908	0.986827	0.960701	0.963959	0.979204	0.994263	0.989413	0.994173
inosine	1123	LC Neg	0.34696	-0.119702	0.420799	-0.25172	-0.125828	0.101922	-0.211264	0.700814	0.568307	0.263316
isobutyrylcarnitine (C4)	33441	LC Pos Polar	0.703968	0.983298	0.988598	0.985403	0.681697	0.703931	0.732625	0.985061	0.979937	0.982659
isobutyrylglycine	35437	LC Neg	0.428304	0.270388	0.414444	0.439888	0.266356	0.423296	0.221034	0.530523	0.012975	0.343822
isoleucine	1125	LC Pos Polar	0.947397	0.969141	0.9725	0.968411	0.941695	0.949133	0.937065	0.978666	0.986541	0.975656
isoleucylalanine	40046	LC Pos Polar	0.399653	0.681896	0.855104	0.772121	0.424681	0.270556	0.202666	0.768903	0.546326	0.67934
isoursodeoxycholate	57577	LC Neg	0.994812	0.998234	0.99773	0.998119	0.994907	0.991328	0.993729	0.997856	0.998584	0.998903
isovalerate (i5:0)	44656	LC Neg	0.497586	0.364069	0.227905	0.428399	0.074104	0.0462206	0.0372547	0.75702	0.715297	0.620268
isovalerylcarnitine (C5)	34407	LC Pos Polar	0.917295	0.953212	0.971954	0.972093	0.853627	0.896511	0.874502	0.980067	0.952869	0.955818
isovalerylglycine	35107	LC Neg	0.706961	0.636373	0.631428	0.584311	0.675271	0.506252	0.380458	0.673536	0.466264	0.569249
kynurenate	1417	LC Neg	0.913974	0.977505	0.977852	0.941554	0.895132	0.921665	0.947837	0.976845	0.938777	0.961769
kynurenine	15140	LC Pos Polar	0.814684	0.92587	0.922134	0.890516	0.835911	0.826942	0.85328	0.925525	0.899268	0.910381
lactate	527	LC Neg	0.878183	0.967299	0.945294	0.916631	0.83982	0.829109	0.816782	0.922222	0.929692	0.93265
lactosyl-N-behenoyl-sphingosine (d18:1/22:0)*	57422	LC Pos Lipid	0.236393	0.714238	0.846802	0.840845	0.226274	0.285588	0.327135	0.845706	0.793798	0.902203
lactosyl-N-nervonoyl-sphingosine (d18:1/24:1)*	57370	LC Pos Lipid	0.446546	0.91779	0.896853	0.881473	0.478624	0.440977	0.44748	0.953417	0.958883	0.933013
lactosyl-N-palmitoyl-sphingosine (d18:1/16:0)	53010	LC Pos Lipid	0.755524	0.942382	0.941393	0.946383	0.836995	0.80908	0.748721	0.937997	0.918064	0.919524
laurate (12:0)	1645	LC Neg	0.965121	0.976617	0.9739	0.934313	0.925836	0.916792	0.876773	0.988966	0.946734	0.965958
laurylcarnitine (C12)	34534	LC Pos Lipid	0.938392	0.953384	0.954219	0.936013	0.963649	0.953867	0.927048	0.971518	0.957676	0.940306
leucine	60	LC Pos Polar	0.920698	0.958593	0.966803	0.959354	0.928263	0.917677	0.914803	0.971722	0.972866	0.976961
lignoceroyl sphingomyelin (d18:1/24:0)	57330	LC Pos Lipid	0.127672	0.856203	0.905878	0.824996	0.265037	0.190223	0.21051	0.887698	0.916924	0.880365
lignoceroylcarnitine (C24)*	57515	LC Pos Lipid	0.842284	0.945545	0.939549	0.929999	0.830471	0.840354	0.843558	0.95741	0.947918	0.942317
linoleate (18:2n6)	1105	LC Neg	0.600448	0.777923	0.681774	0.714462	0.460539	0.434586	0.546697	0.926039	0.739543	0.663555
linolenate [alpha or gamma; (18:3n3 or 6)]	34035	LC Neg	0.821798	0.90855	0.850552	0.855616	0.743687	0.699657	0.817514	0.96204	0.845843	0.809583
linoleoyl-arachidonoyl-glycerol (18:2/20:4) [1]*	54955	LC Pos Lipid	0.913491	0.930496	0.977783	0.957585	0.889772	0.892473	0.926115	0.906778	0.952465	0.934771
linoleoyl-arachidonoyl-glycerol (18:2/20:4) [2]*	54956	LC Pos Lipid	0.74996	0.862181	0.963409	0.873733	0.774787	0.698415	0.618767	0.805832	0.8436	0.897024
linoleoyl-linolenoyl-glycerol (18:2/18:3) [2]*	54964	LC Pos Lipid	0.862277	0.665034	0.912766	0.904072	0.640875	0.789504	0.849529	0.81912	0.631319	0.785978
linoleoyl-linoleoyl-glycerol (18:2/18:2) [1]*	54968	LC Pos Lipid	0.912604	0.951354	0.965475	0.948356	0.880606	0.897411	0.880825	0.953263	0.960505	0.949384
linoleoylcarnitine (C18:2)*	46223	LC Pos Lipid	0.655171	0.901595	0.920178	0.891584	0.683484	0.641159	0.515768	0.917302	0.929782	0.902323
linoleoylcholine*	57463	LC Pos Lipid	0.19295	0.297842	0.680267	0.230477	-0.0488025	-0.0316418	0.26438	0.626169	0.335464	0.403264
lithocholate sulfate (1)	62526	LC Neg	0.947476	0.961334	0.965423	0.975568	0.917851	0.935644	0.951423	0.975928	0.974825	0.981637
lysine	1301	LC Pos Polar	0.803959	0.967573	0.942363	0.915935	0.799266	0.773422	0.790153	0.959062	0.950783	0.946665
lyxonate	61858	Polar	0.757387	0.885235	0.88928	0.801474	0.757075	0.824117	0.626409	0.949708	0.918532	0.896914
malate	1303	LC Neg	0.539905	0.891174	0.848559	0.597716	0.459995	0.38066	0.410804	0.894298	0.529972	0.429745
malonylcarnitine	37059	LC Pos Polar	0.3873	0.745379	0.727982	0.801519	0.395161	0.23627	0.227337	0.713103	0.714725	0.689917
mannitol/sorbitol	46142	Polar	0.595925	0.960244	0.976066	0.972279	0.604527	0.628584	0.641436	0.9695	0.95197	0.969812
mannonate*	62864	Polar	0.841411	0.769094	0.72411	0.756334	0.797595	0.772042	0.790156	0.792801	0.868651	0.79032
mannose	48153	Polar	0.92542	0.849527	0.846622	0.84659	0.867681	0.898354	0.851905	0.93575	0.933071	0.897523
margarate (17:0)	1121	LC Neg	0.586738	0.766768	0.672679	0.65186	0.529514	0.489329	0.483098	0.925276	0.753197	0.651695
margaroylcarnitine (C17)*	57512	LC Pos Lipid	0.76459	0.844145	0.917961	0.822224	0.646343	0.739969	0.542298	0.909891	0.916347	0.896314
metabolonic lactone sulfate	63153	LC Neg	0.950978	0.985359	0.987546	0.981482	0.948241	0.944396	0.966358	0.987466	0.985733	0.985444
methionine	1302	LC Pos Polar	0.715286	0.774459	0.816827	0.799955	0.779316	0.808584	0.825194	0.966875	0.955244	0.961032
methionine sulfone	44878	LC Pos Polar	0.963292	0.955258	0.973166	0.95107	0.931208	0.968062	0.911564	0.939349	0.960063	0.928354
methionine sulfoxide	18374	LC Pos Polar	0.554904	0.792709	0.850862	0.788516	0.193009	0.330366	0.264532	0.933372	0.919929	0.907851
methyl glucopyranoside (alpha + beta)	46144	LC Neg	0.943589	0.974759	0.955164	0.967541	0.943866	0.922621	0.945178	0.964703	0.969915	0.95294
methyl-4-hydroxybenzoate sulfate	48429	LC Neg	0.999623	0.999833	0.999726	0.999744	0.999843	0.999578	0.999827	0.999618	0.99992	0.999666
methylmalonate (MMA)	1496	Polar	0.624133	0.806545	0.707304	0.553765	0.474135	0.436205	-0.0215374	0.940228	0.703736	0.741448
myo-inositol	1124	Polar	0.629962	0.627012	0.73935	0.573893	0.0127615	0.277333	0.236248	0.76029	0.730269	0.540625
myristate (14:0)	1365	LC Neg	0.730365	0.874397	0.827376	0.777698	0.611551	0.594887	0.617433	0.965969	0.816364	0.782051
myristoleate (14:1n5)	32418	LC Neg	0.955333	0.960568	0.956724	0.91061	0.896195	0.879173	0.831937	0.979644	0.945832	0.942654
myristoleoylcarnitine (C14:1)*	48182	LC Pos Lipid	0.894489	0.950285	0.944516	0.958391	0.929166	0.919602	0.91152	0.973914	0.97839	0.947758
myristoyl dihydrosphingomyelin (d18:0/14:0)*	57365	LC Pos Lipid	0.804984	0.915161	0.951645	0.936604	0.845315	0.835703	0.841717	0.958134	0.966157	0.969282
myristoylcarnitine (C14)	33952	LC Pos Lipid	0.500674	0.895639	0.901727	0.895231	0.479487	0.484511	0.463382	0.908337	0.921128	0.901555
N,N,N-trimethyl-5-aminovalerate	57687	LC Pos Polar	0.847044	0.994158	0.991764	0.991205	0.845587	0.869204	0.833425	0.991194	0.994756	0.990414
N,N,N-trimethyl-alanylproline betaine (TMAP)	62947	LC Pos Polar	0.798204	0.963908	0.976618	0.967312	0.693516	0.742668	0.714163	0.968651	0.972184	0.976885
N,N-dimethylalanine	63151	LC Pos Polar	0.95989	0.968115	0.97763	0.971478	0.958687	0.956148	0.955488	0.972913	0.971025	0.976846
N-acetyl-1-methylhistidine*	43255	LC Pos Polar	0.975019	0.964859	0.984869	0.96567	0.944791	0.958305	0.942976	0.982791	0.9889	0.984825
N-acetyl-2-aminoadipate	63920	LC Pos Polar	0.738147	0.832137	0.866583	0.477384	0.536586	0.65053	0.24239	0.901583	0.4809	0.446308
N-acetyl-2-aminooctanoate*	62059	LC Neg	0.976404	0.9942	0.993683	0.991103	0.978203	0.982079	0.975397	0.99325	0.989286	0.9905
N-acetyl-cadaverine	43530	LC Pos Polar	0.959584	0.960362	0.964145	0.971606	0.948627	0.962772	0.953671	0.971144	0.954977	0.968163
N-acetyl-isoputreanine	62309	LC Pos Polar	0.849123	0.973302	0.980992	0.96559	0.797275	0.8195	0.816292	0.984521	0.981301	0.978468
N-acetylalanine	1585	LC Neg	0.809805	0.930114	0.930721	0.936495	0.752618	0.82422	0.80767	0.948148	0.906519	0.931417
N-acetylarginine	33953	LC Pos Polar	0.968016	0.963784	0.966336	0.960633	0.918267	0.944006	0.931222	0.960987	0.971345	0.971475
N-acetylaspartate (NAA)	22185	Polar	0.681407	0.274598	0.250259	0.0374863	0.07407	0.0442048	-0.0673396	0.824545	0.83001	0.849954
N-acetylcarnosine	43488	LC Neg	0.961689	0.951548	0.976186	0.94149	0.933458	0.944117	0.961914	0.949401	0.954934	0.946071
N-acetylglucosamine/N-acetylgalactosamine	46539	LC Pos Polar	0.358368	0.520409	0.486902	0.514047	-0.00939148	-0.0509781	0.239726	0.889091	0.71253	0.784655
N-acetylglutamate	15720	LC Pos Polar	0.687158	0.781677	0.833497	0.789392	0.629189	0.73681	0.623707	0.940048	0.880901	0.849529
N-acetylglutamine	33943	Polar	0.757293	0.731514	0.812888	0.844023	0.627344	0.698328	0.700279	0.748349	0.769235	0.780211
N-acetylglycine	27710	LC Pos Polar	0.979407	0.917623	0.947041	0.937588	0.955258	0.970484	0.967372	0.983616	0.95067	0.966267
N-acetylhistidine	33946	LC Pos Polar	0.738054	0.826382	0.800643	0.812488	0.742303	0.761594	0.635987	0.829237	0.803725	0.792731
N-acetylkynurenine (2)	48757	LC Pos Polar	0.834284	0.958506	0.97756	0.964263	0.823384	0.828849	0.810595	0.979116	0.958666	0.958572
N-acetylleucine	1587	LC Neg	0.537108	0.752144	0.654134	0.480886	0.624116	0.443159	0.477095	0.595447	0.451044	0.63826
N-acetylmethionine	1589	LC Neg	0.444939	0.977362	0.982328	0.970919	0.418555	0.391791	0.462464	0.983892	0.97912	0.981306
N-acetylneuraminate	32377	LC Pos Polar	0.12585	0.806934	0.835083	0.471203	0.22839	0.195807	0.214885	0.901343	0.466714	0.524436
N-acetylphenylalanine	33950	LC Neg	0.858384	0.957889	0.941638	0.932947	0.826937	0.810388	0.79073	0.963939	0.944674	0.927428
N-acetylputrescine	37496	LC Pos Polar	0.919335	0.924493	0.944219	0.921347	0.875989	0.903823	0.903028	0.949289	0.936807	0.968221
N-acetylserine	37076	Polar	0.834491	0.763784	0.795513	0.772508	0.75065	0.776718	0.770378	0.831549	0.784307	0.824544
N-acetyltaurine	48187	LC Neg	0.353533	0.893088	0.905125	0.873452	0.418193	0.405178	0.378537	0.933083	0.903029	0.88236
N-acetylthreonine	33939	LC Neg	0.637329	0.842239	0.811336	0.751897	0.743232	0.763674	0.539742	0.844472	0.719832	0.567769
N-acetyltyrosine	32390	LC Neg	0.840894	0.87191	0.868422	0.774172	0.831258	0.821565	0.765503	0.767026	0.848721	0.80945
N-acetylvaline	1591	LC Neg	0.388214	0.746652	0.724981	0.501274	0.253308	0.359367	0.421739	0.750244	0.501096	0.411085
N-behenoyl-sphingadienine (d18:2/22:0)*	57372	LC Pos Lipid	0.600921	0.837105	0.908379	0.842017	0.499979	0.504911	0.446485	0.893957	0.917536	0.900916
N-delta-acetylornithine	43249	LC Neg	0.982513	0.993856	0.995643	0.989682	0.983652	0.984797	0.983281	0.996355	0.984528	0.990625
N-formylmethionine	2829	LC Neg	0.904901	0.946957	0.943141	0.910535	0.844922	0.838755	0.836633	0.973527	0.954648	0.95031
N-methylpipecolate	47101	LC Pos Polar	0.61166	0.845233	0.79816	0.924587	0.477845	0.811657	0.595646	0.777664	0.858784	0.748652
N-methylproline	37431	LC Pos Polar	0.99488	0.993309	0.998189	0.992314	0.994051	0.994396	0.989711	0.996441	0.998207	0.996543
N-oleoylserine	57664	LC Neg	0.457505	0.619261	0.625157	0.529884	0.194372	0.153799	0.487044	0.877521	0.38566	0.357145
N-oleoyltaurine	39732	LC Neg	0.631473	0.803199	0.730378	0.694734	0.679738	0.624371	0.716115	0.693916	0.787693	0.575884
N-palmitoyl-sphingadienine (d18:2/16:0)*	57416	LC Pos Lipid	0.186434	0.57853	0.650038	0.554473	0.308818	0.357422	0.148923	0.585895	0.731598	0.69819
N-palmitoyl-sphinganine (d18:0/16:0)	52604	LC Pos Lipid	0.178398	0.903384	0.909982	0.886908	0.238928	0.268745	0.231065	0.955813	0.955871	0.950294
N-palmitoyl-sphingosine (d18:1/16:0)	44877	LC Pos Lipid	0.531117	0.739175	0.914111	0.787674	0.362997	0.51152	0.272722	0.822006	0.870942	0.811942
N-palmitoylglycine	42092	LC Neg	0.578379	0.635318	0.681559	0.464997	0.355451	0.365704	0.311846	0.825565	0.419726	0.451439
N-palmitoylserine	57659	LC Neg	0.569033	0.515604	0.547397	0.523114	0.532097	0.513068	0.55058	0.738443	0.439442	0.436498
N-stearoyl-sphinganine (d18:0/18:0)*	1759	LC Pos Lipid	0.405823	0.900896	0.931773	0.863185	0.442884	0.385009	0.397606	0.930382	0.952934	0.886001
N-stearoyl-sphingosine (d18:1/18:0)*	54979	LC Pos Lipid	0.345844	0.905312	0.959688	0.938526	0.318167	0.321381	0.307461	0.965248	0.975309	0.972073
N-stearoylserine*	61822	LC Neg	-0.0199221	0.314861	0.461496	0.109611	-0.0396895	-0.0578315	-0.245938	0.904369	0.296524	0.346391
N1-Methyl-2-pyridone-5-carboxamide	40469	LC Neg	0.986085	0.993713	0.993653	0.963027	0.982208	0.989774	0.974482	0.994466	0.959731	0.975232
N1-methyladenosine	15650	LC Pos Polar	0.610864	0.797316	0.880565	0.817717	0.566453	0.609144	0.388945	0.853096	0.796835	0.854042
N1-methylinosine	48351	LC Pos Polar	0.91468	0.96102	0.925368	0.952883	0.920722	0.924472	0.909943	0.923607	0.950007	0.93145
N2,N2-dimethylguanosine	35137	LC Pos Polar	0.957826	0.929557	0.927892	0.958169	0.902481	0.88063	0.92492	0.917783	0.907925	0.927966
N2-acetyl,N6-methyllysine	62954	LC Pos Polar	0.990151	0.990301	0.998205	0.994153	0.977329	0.989067	0.990168	0.991361	0.994232	0.995604
N6,N6,N6-trimethyllysine	1498	LC Pos Polar	0.066425	0.958165	0.978318	0.96927	0.00552179	0.0509173	0.0215331	0.979093	0.987189	0.983641
N6,N6-dimethyllysine	62862	LC Pos Polar	0.87678	0.994278	0.989806	0.994716	0.872931	0.891298	0.876672	0.992058	0.992907	0.991407
N6-acetyllysine	36752	LC Neg	0.526083	0.740628	0.771313	0.69813	0.450927	0.571688	0.58787	0.741136	0.663904	0.699258
N6-carbamoylthreonyladenosine	35157	LC Neg	0.766262	0.873199	0.699006	0.734866	0.707996	0.482674	0.428915	0.738428	0.808632	0.764797
N6-methyllysine	62860	LC Pos Polar	0.992999	0.998129	0.996252	0.99773	0.993132	0.993579	0.995163	0.996593	0.998469	0.997931
nervonate (24:1n9)*	52674	LC Neg	0.471461	0.729264	0.646462	0.714567	0.553198	0.541896	0.656532	0.863014	0.748263	0.631411
nicotinamide	594	LC Pos Polar	0.30075	0.925522	0.913796	0.940589	0.226343	0.3071	0.39468	0.94329	0.922025	0.885599
nonadecanoate (19:0)	1356	LC Neg	0.402422	0.634697	0.626457	0.523879	0.0645942	0.0571283	0.150987	0.831934	0.508422	0.565544
nonanoylcarnitine (C9)	61775	LC Pos Lipid	0.91342	0.953768	0.942774	0.956316	0.941691	0.942499	0.939865	0.959685	0.96119	0.953195
O-sulfo-L-tyrosine	45413	LC Neg	0.825145	0.939016	0.964883	0.955044	0.76234	0.766533	0.836693	0.958035	0.922772	0.932908
octadecadienedioate (C18:2-DC)*	61860	LC Neg	0.976007	0.970582	0.990299	0.987127	0.944163	0.969437	0.964391	0.97103	0.974061	0.982542
octadecanedioate (C18-DC)	36754	LC Neg	0.873207	0.95014	0.93432	0.967921	0.781162	0.81613	0.850863	0.953377	0.962886	0.955207
octadecanedioylcarnitine (C18-DC)*	61867	LC Pos Lipid	0.910517	0.927453	0.957371	0.946658	0.934478	0.949951	0.920518	0.954643	0.916522	0.917035
octadecenedioate (C18:1-DC)	61861	LC Neg	0.933852	0.985236	0.98035	0.984889	0.941768	0.925568	0.964191	0.978947	0.979223	0.983804
octadecenedioylcarnitine (C18:1-DC)*	61865	LC Pos Lipid	0.951534	0.953374	0.959799	0.964046	0.927889	0.947337	0.949195	0.974261	0.940324	0.924849
octanoylcarnitine (C8)	33936	LC Pos Lipid	0.972329	0.970893	0.964648	0.973892	0.986036	0.976021	0.98614	0.983066	0.980343	0.964603
oleate/vaccenate (18:1)	52285	LC Neg	0.676237	0.773374	0.699985	0.723107	0.522568	0.489593	0.631313	0.93398	0.763069	0.705627
oleoyl-arachidonoyl-glycerol (18:1/20:4) [1]*	54960	LC Pos Lipid	0.941225	0.908248	0.973792	0.961505	0.931045	0.946668	0.94232	0.933032	0.933986	0.976033
oleoyl-arachidonoyl-glycerol (18:1/20:4) [2]*	54961	LC Pos Lipid	0.855631	0.942056	0.987625	0.957884	0.903236	0.877151	0.890969	0.953784	0.963763	0.969912
oleoyl-linolenoyl-glycerol (18:1/18:3) [2]*	54970	LC Pos Lipid	0.648766	0.584773	0.404635	0.682753	0.474145	0.651795	0.537637	0.385923	0.698727	0.561615
oleoyl-linoleoyl-glycerol (18:1/18:2) [1]	46798	LC Pos Lipid	0.938858	0.944726	0.983666	0.959357	0.935153	0.943908	0.920968	0.960929	0.958032	0.975634
oleoyl-linoleoyl-glycerol (18:1/18:2) [2]	46799	LC Pos Lipid	0.914964	0.94703	0.978558	0.942818	0.935719	0.926315	0.948676	0.939452	0.957684	0.944632
oleoyl-oleoyl-glycerol (18:1/18:1) [1]*	54945	LC Pos Lipid	0.90508	0.956758	0.963737	0.961576	0.923412	0.923419	0.905137	0.971233	0.95014	0.93612
oleoyl-oleoyl-glycerol (18:1/18:1) [2]*	54946	LC Pos Lipid	0.927732	0.915641	0.969352	0.90125	0.930782	0.956576	0.922033	0.90348	0.907733	0.926376
oleoylcarnitine (C18:1)	35160	LC Pos Lipid	0.636289	0.896676	0.890683	0.79566	0.633779	0.64768	0.444852	0.945946	0.914316	0.892567
oleoylcholine	53260	LC Pos Lipid	-0.0432182	0.388587	0.668389	0.267397	-0.342575	-0.330979	-0.177356	0.684806	0.256449	0.410932
ornithine	1493	LC Pos Polar	0.714274	0.972412	0.980826	0.967096	0.696987	0.700945	0.721936	0.97507	0.968974	0.968091
orotate	1505	Polar	0.133287	0.792426	0.907683	0.875148	0.0847418	0.171319	0.273626	0.840618	0.792407	0.880604
orotidine	35172	Polar	0.778201	0.902703	0.877656	0.897989	0.713855	0.753625	0.698101	0.891728	0.95955	0.84917
oxalate (ethanedioate)	20694	LC Neg	0.91489	0.982213	0.980791	0.922752	0.927913	0.930162	0.89995	0.995659	0.959243	0.954004
oxindolylalanine	64568	LC Pos Polar	0.14183	0.0405071	-0.178429	0.00224052	-0.156944	-0.160548	0.0641543	0.820452	0.715367	0.757952
p-cresol glucuronide*	48841	LC Neg	0.997198	0.995078	0.996333	0.994246	0.996706	0.995182	0.995432	0.996385	0.994388	0.996513
p-cresol sulfate	36103	LC Neg	0.98506	0.987369	0.993274	0.990397	0.984347	0.986396	0.986395	0.996608	0.994974	0.995487
palmitate (16:0)	1336	LC Neg	0.558637	0.682021	0.610543	0.609937	0.352577	0.330033	0.446322	0.918086	0.674288	0.588106
palmitoleate (16:1n7)	33447	LC Neg	0.844225	0.863612	0.802919	0.740493	0.710042	0.653541	0.627617	0.964513	0.809804	0.805176
palmitoleoyl-arachidonoyl-glycerol (16:1/20:4) [2]*	57406	LC Pos Lipid	0.87164	0.798439	0.887448	0.874997	0.771534	0.853095	0.89683	0.899765	0.710706	0.862
palmitoleoyl-linoleoyl-glycerol (16:1/18:2) [1]*	54967	LC Pos Lipid	0.906016	0.974306	0.98716	0.949797	0.886019	0.90257	0.857405	0.968044	0.972303	0.966318
palmitoleoylcarnitine (C16:1)*	53223	LC Pos Lipid	0.540567	0.90889	0.897115	0.891224	0.559222	0.479064	0.463651	0.944465	0.919619	0.890114
palmitoyl dihydrosphingomyelin (d18:0/16:0)*	52434	LC Pos Lipid	0.611315	0.909147	0.939234	0.906935	0.660848	0.636822	0.630718	0.955848	0.955042	0.965663
palmitoyl sphingomyelin (d18:1/16:0)	37506	LC Pos Lipid	0.563418	0.834425	0.800963	0.78682	0.604083	0.530834	0.675438	0.888675	0.810642	0.770865
palmitoyl-arachidonoyl-glycerol (16:0/20:4) [1]*	54957	LC Pos Lipid	0.565063	0.453364	0.297075	0.697874	0.56704	0.624288	0.761151	0.475846	0.484438	0.636514
palmitoyl-arachidonoyl-glycerol (16:0/20:4) [2]*	54958	LC Pos Lipid	0.809788	0.914862	0.924761	0.92295	0.875585	0.807053	0.735266	0.897814	0.870666	0.892634
palmitoyl-linoleoyl-glycerol (16:0/18:2) [1]*	52633	LC Pos Lipid	0.899881	0.885561	0.931734	0.901796	0.889462	0.907977	0.875813	0.944289	0.926582	0.978548
palmitoyl-linoleoyl-glycerol (16:0/18:2) [2]*	52634	LC Pos Lipid	0.911927	0.945094	0.936059	0.949618	0.914301	0.930581	0.9449	0.928219	0.935392	0.931182
palmitoyl-oleoyl-glycerol (16:0/18:1) [1]*	54943	LC Pos Lipid	0.961361	0.964874	0.979394	0.96649	0.975078	0.973226	0.955337	0.975528	0.963568	0.97224
palmitoyl-oleoyl-glycerol (16:0/18:1) [2]*	54942	LC Pos Lipid	0.966729	0.966613	0.98868	0.972486	0.977008	0.980234	0.98048	0.9759	0.983232	0.98141
palmitoyl-palmitoyl-glycerol (16:0/16:0) [2]*	54990	LC Pos Lipid	0.947833	0.971694	0.969251	0.967869	0.980246	0.962375	0.969546	0.97255	0.974298	0.968614
palmitoyl-sphingosine-phosphoethanolamine (d18:1/16:0)	62984	LC Pos Lipid	0.396297	0.711225	0.723629	0.657558	0.307303	0.340854	0.681665	0.660903	0.676005	0.595071
palmitoylcarnitine (C16)	44681	LC Pos Lipid	0.560167	0.817698	0.92462	0.815496	0.515403	0.6524	0.366033	0.908353	0.854714	0.887117
palmitoylcholine	52944	LC Pos Lipid	0.0710614	0.388405	0.710416	0.216753	-0.0994412	-0.129509	0.00211188	0.713442	0.243435	0.331543
pantoate	63061	LC Neg	0.86779	0.903138	0.943108	0.842471	0.735347	0.833461	0.810536	0.880485	0.798199	0.857089
pantothenate	1508	LC Neg	0.893135	0.979738	0.98229	0.979369	0.885221	0.884045	0.904669	0.988928	0.973667	0.983561
paraxanthine	18254	LC Neg	0.715909	0.973189	0.957505	0.954841	0.713374	0.746752	0.70433	0.954901	0.957968	0.955865
pelargonate (9:0)	12035	LC Neg	-0.0195883	0.0109514	0.122633	0.0891529	0.279288	0.110816	0.123152	0.242291	-0.0851971	-0.234505
pentadecanoate (15:0)	1361	LC Neg	0.405357	0.652109	0.597557	0.538828	0.230242	0.229209	0.240891	0.890435	0.635888	0.505332
pentose acid*	63264	Polar	0.892841	0.94896	0.936245	0.940242	0.908972	0.904122	0.908408	0.968455	0.919465	0.940258
perfluorooctanesulfonate (PFOS)	57564	Polar	0.992959	0.991155	0.994989	0.992679	0.992668	0.997298	0.99502	0.995542	0.992022	0.995448
perfluorooctanoate (PFOA)	62071	LC Neg	0.966509	0.97599	0.972007	0.971883	0.959889	0.945635	0.958363	0.984665	0.982888	0.966732
phenol sulfate	32553	LC Neg	0.98695	0.99745	0.998369	0.997073	0.984073	0.987877	0.989575	0.998649	0.997519	0.998595
phenylacetylglutamine	35126	LC Pos Polar	0.980723	0.97872	0.985613	0.991418	0.960974	0.966054	0.975007	0.989829	0.991916	0.990393
phenylalanine	64	LC Pos Polar	0.851703	0.899332	0.951545	0.931263	0.782036	0.80989	0.796516	0.939042	0.897114	0.932865
phenyllactate (PLA)	22130	LC Neg	0.913228	0.952492	0.961336	0.912341	0.912141	0.927651	0.922515	0.968552	0.922252	0.910619
phosphate	42109	LC Pos Polar	0.864763	0.510168	0.569122	0.854938	0.625704	0.623497	0.852691	0.770326	0.468805	0.605469
phosphatidylcholine (14:0/14:0, 16:0/12:0)	53177	LC Pos Lipid	0.953786	0.975435	0.983283	0.978457	0.942759	0.94889	0.965984	0.98507	0.978966	0.979845
phosphatidylcholine (15:0/18:1, 17:0/16:1, 16:0/17:1)*	53178	LC Pos Lipid	0.779552	0.933083	0.930752	0.925543	0.819998	0.75988	0.883669	0.943842	0.950605	0.940467
phosphatidylcholine (16:0/22:5n3, 18:1/20:4)*	52719	LC Pos Lipid	0.634723	0.717385	0.808458	0.742761	0.725405	0.688474	0.815527	0.814468	0.865339	0.791179
phosphatidylcholine (18:0/20:2, 20:0/18:2)*	53192	LC Pos Lipid	0.770861	0.938628	0.926121	0.882244	0.78208	0.762287	0.785654	0.923979	0.92692	0.86632
phosphatidylcholine (18:0/20:5, 16:0/22:5n6)*	52720	LC Pos Lipid	0.962967	0.937445	0.98113	0.951379	0.947308	0.950132	0.941061	0.961788	0.944746	0.963716
phosphatidylcholine (O-18:1/20:4, O-16:0/22:5n3)*	57724	LC Pos Lipid	0.901891	0.928277	0.934888	0.908832	0.870547	0.856041	0.940372	0.954909	0.879353	0.883515
phosphatidylethanolamine (P-18:1/20:4, P-16:0/22:5n3)*	57411	LC Pos Lipid	0.151501	0.967619	0.97657	0.965324	0.179946	0.155408	0.0716078	0.977516	0.952754	0.969865
phosphoethanolamine	1600	LC Pos Polar	-0.0350162	0.379448	0.409515	0.321367	0.120298	0.17778	0.0735496	0.67071	0.747026	0.507544
pipecolate	1444	LC Pos Polar	0.958413	0.966586	0.982143	0.979126	0.960693	0.967828	0.971499	0.985204	0.975128	0.983427
piperine	33935	LC Pos Lipid	0.983495	0.97962	0.993302	0.989777	0.994172	0.99198	0.992843	0.994343	0.990604	0.995001
pregnanediol-3-glucuronide	40708	LC Neg	0.943703	0.971404	0.982225	0.989658	0.916593	0.939686	0.937376	0.986314	0.984899	0.989029
pregnenediol disulfate (C21H34O8S2)*	32562	LC Neg	0.980815	0.993058	0.993868	0.991462	0.97468	0.978708	0.986132	0.994632	0.992638	0.994449
pregnenediol sulfate (C21H34O5S)*	32619	LC Neg	0.980054	0.984727	0.989397	0.992206	0.975436	0.967234	0.965943	0.990767	0.988234	0.995373
pregnenetriol disulfate*	62921	LC Neg	0.972673	0.965569	0.960788	0.964466	0.96817	0.96662	0.963647	0.985231	0.985231	0.980126
pregnenetriol sulfate*	62922	LC Neg	0.965963	0.974935	0.986571	0.985247	0.953963	0.95774	0.968789	0.991534	0.99316	0.989946
pregnenolone sulfate	38170	LC Neg	0.956907	0.953977	0.97078	0.961257	0.944869	0.937625	0.904209	0.951483	0.940986	0.967868
pro-hydroxy-pro	35127	LC Pos Polar	0.959755	0.966592	0.976939	0.987039	0.943517	0.942005	0.958105	0.986088	0.96381	0.978506
proline	1898	LC Pos Polar	0.961008	0.976032	0.986712	0.964409	0.945931	0.963499	0.967717	0.983894	0.969436	0.976214
prolylserine	40714	LC Pos Polar	0.511328	0.909428	0.960441	0.935582	0.618332	0.461813	0.594674	0.938862	0.881045	0.887398
propionylcarnitine (C3)	32452	LC Pos Polar	0.642819	0.928938	0.922752	0.953814	0.487802	0.432291	0.562439	0.958936	0.967702	0.930641
propionylglycine	31932	Polar	0.893291	0.876054	0.89818	0.855152	0.876344	0.862836	0.82177	0.867589	0.953375	0.812095
pseudouridine	33442	LC Neg	0.815078	0.869558	0.856054	0.787967	0.784087	0.8217	0.771243	0.820817	0.72831	0.841735
pyridoxate	31555	LC Neg	0.981693	0.997156	0.996499	0.99471	0.985269	0.985329	0.985724	0.996708	0.993017	0.996739
pyruvate	48990	Polar	0.711074	0.785951	0.676538	0.729279	0.810034	0.763966	0.634926	0.901759	0.870183	0.844842
quinate	18335	Polar	0.9378	0.975621	0.979943	0.9797	0.912646	0.920535	0.917266	0.982662	0.984239	0.978453
retinol (Vitamin A)	1806	LC Pos Lipid	0.75688	0.930371	0.940053	0.917861	0.780248	0.802557	0.701134	0.957088	0.941457	0.915281
ribitol	15772	Polar	0.752151	0.806827	0.79838	0.716775	0.721052	0.672318	0.726584	0.803133	0.849175	0.702506
ribonate	27731	Polar	0.45967	0.314769	0.484825	0.539715	0.428129	0.540734	0.288241	0.693873	0.661473	0.741448
S-1-pyrroline-5-carboxylate	42370	LC Pos Polar	0.77617	0.947128	0.909436	0.906367	0.759971	0.756895	0.7404	0.941109	0.92012	0.870543
S-allylcysteine	43239	LC Pos Polar	0.998242	0.999722	0.999528	0.999314	0.998453	0.998364	0.998158	0.999414	0.998931	0.999008
S-carboxyethylcysteine	64177	LC Pos Polar	0.748251	0.92362	0.96511	0.992297	0.697315	0.765544	0.719961	0.964265	0.91978	0.954032
S-methylcysteine	39592	LC Neg	0.97904	0.981918	0.983061	0.975714	0.968959	0.967695	0.956837	0.981671	0.978995	0.965882
S-methylcysteine sulfoxide	43378	LC Pos Polar	0.994947	0.984947	0.99243	0.994838	0.982837	0.990095	0.986414	0.982273	0.983684	0.990661
S-methylmethionine	38127	LC Pos Polar	0.997102	0.989615	0.996576	0.993942	0.98533	0.993016	0.990778	0.994989	0.997106	0.996474
salicylate	1515	LC Neg	0.996669	0.997857	0.996929	0.993962	0.997828	0.997988	0.994386	0.998837	0.997777	0.997408
sarcosine	1516	LC Pos Polar	0.610362	0.295786	0.266276	0.40558	0.808736	0.697466	0.832153	0.892672	0.89826	0.846623
serine	1648	LC Pos Polar	0.862974	0.919973	0.941881	0.933318	0.8199	0.856091	0.759546	0.942108	0.943521	0.903598
sphinganine	17769	LC Pos Lipid	0.510291	0.334421	0.50202	0.443679	-0.0665625	0.0540173	0.00148485	0.84542	0.804125	0.871055
sphinganine-1-phosphate	52605	LC Pos Lipid	0.470437	0.174445	0.247206	0.551871	0.213184	0.0889656	0.131772	0.538667	0.392108	0.138957
sphingomyelin (d17:1/14:0, d16:1/15:0)*	62152	LC Pos Lipid	0.69464	0.786139	0.82809	0.782123	0.639283	0.693154	0.640969	0.817146	0.916708	0.77394
sphingomyelin (d17:1/16:0, d18:1/15:0, d16:1/17:0)*	52433	LC Pos Lipid	0.607012	0.759684	0.858433	0.872239	0.511394	0.532202	0.581546	0.904718	0.910612	0.931763
sphingomyelin (d17:2/16:0, d18:2/15:0)*	57483	LC Pos Lipid	0.472191	0.661522	0.638171	0.638649	0.525233	0.387566	0.432995	0.758076	0.734905	0.668582
sphingomyelin (d18:0/18:0, d19:0/17:0)*	57473	LC Pos Lipid	0.704992	0.868949	0.922567	0.877232	0.655997	0.729183	0.620576	0.937409	0.956094	0.934983
sphingomyelin (d18:0/20:0, d16:0/22:0)*	57476	LC Pos Lipid	0.685915	0.881818	0.929192	0.862924	0.606653	0.629257	0.606958	0.931706	0.955462	0.926426
sphingomyelin (d18:1/14:0, d16:1/16:0)*	42463	LC Pos Lipid	0.677861	0.873738	0.89561	0.865585	0.634792	0.640386	0.774449	0.902553	0.895735	0.853158
sphingomyelin (d18:1/17:0, d17:1/18:0, d19:1/16:0)	52615	LC Pos Lipid	0.503423	0.836257	0.896203	0.853823	0.560215	0.602414	0.598762	0.926063	0.90101	0.91617
sphingomyelin (d18:1/18:1, d18:2/18:0)	37529	LC Pos Lipid	0.720426	0.872769	0.858745	0.777565	0.778411	0.763055	0.729548	0.930241	0.800694	0.813256
sphingomyelin (d18:1/19:0, d19:1/18:0)*	57475	LC Pos Lipid	0.65061	0.773317	0.837608	0.805313	0.639979	0.708833	0.645176	0.897122	0.892719	0.91061
sphingomyelin (d18:1/20:0, d16:1/22:0)*	48490	LC Pos Lipid	0.692674	0.865481	0.881655	0.860965	0.620535	0.63531	0.67556	0.89564	0.884042	0.877824
sphingomyelin (d18:1/20:1, d18:2/20:0)*	48491	LC Pos Lipid	0.759177	0.882053	0.848718	0.825626	0.815446	0.715125	0.741864	0.884393	0.798049	0.790046
sphingomyelin (d18:1/20:2, d18:2/20:1, d16:1/22:2)*	57481	LC Pos Lipid	0.87736	0.847678	0.847735	0.865419	0.831815	0.860605	0.862308	0.866112	0.812857	0.837498
sphingomyelin (d18:1/21:0, d17:1/22:0, d16:1/23:0)*	52495	LC Pos Lipid	0.696499	0.774294	0.866763	0.775446	0.431107	0.605107	0.502022	0.846939	0.878682	0.883239
sphingomyelin (d18:1/22:1, d18:2/22:0, d16:1/24:1)*	48493	LC Pos Lipid	0.410387	0.70437	0.756419	0.714146	0.460625	0.350393	0.504105	0.782652	0.824074	0.765616
sphingomyelin (d18:1/22:2, d18:2/22:1, d16:1/24:2)*	57477	LC Pos Lipid	0.831615	0.922036	0.938647	0.906132	0.867504	0.770056	0.823052	0.934068	0.913927	0.894299
sphingomyelin (d18:1/24:1, d18:2/24:0)*	47153	LC Pos Lipid	0.459603	0.722088	0.825453	0.624242	0.309107	0.334595	0.23122	0.804529	0.796851	0.713549
sphingomyelin (d18:1/25:0, d19:0/24:1, d20:1/23:0, d19:1/24:0)*	57478	LC Pos Lipid	0.874469	0.906192	0.931666	0.920487	0.851654	0.883784	0.831376	0.936806	0.93454	0.950505
sphingomyelin (d18:2/14:0, d18:1/14:1)*	47154	LC Pos Lipid	0.714363	0.779954	0.880411	0.78686	0.690787	0.637674	0.704029	0.88672	0.906175	0.868309
sphingomyelin (d18:2/16:0, d18:1/16:1)*	42459	LC Pos Lipid	0.33164	0.729759	0.761362	0.713224	0.350078	0.333689	0.552211	0.810701	0.807799	0.725369
sphingomyelin (d18:2/18:1)*	57474	LC Pos Lipid	0.642761	0.807251	0.854065	0.780605	0.615715	0.642058	0.680614	0.850914	0.877232	0.849601
sphingomyelin (d18:2/21:0, d16:2/23:0)*	57480	LC Pos Lipid	0.586691	0.761438	0.794787	0.73803	0.640231	0.616699	0.636845	0.864611	0.890549	0.850942
sphingomyelin (d18:2/23:0, d18:1/23:1, d17:1/24:1)*	52435	LC Pos Lipid	0.463744	0.685613	0.801325	0.652197	0.239329	0.380277	0.235227	0.827875	0.833724	0.836036
sphingomyelin (d18:2/23:1)*	57482	LC Pos Lipid	0.572816	0.798107	0.829047	0.788234	0.620408	0.582948	0.610366	0.888482	0.886489	0.888275
sphingomyelin (d18:2/24:1, d18:1/24:2)*	52437	LC Pos Lipid	0.450249	0.796589	0.858736	0.782042	0.627154	0.459535	0.561033	0.857684	0.881872	0.835713
sphingomyelin (d18:2/24:2)*	57479	LC Pos Lipid	0.859781	0.951209	0.954181	0.939162	0.877494	0.811249	0.850659	0.952823	0.948057	0.940912
sphingosine 1-phosphate	34445	LC Pos Lipid	0.653668	0.596693	0.594703	0.650866	0.389974	0.106994	0.163294	0.70531	0.675309	0.670188
stachydrine	34384	LC Pos Polar	0.937895	0.997315	0.996819	0.998121	0.925148	0.923657	0.92758	0.999595	0.998852	0.99816
stearate (18:0)	1358	LC Neg	0.421484	0.556318	0.366894	0.403001	0.346917	0.212692	0.380134	0.826676	0.538427	0.402906
stearidonate (18:4n3)	33969	LC Neg	0.887126	0.958292	0.899043	0.885149	0.900477	0.88813	0.880227	0.940768	0.896987	0.91966
stearoyl sphingomyelin (d18:1/18:0)	19503	LC Pos Lipid	0.666101	0.905722	0.883271	0.817808	0.733493	0.696953	0.596314	0.918299	0.812869	0.818722
stearoyl-arachidonoyl-glycerol (18:0/20:4) [1]*	57450	LC Pos Lipid	0.598162	0.768218	0.796044	0.834935	0.666816	0.588208	0.689002	0.746458	0.773184	0.752705
stearoylcarnitine (C18)	34409	LC Pos Lipid	0.62183	0.905532	0.944467	0.919595	0.584286	0.660588	0.498168	0.956836	0.963496	0.920724
succinate	1437	Polar	0.461422	0.61181	0.303264	0.834445	0.15551	0.254708	0.458262	0.544599	0.568343	0.487233
succinoyltaurine	63678	Polar	0.863381	0.923842	0.903467	0.932096	0.838085	0.708971	0.791814	0.902034	0.957208	0.928659
succinylcarnitine (C4-DC)	37058	LC Pos Polar	0.365377	0.863216	0.871413	0.413282	0.226731	0.198543	0.252878	0.831333	0.397779	0.363647
sulfate of piperine metabolite C16H19NO3 (2)*	62295	LC Neg	0.963874	0.979405	0.990291	0.992923	0.954185	0.975509	0.973984	0.989077	0.986321	0.994294
sulfate of piperine metabolite C16H19NO3 (3)*	62296	LC Neg	0.931351	0.991633	0.991552	0.981269	0.907702	0.935829	0.945115	0.986473	0.982314	0.991559
sulfate of piperine metabolite C18H21NO3 (1)*	62297	LC Neg	0.88759	0.972718	0.970039	0.984267	0.891479	0.926681	0.928778	0.973009	0.974276	0.980443
sulfate*	46960	LC Neg	0.909449	0.945012	0.964301	0.892318	0.846593	0.880032	0.828485	0.9845	0.920508	0.916636
tartronate (hydroxymalonate)	20693	LC Neg	0.82944	0.889141	0.867382	0.547499	0.765683	0.751888	0.514985	0.96752	0.585596	0.624987
taurine	2125	LC Pos Polar	0.564832	0.879667	0.615883	0.929787	0.58492	0.601807	0.527428	0.698523	0.920328	0.619232
taurochenodeoxycholate	18494	LC Neg	0.953479	0.991746	0.983933	0.976572	0.951567	0.964905	0.954927	0.981599	0.986334	0.979249
taurocholenate sulfate*	32807	LC Neg	0.979398	0.981215	0.987385	0.968356	0.975672	0.975492	0.959125	0.99105	0.958515	0.95768
taurodeoxycholate	12261	LC Neg	0.980488	0.990021	0.991672	0.983388	0.983586	0.973222	0.988134	0.989833	0.99257	0.98437
taurolithocholate 3-sulfate	36850	LC Neg	0.989308	0.996307	0.99218	0.996633	0.986815	0.990597	0.992192	0.995271	0.995391	0.995112
tetradecadienedioate (C14:2-DC)*	62918	LC Neg	0.866052	0.946992	0.946448	0.89555	0.865008	0.827583	0.781463	0.913955	0.932047	0.919754
tetradecadienoate (14:2)*	62850	LC Neg	0.770763	0.855959	0.905375	0.837665	0.885842	0.659556	0.843652	0.832998	0.856604	0.797067
tetradecanedioate (C14-DC)	35669	LC Neg	0.945223	0.951279	0.973271	0.924889	0.906918	0.930225	0.905818	0.972708	0.93078	0.933258
tetrahydrocortisol glucuronide	64411	LC Neg	0.899358	0.963114	0.943335	0.957949	0.88172	0.871884	0.924662	0.982234	0.962163	0.95807
tetrahydrocortisone glucuronide (5)	64591	LC Neg	0.901205	0.966051	0.970679	0.975084	0.895717	0.876928	0.908372	0.973627	0.975425	0.961442
theobromine	18392	LC Pos Polar	0.993757	0.983298	0.994559	0.990752	0.98481	0.989362	0.987927	0.970517	0.980874	0.983427
theophylline	18394	LC Neg	0.951465	0.994794	0.990751	0.984295	0.945332	0.927059	0.954675	0.993485	0.986448	0.983533
thioproline	53231	LC Pos Polar	0.303823	0.0802109	0.468645	0.367057	0.0272316	0.197169	-0.0670737	0.45542	0.550195	0.538071
threonate	27738	Polar	0.871537	0.915051	0.885464	0.848204	0.823194	0.753991	0.792309	0.93022	0.840394	0.783089
threonine	1284	LC Pos Polar	0.946053	0.978953	0.985841	0.961778	0.938484	0.941745	0.946392	0.988157	0.974452	0.976879
thymol sulfate	36095	LC Neg	0.993509	0.999686	0.999612	0.999132	0.993758	0.994655	0.99619	0.999829	0.999475	0.999661
thyroxine	2761	LC Neg	0.210712	0.88412	0.790468	0.79918	0.282261	0.169867	0.278901	0.840687	0.794707	0.859261
tiglylcarnitine (C5:1-DC)	35428	LC Pos Polar	0.889703	0.963159	0.97056	0.837948	0.8856	0.908777	0.790332	0.963717	0.873977	0.836288
trans-4-hydroxyproline	32306	LC Pos Polar	0.982069	0.948238	0.960025	0.959901	0.96334	0.96921	0.968826	0.982863	0.984847	0.979773
trans-urocanate	607	LC Pos Polar	0.897598	0.904288	0.824802	0.883091	0.765196	0.8578	0.78304	0.719967	0.844121	0.83996
tricosanoyl sphingomyelin (d18:1/23:0)*	52436	LC Pos Lipid	0.633495	0.729645	0.803317	0.745846	0.47609	0.563535	0.518475	0.85791	0.851674	0.831045
tridecenedioate (C13:1-DC)*	62919	LC Neg	0.924669	0.982128	0.947389	0.967409	0.925526	0.934337	0.935032	0.975032	0.976729	0.96907
trigonelline (N'-methylnicotinate)	32401	LC Pos Polar	0.947004	0.992137	0.998805	0.992615	0.950478	0.943002	0.951931	0.993829	0.997311	0.993709
trimethylamine N-oxide	40406	LC Pos Polar	0.9733	0.995291	0.996429	0.996121	0.970985	0.972223	0.975295	0.999278	0.999308	0.998731
tryptophan	54	LC Pos Polar	0.692052	0.825378	0.850274	0.759029	0.662031	0.619961	0.72214	0.892475	0.836677	0.861076
tryptophan betaine	37097	LC Pos Polar	0.908344	0.993381	0.995692	0.994495	0.937669	0.929963	0.930992	0.997019	0.997201	0.999046
tyrosine	1299	LC Pos Polar	0.728297	0.584822	0.575101	0.834146	0.675935	0.766594	0.687511	0.57001	0.723262	0.621857
undecenoylcarnitine (C11:1)	63613	LC Pos Lipid	0.898911	0.944513	0.946733	0.949097	0.92156	0.921142	0.931779	0.98062	0.976951	0.965782
urate	1604	LC Neg	0.938708	0.935169	0.933495	0.948247	0.921279	0.906645	0.956878	0.936172	0.945491	0.958374
urea	1670	LC Pos Polar	0.98912	0.978431	0.985913	0.961142	0.973554	0.977094	0.964212	0.992391	0.986884	0.981102
uridine	606	LC Neg	0.891946	0.947769	0.95542	0.845884	0.880282	0.829627	0.812478	0.967669	0.883411	0.86068
ursodeoxycholate	1605	LC Neg	0.972707	0.981231	0.983331	0.977505	0.966029	0.964608	0.966729	0.973528	0.960745	0.987108
valine	1649	LC Pos Polar	0.932849	0.930966	0.962474	0.924546	0.893161	0.890759	0.905041	0.947235	0.965461	0.943025
vanillylmandelate (VMA)	1567	LC Neg	0.836696	0.953711	0.936007	0.769519	0.846383	0.812938	0.826468	0.925097	0.834069	0.755247
xanthine	3147	Polar	0.926508	0.814624	0.302505	0.857247	0.851974	0.33282	0.865577	0.482247	0.890291	0.466277
xanthurenate	15679	LC Pos Polar	0.879555	0.896815	0.930629	0.922067	0.874658	0.829492	0.864785	0.923263	0.936765	0.925094
ximenoylcarnitine (C26:1)*	57517	LC Pos Lipid	0.818139	0.896584	0.892111	0.881939	0.894577	0.852255	0.831029	0.955096	0.953343	0.956889
